# Supplementary material for: Fast and scalable search of whole-slide images via self-supervised deep learning
Source: Nat Biomed Eng. 2022 Oct 10;6(12):1420–34. doi: 10.1038/s41551-022-00929-8 (PMC9792371; doi:10.1038/s41551-022-00929-8)
Supplement: Supplementary file 3 — Supplementary Tables 7–16. [file 41551_2022_929_MOESM3_ESM.xlsx]

## Sheet: S7
TCGA retrieval
slide id	ground truth	r1	d1	r2	d2	r3	d3	r4	d4	r5	d5
slide_0	DLBC	DLBC	94
slide_1	DLBC	DLBC	87	DLBC	90	DLBC	106	DLBC	121	DLBC	126
slide_2	DLBC	DLBC	113
slide_3	DLBC	DLBC	99	DLBC	99	DLBC	120	DLBC	121
slide_4	DLBC	DLBC	108	DLBC	117	DLBC	126	DLBC	126
slide_5	DLBC	DLBC	94	DLBC	120	DLBC	124	DLBC	124	THYM	113
slide_6	DLBC	THYM	114	THYM	120	THYM	114	THYM	118	THYM	118
slide_7	DLBC	DLBC	87	DLBC	93	DLBC	99	THYM	101	DLBC	96
slide_8	DLBC	DLBC	99	DLBC	100	DLBC	105	DLBC	112	DLBC	113
slide_9	DLBC	DLBC	90	DLBC	94	DLBC	98	DLBC	106	THYM	111
slide_10	DLBC	DLBC	107	DLBC	117	THYM	118	DLBC	118	DLBC	118
slide_11	DLBC	DLBC	79	DLBC	88	DLBC	93	DLBC	95	THYM	97
slide_12	DLBC	DLBC	78	DLBC	80	THYM	89	DLBC	105	DLBC	82
slide_13	DLBC	DLBC	97	DLBC	105	DLBC	113	DLBC	120	DLBC	120
slide_14	DLBC	DLBC	105	DLBC	112	THYM	93	DLBC	113
slide_15	DLBC	DLBC	84	DLBC	105	DLBC	85	THYM	88	THYM	90
slide_16	DLBC	DLBC	109	DLBC	117	DLBC	119	DLBC	125	DLBC	126
slide_17	DLBC	THYM	94	THYM	71	THYM	72	THYM	72	THYM	73
slide_18	DLBC	DLBC	79	DLBC	90	DLBC	98	DLBC	102	DLBC	101
slide_19	DLBC	DLBC	121	DLBC	122	DLBC	123	THYM	123	THYM	118
slide_20	DLBC	DLBC	78	DLBC	84	THYM	103	DLBC	88	DLBC	99
slide_21	DLBC	DLBC	90	DLBC	105	DLBC	104	DLBC	106	THYM	106
slide_22	DLBC	DLBC	109	DLBC	115	DLBC	119	THYM	114	THYM	114
slide_23	DLBC	DLBC	91	DLBC	91	DLBC	107	DLBC	86	DLBC	95
slide_24	DLBC	DLBC	85	DLBC	93	DLBC	80	THYM	95	THYM	99
slide_25	DLBC	DLBC	74	DLBC	97	DLBC	112	DLBC	119	DLBC	123
slide_26	DLBC	THYM	85	DLBC	86	DLBC	81	DLBC	86	THYM	86
slide_27	DLBC	DLBC	94	DLBC	99	DLBC	99	DLBC	102	DLBC	103
slide_28	DLBC	DLBC	94	DLBC	93	DLBC	101	DLBC	104	DLBC	97
slide_29	DLBC	DLBC	90	DLBC	96	DLBC	106	DLBC	91	DLBC	75
slide_30	DLBC	THYM	77	THYM	79	THYM	83	THYM	90	THYM	95
slide_31	DLBC	DLBC	100	DLBC	100	DLBC	91	DLBC	95	THYM	101
slide_32	DLBC	DLBC	90	DLBC	99	THYM	98	DLBC	86	THYM	96
slide_33	DLBC	DLBC	82	DLBC	97	DLBC	107	DLBC	120	DLBC	124
slide_34	DLBC	DLBC	51	DLBC	88	THYM	96	DLBC	94	THYM	92
slide_35	DLBC	DLBC	105	DLBC	114	DLBC	119	DLBC	121	DLBC	125
slide_36	DLBC	DLBC	96	DLBC	99	DLBC	103	THYM	105	DLBC	98
slide_37	DLBC	DLBC	88	DLBC	107	DLBC	109	DLBC	114	DLBC	125
slide_38	DLBC	DLBC	98	DLBC	110	DLBC	111	DLBC	121	DLBC	123
slide_39	DLBC	DLBC	105	DLBC	86	DLBC	105	DLBC	82
slide_40	DLBC	DLBC	79	DLBC	120	DLBC	124	DLBC	127	DLBC	99
slide_41	DLBC	DLBC	88	DLBC	100	DLBC	104	DLBC	102	DLBC	106
slide_42	DLBC	DLBC	108	DLBC	110	DLBC	116	DLBC	121	DLBC	123
slide_43	THYM	DLBC	106	THYM	117	THYM	90	DLBC	91	THYM	91
slide_44	THYM	THYM	87	THYM	93	THYM	97	THYM	100	THYM	100
slide_45	THYM	THYM	99	THYM	99	THYM	100	THYM	101	THYM	106
slide_46	THYM	THYM	88	THYM	96	THYM	98	THYM	104	THYM	105
slide_47	THYM	THYM	64	THYM	75	THYM	79	THYM	79	THYM	85
slide_48	THYM	THYM	88	THYM	109	THYM	112	THYM	125	THYM	71
slide_49	THYM	THYM	76	THYM	76	THYM	106	THYM	106	THYM	112
slide_50	THYM	THYM	95	THYM	96	THYM	102	THYM	102	THYM	104
slide_51	THYM	THYM	67	THYM	127	THYM	111
slide_52	THYM	THYM	63	THYM	81	THYM	83	THYM	89	THYM	99
slide_53	THYM	THYM	89	THYM	101	THYM	103	THYM	106	THYM	110
slide_54	THYM	THYM	83	THYM	96	THYM	98	THYM	100	THYM	101
slide_55	THYM	THYM	89	THYM	98	THYM	107	THYM	107	THYM	108
slide_56	THYM	THYM	103	THYM	104	THYM	110	THYM	111	THYM	112
slide_57	THYM	THYM	76	THYM	90	THYM	90	THYM	94	THYM	102
slide_58	THYM	THYM	61	THYM	64	THYM	64	THYM	69	THYM	69
slide_59	THYM	THYM	62	THYM	82	THYM	85	THYM	87	THYM	88
slide_60	THYM	THYM	83	THYM	90	THYM	99	THYM	99	THYM	101
slide_61	THYM	THYM	92	THYM	100	THYM	102	THYM	104	THYM	110
slide_62	THYM	THYM	108	THYM	116	THYM	120	THYM	124	THYM	125
slide_63	THYM	THYM	62	THYM	80	THYM	92	THYM	96	THYM	105
slide_64	THYM	THYM	88	THYM	90	THYM	95	THYM	97	THYM	98
slide_65	THYM	THYM	75	THYM	76	THYM	80	THYM	87	THYM	88
slide_66	THYM	THYM	79	THYM	90	THYM	95	THYM	96	THYM	107
slide_67	THYM	THYM	78	THYM	78	THYM	79	THYM	82	THYM	87
slide_68	THYM	THYM	91	THYM	95	THYM	98	THYM	98	THYM	101
slide_69	THYM	THYM	92	THYM	93	THYM	93	THYM	82	THYM	93
slide_70	THYM	THYM	102	THYM	103	THYM	113	THYM	116	THYM	117
slide_71	THYM	THYM	99	THYM	103	THYM	103	THYM	107	THYM	108
slide_72	THYM	THYM	91	THYM	95	THYM	95	THYM	95	THYM	110
slide_73	THYM	THYM	50	THYM	65	THYM	71	THYM	76	THYM	77
slide_74	THYM	THYM	58	THYM	61	THYM	64	THYM	77	THYM	79
slide_75	THYM	THYM	95	THYM	104	THYM	110	THYM	112	THYM	123
slide_76	THYM	THYM	106	THYM	124	THYM	108	THYM	113	DLBC	114
slide_77	THYM	THYM	99	THYM	108	THYM	112	THYM	112	THYM	115
slide_78	THYM	THYM	83	THYM	92	THYM	94	THYM	96	THYM	97
slide_79	THYM	THYM	49	THYM	59	THYM	65	THYM	67	THYM	69
slide_80	THYM	THYM	86	THYM	93	THYM	102	THYM	104	THYM	105
slide_81	THYM	THYM	98	THYM	101	THYM	105	THYM	109	THYM	110
slide_82	THYM	THYM	71	THYM	97	THYM	98	THYM	103	THYM	109
slide_83	THYM	THYM	98	THYM	102	THYM	110	THYM	113	THYM	120
slide_84	THYM	THYM	80	THYM	84	THYM	86	THYM	90	THYM	91
slide_85	THYM	THYM	74	THYM	76	THYM	78	THYM	82	THYM	83
slide_86	THYM	THYM	65	THYM	71	THYM	73	THYM	84	THYM	92
slide_87	THYM	THYM	71	THYM	79	THYM	81	THYM	60	THYM	63
slide_88	THYM	THYM	99	THYM	113	THYM	114	THYM	115	THYM	116
slide_89	THYM	DLBC	93	DLBC	102	DLBC	107	DLBC	72	THYM	75
slide_90	THYM	DLBC	107	DLBC	118	THYM	118	DLBC	107	THYM	107
slide_91	THYM	THYM	72	THYM	72	THYM	75	THYM	79	THYM	81
slide_92	THYM	DLBC	92	DLBC	89	THYM	96	DLBC	93	THYM	95
slide_93	THYM	DLBC	87	DLBC	93	DLBC	110	DLBC	103	THYM	107
slide_94	THYM	THYM	75	THYM	80	THYM	84	THYM	66	THYM	70
slide_95	THYM	THYM	50	THYM	56	THYM	58	THYM	65	THYM	72
slide_96	THYM	THYM	70	THYM	81	THYM	82	THYM	85	THYM	95
slide_97	THYM	THYM	76	THYM	124	THYM	125	THYM	127	THYM	85
slide_98	THYM	THYM	83	THYM	90	THYM	94	THYM	92	THYM	74
slide_99	THYM	THYM	95	THYM	99	THYM	99	THYM	101	THYM	102
slide_100	THYM	THYM	96	THYM	97	THYM	100	THYM	102	THYM	103
slide_101	THYM	THYM	76	THYM	78	THYM	91	THYM	97	THYM	100
slide_102	THYM	THYM	84	THYM	91	THYM	91	THYM	96	THYM	100
slide_103	THYM	DLBC	92	DLBC	102	THYM	102	DLBC	104	DLBC	109
slide_104	THYM	THYM	91	THYM	100	THYM	103	THYM	104	THYM	104
slide_105	THYM	THYM	54	THYM	89	THYM	95	THYM	103	THYM	104
slide_106	THYM	THYM	111	THYM	116	THYM	119	THYM	123	THYM	127
slide_107	THYM	THYM	91	THYM	92	THYM	96	THYM	98	THYM	99
slide_108	THYM	THYM	71	THYM	76	THYM	79	THYM	81	THYM	85
slide_109	THYM	THYM	56	THYM	61	THYM	73	THYM	75	THYM	78
slide_110	THYM	THYM	95	THYM	98	THYM	98	THYM	102	THYM	102
slide_111	THYM	THYM	101	THYM	104	THYM	105	THYM	107	THYM	107
slide_112	THYM	DLBC	101	DLBC	104	THYM	106	THYM	99	DLBC	91
slide_113	THYM	THYM	91	THYM	91	THYM	96	THYM	97	THYM	97
slide_114	THYM	THYM	96	THYM	98	THYM	104	THYM	104	THYM	107
slide_115	THYM	THYM	87	THYM	89	THYM	93	THYM	108	THYM	116
slide_116	THYM	THYM	70	THYM	71	THYM	73	THYM	77	THYM	79
slide_117	THYM	THYM	90	THYM	103	THYM	104	THYM	104	THYM	107
slide_118	THYM	THYM	96	THYM	105	THYM	109	THYM	109	THYM	111
slide_119	THYM	THYM	56	THYM	73	THYM	85	THYM	92	THYM	94
slide_120	THYM	THYM	92	THYM	101	THYM	103	THYM	105	THYM	109
slide_121	THYM	THYM	91	THYM	93	THYM	97	THYM	101	THYM	102
slide_122	THYM	THYM	56	THYM	58	THYM	62	THYM	68	THYM	72
slide_123	THYM	THYM	81	THYM	88	THYM	94	THYM	98	THYM	101
slide_124	THYM	THYM	61	THYM	75	THYM	78	THYM	79	THYM	80
slide_125	THYM	THYM	94	THYM	111	THYM	112	THYM	119	THYM	124
slide_126	THYM	THYM	87	THYM	94	THYM	95	THYM	99	THYM	99
slide_127	THYM	THYM	70	THYM	73	THYM	77	THYM	78	THYM	78
slide_128	THYM	THYM	80	THYM	90	THYM	93	THYM	93	THYM	97
slide_129	THYM	THYM	73	THYM	80	THYM	84	THYM	86	THYM	89
slide_130	THYM	THYM	91	THYM	92	THYM	96	THYM	97	THYM	99
slide_131	THYM	THYM	50	THYM	55	THYM	62	THYM	65	THYM	69
slide_132	THYM	THYM	91	THYM	98	THYM	100	THYM	100	THYM	102
slide_133	THYM	THYM	71	THYM	103	THYM	103	THYM	104	THYM	105
slide_134	THYM	THYM	93	THYM	99	THYM	100	THYM	108	THYM	119
slide_135	THYM	THYM	72	THYM	73	THYM	75	THYM	77	THYM	81
slide_136	THYM	THYM	93	THYM	96	THYM	97	THYM	99	THYM	101
slide_137	THYM	THYM	87	THYM	87	THYM	85	THYM	89	THYM	70
slide_138	THYM	THYM	75	THYM	79	THYM	83	THYM	83	THYM	83
slide_139	THYM	THYM	52	THYM	58	THYM	62	THYM	73	THYM	75
slide_140	THYM	THYM	48	THYM	49	THYM	52	THYM	58	THYM	59
slide_141	THYM	THYM	73	THYM	77	THYM	82	THYM	87	THYM	88
slide_142	THYM	THYM	90	THYM	94	THYM	93	THYM	100	THYM	101
slide_143	THYM	THYM	72	THYM	77	THYM	77	THYM	77	THYM	82
slide_144	THYM	THYM	88	THYM	89	THYM	90	THYM	92	THYM	93
slide_145	THYM	THYM	70	THYM	88	THYM	98	THYM	102	THYM	103
slide_146	THYM	DLBC	96	DLBC	81	DLBC	82	THYM	86	THYM	89
slide_147	THYM	THYM	61	THYM	89	THYM	90	THYM	93	THYM	94
slide_148	THYM	THYM	91	THYM	92	THYM	96	THYM	98	THYM	100
slide_149	THYM	THYM	69	THYM	78	THYM	82	THYM	83	THYM	80
slide_150	THYM	THYM	93	THYM	95	THYM	104	THYM	104	THYM	106
slide_151	THYM	THYM	96	THYM	97	THYM	100	THYM	100	THYM	103
slide_152	THYM	THYM	86	THYM	109	THYM	115	THYM	121	THYM	125
slide_153	THYM	THYM	97	THYM	98	THYM	103	THYM	104	THYM	107
slide_154	THYM	THYM	63	THYM	74	THYM	84	THYM	84	THYM	86
slide_155	THYM	THYM	83	THYM	87	THYM	89	THYM	94	THYM	109
slide_156	THYM	THYM	82	THYM	83	THYM	86	THYM	91	THYM	97
slide_157	THYM	THYM	51	THYM	59	THYM	63	THYM	63	THYM	65
slide_158	THYM	THYM	77	THYM	82	THYM	86	THYM	91	THYM	92
slide_159	THYM	THYM	73	THYM	42	THYM	55	THYM	57	THYM	67
slide_160	THYM	THYM	64	THYM	68	THYM	69	THYM	71	THYM	74
slide_161	THYM	THYM	51	THYM	55	THYM	56	THYM	59	THYM	59
slide_162	THYM	THYM	80	THYM	86	THYM	89	THYM	94	THYM	98
slide_163	THYM	THYM	100	THYM	102	THYM	110	THYM	110	THYM	122
slide_164	THYM	THYM	94	THYM	105	THYM	110	THYM	111	THYM	111
slide_165	THYM	THYM	87	THYM	97	THYM	101	THYM	102	THYM	103
slide_166	THYM	THYM	55	THYM	71	THYM	71	THYM	73	THYM	74
slide_167	THYM	THYM	104	THYM	107	THYM	122	THYM	125	THYM	95
slide_168	THYM	THYM	65	THYM	76	THYM	80	THYM	69	THYM	72
slide_169	THYM	THYM	105	THYM	107	THYM	108	THYM	112	THYM	116
slide_170	THYM	THYM	102	THYM	108	THYM	113	THYM	115	THYM	120
slide_171	THYM	THYM	53	THYM	66	THYM	67	THYM	68	THYM	73
slide_172	THYM	THYM	91	THYM	93	THYM	95	THYM	95	THYM	99
slide_173	THYM	THYM	60	THYM	91	THYM	101	THYM	104	THYM	109
slide_174	THYM	THYM	111	THYM	122	THYM	106	DLBC	110	THYM	114
slide_175	THYM	THYM	90	THYM	90	DLBC	99	DLBC	88	DLBC	92
slide_176	THYM	THYM	89	THYM	95	THYM	100	THYM	102	THYM	105
slide_177	THYM	THYM	84	THYM	87	THYM	88	THYM	74	THYM	85
slide_178	THYM	THYM	57	THYM	64	THYM	67	THYM	68	THYM	70
slide_179	THYM	THYM	94	THYM	95	THYM	97	THYM	99	THYM	86
slide_180	THYM	THYM	81	THYM	92	THYM	94	THYM	95	THYM	105
slide_181	THYM	THYM	96	THYM	102	THYM	105	THYM	107	THYM	109
slide_182	THYM	THYM	65	THYM	78	THYM	84	THYM	87	THYM	90
slide_183	THYM	DLBC	90	DLBC	99	THYM	102	THYM	106	DLBC	107
slide_184	THYM	THYM	63	THYM	71	THYM	75	THYM	79	THYM	79
slide_185	THYM	THYM	85	THYM	93	THYM	96	THYM	97	THYM	97
slide_186	THYM	THYM	79	THYM	86	THYM	89	THYM	92	THYM	95
slide_187	THYM	THYM	61	THYM	70	THYM	76	THYM	77	THYM	85
slide_188	THYM	THYM	93	THYM	110	THYM	113	THYM	119	THYM	124
slide_189	THYM	THYM	95	THYM	112	THYM	123	THYM	123	THYM	87
slide_190	THYM	THYM	90	THYM	91	THYM	100	THYM	100	THYM	102
slide_191	THYM	THYM	73	THYM	81	THYM	85	THYM	104	THYM	116
slide_192	THYM	THYM	70	THYM	82	THYM	101	THYM	102	THYM	107
slide_193	THYM	THYM	87	THYM	91	THYM	98	THYM	98	THYM	100
slide_194	THYM	THYM	72	THYM	77	THYM	82	THYM	84	THYM	84
slide_195	THYM	THYM	86	THYM	98	THYM	75	THYM	78	THYM	79
slide_196	THYM	THYM	60	THYM	68	THYM	78	THYM	80	THYM	80
slide_197	THYM	THYM	75	THYM	78	THYM	82	THYM	86	THYM	89
slide_198	THYM	THYM	89	THYM	92	THYM	93	THYM	95	THYM	99
slide_199	THYM	DLBC	87	DLBC	84	THYM	94	THYM	94	DLBC	97
slide_200	THYM	THYM	93	THYM	93	THYM	97	THYM	102	THYM	104
slide_201	THYM	THYM	52	THYM	63	THYM	66	THYM	70	THYM	76
slide_202	THYM	THYM	98	THYM	98	THYM	99	THYM	101	THYM	104
slide_203	THYM	DLBC	82	DLBC	90	DLBC	67	DLBC	78	THYM	83
slide_204	THYM	THYM	79	THYM	90	THYM	99	THYM	101	THYM	103
slide_205	THYM	THYM	107	THYM	109	THYM	110	THYM	113	THYM	116
slide_206	THYM	THYM	91	THYM	95	THYM	101	THYM	103	THYM	104
slide_207	THYM	THYM	88	THYM	92	THYM	101	THYM	103	THYM	113
slide_208	THYM	THYM	87	THYM	103	THYM	104	THYM	105	THYM	109
slide_209	THYM	THYM	64	THYM	85	THYM	87	THYM	92	THYM	93
slide_210	THYM	THYM	97	THYM	104	THYM	110	THYM	111	THYM	115
slide_211	THYM	THYM	86	THYM	88	THYM	74	THYM	78	THYM	83
slide_212	THYM	THYM	47	THYM	58	THYM	65	THYM	66	THYM	69
slide_213	THYM	THYM	70	THYM	75	THYM	87	THYM	84	THYM	85
slide_214	THYM	THYM	54	THYM	75	THYM	80	THYM	84	THYM	86
slide_215	THYM	THYM	98	THYM	101	THYM	103	THYM	107	THYM	111
slide_216	THYM	THYM	82	THYM	93	THYM	99	THYM	108	THYM	109
slide_217	THYM	THYM	69	THYM	75	THYM	76	THYM	76	THYM	80
slide_218	THYM	THYM	85	THYM	88	THYM	89	THYM	92	THYM	93
slide_219	THYM	THYM	97	THYM	100	THYM	104	THYM	106	THYM	107
slide_220	THYM	THYM	98	THYM	98	THYM	100	THYM	104	THYM	105
slide_221	THYM	THYM	61	THYM	62	THYM	63	THYM	65	THYM	71
slide_222	THYM	THYM	83	THYM	85	THYM	96	THYM	97	THYM	100
slide_223	OV	OV	105	UCEC	112	UCS	113	CESC	114	UCEC	115
slide_224	OV	UCEC	94	UCEC	103	UCEC	116	UCEC	117	UCEC	120
slide_225	OV	OV	75	UCEC	77	OV	92	OV	92	OV	93
slide_226	OV	OV	97	OV	100	OV	102	OV	105	OV	106
slide_227	OV	OV	98	OV	105	OV	84	OV	97	OV	65
slide_228	OV	OV	73	OV	95	OV	95	OV	96	UCEC	102
slide_229	OV	OV	92	OV	100	OV	108	OV	81	OV	94
slide_230	OV	OV	94	OV	87	OV	91	OV	96	UCEC	98
slide_231	OV	OV	104	OV	105	OV	113	OV	114	OV	105
slide_232	OV	UCS	93	UCS	116	UCS	93	OV	99	UCEC	109
slide_233	OV	OV	84	OV	87	OV	92	OV	93	OV	84
slide_234	OV	OV	97	OV	99	OV	102	OV	104	OV	104
slide_235	OV	OV	94	OV	105	OV	108	OV	110	OV	112
slide_236	OV	OV	96	OV	105	CESC	112	OV	100	OV	111
slide_237	OV	OV	76	UCEC	94	OV	101	UCEC	100	OV	101
slide_238	OV	OV	95	OV	100	CESC	102	OV	102	OV	108
slide_239	OV	OV	101	OV	127	OV	95	OV	106	OV	110
slide_240	OV	OV	102	OV	103	OV	107	UCEC	107	OV	103
slide_241	OV	OV	77	OV	81	OV	82	OV	91	OV	91
slide_242	OV	OV	88	OV	90	OV	99	OV	100	OV	107
slide_243	OV	UCEC	100	UCEC	103	UCEC	104	UCEC	106	UCEC	107
slide_244	OV	OV	91	OV	94	OV	99	OV	102	OV	105
slide_245	OV	OV	84	OV	102	OV	94	OV	98	OV	102
slide_246	OV	OV	104	OV	109	OV	114	OV	117	OV	119
slide_247	OV	UCS	92	UCS	93	UCS	91	CESC	93	UCEC	98
slide_248	OV	OV	96	OV	106	OV	91	OV	99	UCEC	99
slide_249	OV	CESC	95	CESC	96	CESC	96	CESC	98	CESC	99
slide_250	OV	OV	95	OV	99	CESC	106	OV	107	OV	104
slide_251	OV	OV	103	OV	106	OV	107	OV	123	OV	125
slide_252	OV	OV	115	OV	116	OV	101	OV	103	CESC	110
slide_253	OV	OV	101	OV	106	OV	106	OV	108	OV	112
slide_254	OV	OV	102	OV	104	OV	105	OV	108	OV	109
slide_255	OV	OV	82	OV	103	OV	87	OV	95	OV	96
slide_256	OV	OV	99	OV	108	OV	108	OV	111	OV	112
slide_257	OV	OV	78	OV	84	OV	87	OV	89	OV	91
slide_258	OV	OV	94	OV	97	OV	105	OV	106	OV	106
slide_259	OV	OV	94	OV	97	OV	98	OV	99	OV	99
slide_260	OV	UCEC	109	UCEC	112	CESC	115	UCEC	103	UCEC	112
slide_261	OV	UCEC	96	UCEC	108	UCS	109	CESC	109	UCS	91
slide_262	OV	OV	79	OV	97	OV	104	OV	110	CESC	110
slide_263	OV	OV	91	OV	95	OV	101	OV	85	CESC	85
slide_264	OV	OV	61	OV	75	OV	80	OV	84	OV	94
slide_265	OV	OV	104	OV	107	OV	109	OV	104	OV	92
slide_266	OV	OV	78	OV	89	OV	91	UCEC	95	OV	89
slide_267	OV	OV	104	OV	108	UCEC	112	UCEC	116	OV	101
slide_268	OV	OV	100	OV	101	OV	102	OV	104	OV	106
slide_269	OV	OV	89	OV	100	OV	102	OV	111	OV	117
slide_270	OV	OV	95	OV	97	OV	104	OV	105	OV	106
slide_271	OV	CESC	113	CESC	116	CESC	110	UCEC	111	CESC	114
slide_272	OV	OV	97	OV	99	OV	107	OV	101	OV	105
slide_273	OV	OV	85	OV	95	OV	113	OV	127	OV	87
slide_274	OV	OV	84	OV	105	OV	106	UCEC	106	OV	108
slide_275	OV	UCEC	93	UCEC	105	UCEC	112	UCEC	116	UCEC	117
slide_276	OV	OV	89	OV	93	OV	98	OV	104	OV	105
slide_277	OV	OV	94	OV	100	OV	111	OV	100	OV	108
slide_278	OV	UCEC	110	UCEC	110	UCEC	117	UCEC	118	UCEC	119
slide_279	OV	OV	103	OV	70	OV	91	OV	92	OV	98
slide_280	OV	OV	106	UCEC	109	OV	97	OV	109	CESC	112
slide_281	OV	UCS	107	UCEC	108	UCEC	109	UCEC	111	UCS	113
slide_282	OV	OV	86	OV	99	OV	102	OV	104	OV	100
slide_283	OV	OV	94	OV	110	CESC	114	UCEC	113	CESC	114
slide_284	OV	OV	95	OV	105	OV	110	OV	98	OV	101
slide_285	OV	OV	91	OV	100	OV	97	OV	87	UCEC	103
slide_286	OV	OV	95	OV	95	OV	104	OV	89	OV	97
slide_287	OV	OV	85	OV	85	UCEC	88	OV	89	UCEC	90
slide_288	OV	OV	96	OV	104	OV	105	OV	82	OV	84
slide_289	OV	OV	96	OV	97	OV	97	OV	103	UCEC	104
slide_290	OV	OV	79	OV	80	OV	90	OV	91	OV	93
slide_291	OV	OV	90	OV	100	UCEC	101	OV	104	OV	84
slide_292	OV	OV	90	OV	92	OV	96	OV	98	OV	109
slide_293	OV	OV	84	OV	68	OV	68	OV	69	OV	79
slide_294	OV	OV	98	OV	103	OV	104	OV	86	OV	99
slide_295	OV	UCEC	112	UCEC	78	UCEC	108	OV	110	UCEC	101
slide_296	OV	OV	86	OV	91	OV	92	OV	99	OV	101
slide_297	OV	OV	100	OV	100	OV	105	OV	99	UCEC	101
slide_298	OV	OV	100	OV	105	OV	107	OV	107	OV	128
slide_299	OV	OV	90	OV	108	OV	125	OV	127	OV	74
slide_300	OV	OV	93	OV	94	OV	106	OV	108	OV	109
slide_301	OV	UCEC	102	UCEC	109	UCEC	111	UCEC	113	UCEC	113
slide_302	OV	OV	84	OV	84	OV	85	OV	81	OV	81
slide_303	OV	OV	74	OV	82	OV	86	OV	89	OV	97
slide_304	OV	OV	101	OV	103	OV	91	OV	93	OV	103
slide_305	OV	OV	109	OV	114	OV	87	OV	104	OV	97
slide_306	OV	OV	94	OV	98	OV	87	OV	91	OV	91
slide_307	OV	OV	92	UCEC	104	UCEC	106	UCEC	115	UCEC	101
slide_308	OV	OV	82	OV	109	UCEC	99	CESC	100	OV	105
slide_309	OV	OV	108	OV	103	OV	111	OV	112	UCEC	109
slide_310	OV	OV	94	OV	107	OV	96	OV	101	OV	107
slide_311	OV	OV	99	OV	100	OV	102	OV	103	CESC	103
slide_312	OV	OV	97	OV	102	OV	105	OV	107	OV	108
slide_313	OV	OV	84	OV	97	OV	61	OV	79	OV	81
slide_314	OV	OV	106	OV	114	CESC	114	OV	96	OV	97
slide_315	OV	OV	96	OV	105	OV	112	OV	113	OV	126
slide_316	OV	OV	95	OV	98	OV	99	OV	103	UCEC	103
slide_317	OV	OV	78	OV	95	OV	118	OV	119	OV	94
slide_318	OV	UCEC	99	UCEC	112	UCEC	117	UCEC	117	UCEC	100
slide_319	OV	OV	89	OV	92	OV	103	OV	78	CESC	82
slide_320	OV	OV	80	OV	82	OV	87	OV	95	OV	97
slide_321	OV	OV	97	OV	99	OV	107	OV	113	OV	114
slide_322	OV	OV	69	OV	78	OV	79	OV	82	UCEC	94
slide_323	OV	OV	95	OV	105	OV	106	UCEC	84	UCEC	86
slide_324	OV	UCEC	97	UCEC	100	UCEC	99	UCEC	104	UCEC	104
slide_325	OV	OV	90	OV	102	OV	82	OV	93	OV	96
slide_326	OV	UCEC	94	UCEC	99	UCEC	101	UCEC	101	UCEC	102
slide_327	OV	OV	84	OV	101	OV	97	UCEC	98	OV	101
slide_328	OV	OV	86	OV	93	OV	99	UCEC	103	UCEC	105
slide_329	OV	OV	95	OV	100	OV	99	OV	101	OV	101
slide_330	UCS	UCS	82	UCS	87	OV	91	UCEC	95	UCS	99
slide_331	UCS	UCS	89	UCS	95	UCEC	104	UCS	79	UCS	88
slide_332	UCS	UCEC	93	UCEC	100	UCEC	106	UCEC	112	UCEC	113
slide_333	UCS	UCS	99	UCS	100	UCS	101	UCS	102	CESC	99
slide_334	UCS	UCS	99	UCS	109	UCS	113	UCS	116	UCS	119
slide_335	UCS	UCS	101	UCS	102	UCS	105	UCS	77	UCS	99
slide_336	UCS	UCS	87	UCEC	92	UCS	97	UCS	99	UCS	100
slide_337	UCS	UCS	74	UCS	87	UCS	91	UCEC	93	CESC	86
slide_338	UCS	UCS	86	UCS	102	UCS	105	UCS	104	UCS	98
slide_339	UCS	UCS	90	UCS	95	UCS	96	UCEC	99	UCS	99
slide_340	UCS	UCS	104	UCS	110	UCS	113	UCS	96	UCS	97
slide_341	UCS	UCS	79	UCS	88	UCS	92	UCS	104	UCS	108
slide_342	UCS	UCS	83	UCS	92	UCEC	97	UCEC	98	UCEC	99
slide_343	UCS	UCS	105	UCS	124	UCS	128	UCS	108	UCS	108
slide_344	UCS	UCS	71	UCS	81	UCS	88	UCS	93	UCS	93
slide_345	UCS	UCS	66	UCS	76	UCS	85	UCS	91	UCS	104
slide_346	UCS	UCS	71	UCS	80	UCS	88	UCEC	99	UCEC	102
slide_347	UCS	UCEC	91	UCEC	91	UCEC	96	UCEC	96	UCEC	85
slide_348	UCS	UCS	90	UCS	92	UCS	94	UCS	94	UCS	95
slide_349	UCS	UCS	91	UCS	93	UCS	96	UCS	96	UCS	98
slide_350	UCS	UCS	99	UCS	107	UCEC	110	UCEC	112	UCS	102
slide_351	UCS	UCEC	97	UCEC	99	UCEC	100	UCEC	101	UCEC	102
slide_352	UCS	UCS	90	UCS	92	UCS	106	UCS	101	UCS	106
slide_353	UCS	UCS	83	UCS	86	UCS	89	UCS	99	UCS	100
slide_354	UCS	UCS	95	UCS	96	UCS	101	UCEC	102	UCEC	102
slide_355	UCS	UCS	88	UCEC	88	UCS	92	UCEC	99	UCS	104
slide_356	UCS	UCS	93	UCS	98	UCS	104	UCS	106	UCS	91
slide_357	UCS	UCS	83	UCS	84	UCS	97	UCS	89	UCS	92
slide_358	UCS	OV	114	OV	118	OV	106	OV	103	UCS	81
slide_359	UCS	UCS	88	UCEC	96	UCS	88	UCS	93	CESC	112
slide_360	UCS	UCS	84	UCS	86	UCS	92	UCS	87	UCS	88
slide_361	UCS	UCS	77	UCS	86	UCS	97	UCS	126	UCS	127
slide_362	UCS	UCS	74	UCS	84	UCS	100	UCS	104	UCS	94
slide_363	UCS	UCS	85	UCS	97	UCS	102	UCS	106	UCS	108
slide_364	UCS	UCS	99	UCS	107	UCS	113	UCEC	114	UCS	102
slide_365	UCS	CESC	106	CESC	110	CESC	119	UCS	115	UCS	116
slide_366	UCS	UCS	92	UCS	93	UCS	95	UCEC	103	UCEC	104
slide_367	UCS	UCS	87	UCS	90	UCS	94	UCS	98	UCS	99
slide_368	UCS	UCS	92	UCS	95	UCS	100	UCS	100	UCS	85
slide_369	UCS	OV	98	OV	100	OV	106	CESC	108	OV	108
slide_370	UCS	UCS	104	UCS	119	UCS	119	UCS	120	UCS	127
slide_371	UCS	UCEC	97	UCEC	103	UCEC	103	UCEC	108	OV	107
slide_372	UCS	UCS	92	UCS	93	UCS	109	UCS	112	UCS	108
slide_373	UCS	UCS	101	UCS	117	UCEC	118	UCS	115	UCEC	116
slide_374	UCS	UCS	95	UCS	97	UCS	113	UCS	116	UCS	119
slide_375	UCS	UCS	105	UCS	105	UCS	113	UCS	100	UCS	103
slide_376	UCS	UCS	93	UCEC	104	UCS	106	UCS	95	UCS	102
slide_377	UCS	OV	96	UCEC	109	CESC	80	CESC	89	UCEC	94
slide_378	UCS	UCEC	88	UCEC	98	UCEC	99	UCEC	96	UCEC	100
slide_379	UCS	UCS	74	UCS	77	UCS	79	UCS	87	UCS	93
slide_380	UCS	UCS	102	UCS	90	UCEC	93	UCEC	105	UCEC	107
slide_381	UCS	UCEC	97	UCEC	103	UCEC	97	UCEC	83	UCEC	108
slide_382	UCS	UCS	91	UCS	92	UCS	96	UCS	88	UCEC	98
slide_383	UCS	UCEC	87	UCEC	92	UCEC	101	UCEC	93	UCEC	102
slide_384	UCS	UCS	99	UCS	112	UCS	114	UCS	101	UCS	108
slide_385	UCS	UCEC	91	UCEC	95	UCEC	99	UCEC	108	UCEC	111
slide_386	UCS	UCS	98	UCS	108	UCS	103	UCEC	109	UCS	86
slide_387	UCS	UCS	83	UCEC	96	UCEC	96	UCS	97	UCS	98
slide_388	UCS	UCS	78	UCS	100	UCS	102	UCS	105	UCS	93
slide_389	UCS	UCS	104	UCS	109	UCS	122	UCS	122	UCS	122
slide_390	UCS	UCS	95	CESC	99	UCEC	102	UCS	106	UCS	97
slide_391	UCS	UCS	113	UCS	113	UCS	108	UCS	108	UCEC	116
slide_392	UCS	UCS	80	UCS	92	UCEC	102	UCS	105	CESC	106
slide_393	UCS	UCEC	89	UCEC	98	CESC	90	UCEC	93	CESC	106
slide_394	UCS	UCS	104	UCS	93	UCS	105	UCS	82	UCS	98
slide_395	UCS	UCS	102	UCS	111	UCS	112	UCS	114	UCS	117
slide_396	UCS	UCS	83	UCS	87	UCS	79	UCS	81	UCS	89
slide_397	UCS	UCS	98	UCS	100	UCS	105	UCS	112	UCS	114
slide_398	UCS	CESC	71	UCEC	90	UCEC	95	CESC	96	CESC	72
slide_399	UCS	UCS	99	UCS	107	CESC	112	UCS	102	UCEC	105
slide_400	UCS	UCS	84	UCS	98	UCS	98	CESC	105	UCS	105
slide_401	UCS	CESC	72	CESC	82	CESC	85	CESC	85	UCEC	88
slide_402	UCS	UCS	76	UCS	85	UCS	89	UCS	94	UCEC	97
slide_403	UCS	UCS	87	UCS	92	UCS	83	UCEC	96	UCS	90
slide_404	UCS	UCS	95	UCS	105	UCS	88	CESC	108	UCS	107
slide_405	UCS	UCS	76	UCS	82	UCS	89	UCS	91	UCS	99
slide_406	UCS	UCS	85	UCEC	86	UCEC	89	UCEC	93	UCEC	94
slide_407	UCS	UCEC	68	UCEC	76	UCEC	76	UCEC	78	UCEC	85
slide_408	UCS	UCEC	102	UCEC	103	UCEC	110	UCEC	112	UCEC	113
slide_409	UCS	UCS	109	UCS	120	UCEC	120	UCS	114	OV	120
slide_410	UCS	OV	81	OV	90	OV	101	UCEC	94	UCEC	103
slide_411	UCS	UCEC	85	UCEC	87	UCEC	88	UCEC	92	UCEC	96
slide_412	UCS	UCS	102	UCS	98	UCS	105	UCS	106	UCEC	101
slide_413	UCS	UCS	98	UCS	111	UCS	117	UCS	122	UCS	122
slide_414	UCS	UCEC	76	UCEC	92	UCEC	92	UCEC	96	UCEC	98
slide_415	UCS	OV	88	OV	102	UCEC	92	OV	95	OV	101
slide_416	UCS	UCEC	92	UCEC	93	UCEC	95	UCEC	99	UCEC	99
slide_417	CESC	UCEC	90	UCEC	98	UCEC	99	UCEC	103	UCEC	105
slide_418	CESC	CESC	107	CESC	104	UCEC	101	UCEC	106	UCEC	108
slide_419	CESC	UCEC	87	UCEC	93	UCEC	96	UCEC	101	UCEC	105
slide_420	CESC	CESC	91	CESC	92	CESC	92	CESC	94	CESC	96
slide_421	CESC	CESC	99	CESC	111	CESC	119	CESC	121	CESC	125
slide_422	CESC	CESC	107	CESC	105	CESC	114	UCEC	114	UCEC	114
slide_423	CESC	CESC	94	CESC	94	CESC	68	UCEC	80	CESC	80
slide_424	CESC	CESC	77	CESC	90	CESC	61	CESC	89	CESC	93
slide_425	CESC	CESC	81	CESC	90	CESC	94	UCEC	98	CESC	100
slide_426	CESC	CESC	98	CESC	98	UCEC	100	CESC	91	CESC	99
slide_427	CESC	CESC	89	CESC	93	CESC	95	CESC	96	CESC	98
slide_428	CESC	CESC	85	CESC	97	CESC	97	CESC	82	CESC	86
slide_429	CESC	CESC	85	CESC	90	CESC	99	CESC	97	CESC	85
slide_430	CESC	CESC	103	CESC	112	CESC	114	CESC	116	CESC	116
slide_431	CESC	CESC	92	CESC	104	CESC	104	CESC	107	CESC	107
slide_432	CESC	CESC	101	CESC	99	UCEC	113	CESC	115
slide_433	CESC	CESC	105	UCEC	111	CESC	109	CESC	111	CESC	113
slide_434	CESC	OV	79	OV	79	OV	83	OV	90	OV	94
slide_435	CESC	OV	80	OV	84	OV	76	OV	87	UCEC	91
slide_436	CESC	UCEC	95	OV	97	OV	81	CESC	85	OV	87
slide_437	CESC	CESC	105	CESC	106	CESC	86	CESC	94	CESC	95
slide_438	CESC	CESC	100	CESC	101	CESC	106	CESC	109	CESC	109
slide_439	CESC	UCS	96	UCS	99	UCEC	101	UCS	101	UCS	101
slide_440	CESC	CESC	90	CESC	96	CESC	103	CESC	104	CESC	108
slide_441	CESC	CESC	97	CESC	119	CESC	123	CESC	125	UCEC	109
slide_442	CESC	CESC	68	CESC	98	CESC	102	CESC	104	CESC	111
slide_443	CESC	UCEC	93	UCEC	98	UCEC	103	UCEC	107	UCEC	110
slide_444	CESC	UCEC	78	UCEC	79	UCEC	85	UCEC	81	UCEC	83
slide_445	CESC	CESC	96	CESC	96	CESC	97	CESC	100	CESC	87
slide_446	CESC	CESC	84	CESC	102	CESC	104	UCEC	108	CESC	110
slide_447	CESC	CESC	100	CESC	90	CESC	113	CESC	113	CESC	97
slide_448	CESC	CESC	56	CESC	80	CESC	82	CESC	82	CESC	89
slide_449	CESC	CESC	100	CESC	106	CESC	107	CESC	109	CESC	110
slide_450	CESC	CESC	93	CESC	99	CESC	100	CESC	107	CESC	108
slide_451	CESC	CESC	73	CESC	77	CESC	83	CESC	84	CESC	87
slide_452	CESC	CESC	85	CESC	95	CESC	97	CESC	98	CESC	99
slide_453	CESC	CESC	78	CESC	80	CESC	80	CESC	83	CESC	86
slide_454	CESC	CESC	74	CESC	82	CESC	84	CESC	84	CESC	87
slide_455	CESC	CESC	103	CESC	104	CESC	105	CESC	99	UCEC	98
slide_456	CESC	CESC	92	CESC	93	CESC	92	CESC	99	CESC	81
slide_457	CESC	CESC	85	CESC	102	CESC	103	UCEC	104	UCEC	104
slide_458	CESC	CESC	99	CESC	107
slide_459	CESC	CESC	88	CESC	89	CESC	96	CESC	105	CESC	99
slide_460	CESC	CESC	93	CESC	96	CESC	93	UCEC	93	CESC	94
slide_461	CESC	CESC	82	CESC	91	CESC	92	CESC	93	CESC	94
slide_462	CESC	CESC	90	CESC	78	UCEC	87	CESC	93	CESC	94
slide_463	CESC	UCS	93	UCEC	94	UCS	99	UCEC	102	OV	104
slide_464	CESC	CESC	95	CESC	100	CESC	104	CESC	119	CESC	123
slide_465	CESC	CESC	92	CESC	100	CESC	80	CESC	83	CESC	94
slide_466	CESC	UCEC	90	UCEC	103	UCEC	105	CESC	90	UCEC	94
slide_467	CESC	CESC	91	CESC	117	CESC	125	CESC	101	CESC	102
slide_468	CESC	OV	92	OV	92	OV	96	UCEC	98	OV	98
slide_469	CESC	CESC	76	CESC	86	CESC	91	CESC	95	CESC	95
slide_470	CESC	CESC	89	CESC	94	CESC	80	CESC	82	CESC	82
slide_471	CESC	CESC	91	CESC	98	CESC	99	CESC	100	CESC	104
slide_472	CESC	CESC	86	CESC	91	CESC	91	CESC	95	CESC	95
slide_473	CESC	CESC	94	CESC	107	CESC	101	CESC	105	CESC	105
slide_474	CESC	UCEC	102	UCEC	109	UCEC	120	UCEC	123	UCEC	127
slide_475	CESC	CESC	89	CESC	90	CESC	90	CESC	94	UCEC	103
slide_476	CESC	CESC	90	CESC	92	CESC	95	CESC	97	CESC	99
slide_477	CESC	UCS	84	CESC	93	UCS	102	UCEC	95	UCS	94
slide_478	CESC	CESC	81	CESC	84	CESC	89	CESC	92	CESC	95
slide_479	CESC	CESC	101	CESC	104	CESC	106	CESC	109	CESC	111
slide_480	CESC	CESC	104	UCEC	108	UCEC	110	CESC	111	CESC	114
slide_481	CESC	CESC	81	CESC	83	CESC	95	CESC	100	CESC	102
slide_482	CESC	OV	107	OV	113	OV	105	OV	107	UCEC	108
slide_483	CESC	CESC	92	CESC	93	UCEC	97	CESC	97	CESC	101
slide_484	CESC	CESC	93	CESC	96	CESC	83	CESC	86	CESC	91
slide_485	CESC	CESC	76	CESC	85	CESC	86	CESC	92	CESC	97
slide_486	CESC	CESC	91	CESC	93	CESC	102	CESC	106	CESC	110
slide_487	CESC	CESC	99	CESC	105	CESC	105	CESC	106	CESC	107
slide_488	CESC	CESC	93	CESC	94	CESC	95	CESC	96	CESC	96
slide_489	CESC	CESC	91	CESC	94	CESC	95	CESC	90	CESC	91
slide_490	CESC	UCS	107	UCS	107	UCEC	108	UCS	104	CESC	106
slide_491	CESC	CESC	68	CESC	84	CESC	89	CESC	93	CESC	94
slide_492	CESC	CESC	90	CESC	100	CESC	101	CESC	101	CESC	102
slide_493	CESC	CESC	97	CESC	98	CESC	106	CESC	111	CESC	116
slide_494	CESC	UCEC	83	UCEC	93	UCEC	82	CESC	92	CESC	93
slide_495	CESC	CESC	92	CESC	93	CESC	96	CESC	97	CESC	101
slide_496	CESC	CESC	103	CESC	111	CESC	90	CESC	105	UCEC	108
slide_497	CESC	CESC	95	CESC	103	UCEC	103	CESC	103	CESC	105
slide_498	CESC	CESC	99	CESC	103	UCEC	103	CESC	97	CESC	100
slide_499	CESC	CESC	77	CESC	77	CESC	83	CESC	84	CESC	87
slide_500	CESC	UCS	71	UCEC	79	UCEC	85	UCEC	89	CESC	90
slide_501	CESC	CESC	90	CESC	91	CESC	93	CESC	93	UCEC	95
slide_502	CESC	CESC	73	CESC	80	CESC	87	CESC	88	CESC	89
slide_503	CESC	CESC	72	CESC	81	UCEC	95	CESC	86	CESC	96
slide_504	CESC	CESC	82	UCEC	86	CESC	88	CESC	92	CESC	98
slide_505	CESC	UCS	110	UCS	127	UCS	106	UCEC	110	UCEC	110
slide_506	CESC	CESC	84	CESC	92	CESC	95	CESC	96	CESC	96
slide_507	CESC	CESC	91	UCEC	92	CESC	94	UCEC	70	CESC	79
slide_508	CESC	UCS	87	UCS	98	UCS	99	UCS	102	UCS	105
slide_509	CESC	CESC	104	CESC	109	CESC	106	UCEC	110	CESC	113
slide_510	CESC	CESC	89	CESC	96	CESC	111	CESC	115	CESC	117
slide_511	CESC	CESC	93	CESC	98	CESC	98	CESC	100	UCEC	100
slide_512	CESC	CESC	90	CESC	94	CESC	95	CESC	73	CESC	78
slide_513	CESC	CESC	75	CESC	77	CESC	78	UCEC	85	CESC	91
slide_514	CESC	CESC	95	CESC	97	CESC	99	CESC	106	CESC	109
slide_515	CESC	CESC	68	CESC	87	CESC	98	CESC	98	CESC	110
slide_516	CESC	CESC	71	CESC	91	UCEC	104	CESC	105	CESC	106
slide_517	CESC	UCS	98	UCS	99	UCS	100	UCS	86	UCEC	87
slide_518	CESC	CESC	83	CESC	92	CESC	100	CESC	79	CESC	85
slide_519	CESC	CESC	82	CESC	91	CESC	97	CESC	88	CESC	90
slide_520	CESC	CESC	72	CESC	78	CESC	86	CESC	86	CESC	92
slide_521	CESC	CESC	79	CESC	92	CESC	104	CESC	105	CESC	105
slide_522	CESC	UCS	94	UCS	104	UCS	107	CESC	107	UCEC	111
slide_523	CESC	CESC	95	CESC	106	CESC	119	CESC	121	CESC	125
slide_524	CESC	OV	86	OV	100	OV	102	OV	98	OV	100
slide_525	CESC	OV	90	UCEC	91	OV	101	UCEC	102	UCEC	105
slide_526	CESC	CESC	91	CESC	94	CESC	95	CESC	98	CESC	98
slide_527	CESC	CESC	98	CESC	98	CESC	100	CESC	107	CESC	107
slide_528	CESC	UCEC	80	UCEC	89	UCEC	99	CESC	100	CESC	93
slide_529	CESC	CESC	82	CESC	90	CESC	108	CESC	110	CESC	110
slide_530	CESC	CESC	91	CESC	92	CESC	100	CESC	103	CESC	107
slide_531	CESC	CESC	84	CESC	88	CESC	96	UCEC	97	CESC	99
slide_532	CESC	UCEC	99	UCEC	101	UCEC	102	UCEC	109	UCEC	114
slide_533	CESC	UCS	88	UCS	89	UCS	95	UCS	97	CESC	98
slide_534	CESC	CESC	88	CESC	97	CESC	103	UCEC	104	CESC	94
slide_535	CESC	CESC	95	CESC	96	CESC	88	UCEC	93	CESC	88
slide_536	CESC	CESC	95	CESC	101	CESC	106	CESC	107	CESC	109
slide_537	CESC	CESC	86	CESC	90	CESC	94	CESC	98	CESC	101
slide_538	CESC	CESC	100	CESC	101	CESC	104	CESC	107	CESC	111
slide_539	CESC	CESC	97	CESC	104	CESC	105	CESC	107	UCEC	101
slide_540	CESC	CESC	73	CESC	78	UCEC	80	CESC	84	UCEC	85
slide_541	CESC	CESC	85	CESC	96	CESC	100	CESC	102	CESC	105
slide_542	CESC	CESC	96	CESC	99	CESC	99	CESC	113	CESC	114
slide_543	CESC	CESC	88	CESC	103	CESC	107	UCEC	75	CESC	82
slide_544	CESC	CESC	60	CESC	82	CESC	76	UCEC	84	UCEC	85
slide_545	CESC	CESC	92	CESC	96	CESC	97	CESC	98	CESC	99
slide_546	CESC	CESC	84	CESC	96	CESC	101	CESC	100	CESC	82
slide_547	CESC	CESC	86	CESC	86	CESC	87	CESC	88	CESC	90
slide_548	CESC	CESC	90	UCEC	98	CESC	100	CESC	102	CESC	97
slide_549	CESC	CESC	93	CESC	90	CESC	99	CESC	79	UCEC	84
slide_550	CESC	CESC	92	CESC	98	CESC	114	CESC	114	CESC	115
slide_551	CESC	UCEC	74	UCEC	85	UCEC	87	UCEC	94	UCEC	95
slide_552	CESC	CESC	87	CESC	99	CESC	103	CESC	90	UCEC	99
slide_553	CESC	CESC	101	CESC	103	CESC	108	UCEC	111	CESC	108
slide_554	CESC	CESC	71	UCEC	98	CESC	98	CESC	100	UCEC	101
slide_555	CESC	CESC	105	UCEC	112	CESC	91	CESC	102	UCEC	111
slide_556	CESC	CESC	98	CESC	118	CESC	123	CESC	104	CESC	109
slide_557	CESC	CESC	79	CESC	111	CESC	120	CESC	120	CESC	123
slide_558	CESC	UCEC	105	UCEC	106	UCEC	114	UCEC	116	UCEC	117
slide_559	CESC	CESC	55	UCEC	78	UCEC	85	CESC	89	UCEC	89
slide_560	CESC	CESC	85	CESC	94	CESC	96	CESC	101	CESC	102
slide_561	CESC	CESC	98	CESC	100	CESC	101	CESC	104	CESC	106
slide_562	CESC	CESC	93	CESC	97	CESC	100	CESC	103	CESC	104
slide_563	CESC	CESC	106	CESC	108	CESC	108	UCEC	104	CESC	106
slide_564	CESC	CESC	80	CESC	81	CESC	81	CESC	81	CESC	83
slide_565	CESC	UCEC	90	UCS	90	UCS	92	UCS	67	OV	67
slide_566	CESC	CESC	74	CESC	79	CESC	81	UCEC	82	CESC	87
slide_567	CESC	CESC	104	UCEC	106	CESC	107	UCEC	92	CESC	101
slide_568	CESC	CESC	83	CESC	100	UCEC	101	UCEC	79	UCEC	93
slide_569	CESC	CESC	85	CESC	101	CESC	103	CESC	69	CESC	97
slide_570	CESC	CESC	103	CESC	103	CESC	110	CESC	111	CESC	112
slide_571	CESC	CESC	97	CESC	104	UCEC	102	UCEC	100	UCEC	107
slide_572	CESC	UCEC	95	UCEC	100	UCEC	107	UCEC	111	UCEC	112
slide_573	CESC	CESC	59	CESC	89	CESC	98	CESC	102	CESC	102
slide_574	CESC	CESC	91	CESC	98	CESC	101	CESC	112	CESC	112
slide_575	CESC	OV	95	OV	106	OV	106	OV	101	OV	107
slide_576	CESC	CESC	91	CESC	95	CESC	96	CESC	96	CESC	101
slide_577	CESC	UCS	104	CESC	104	UCS	106	CESC	107	UCEC	112
slide_578	CESC	CESC	94	CESC	95	CESC	96	UCEC	99	CESC	99
slide_579	CESC	CESC	78	CESC	87	CESC	95	CESC	86	CESC	95
slide_580	CESC	OV	88	OV	91	OV	98	CESC	103	OV	103
slide_581	CESC	CESC	101	UCEC	103	UCEC	107	CESC	109	CESC	102
slide_582	CESC	CESC	107	CESC	113	CESC	113	UCEC	117	UCEC	100
slide_583	CESC	UCS	80	CESC	95	CESC	95	UCEC	98	UCEC	98
slide_584	CESC	CESC	80	CESC	84	CESC	79	CESC	81	CESC	84
slide_585	CESC	CESC	73	CESC	85	UCEC	89	UCEC	98	CESC	99
slide_586	CESC	CESC	91	CESC	127	CESC	89	CESC	105	UCEC	113
slide_587	CESC	CESC	93	CESC	94	CESC	100	CESC	100	CESC	101
slide_588	CESC	CESC	94	CESC	105	CESC	95	CESC	102	CESC	103
slide_589	CESC	CESC	102	CESC	107	CESC	110	CESC	98	CESC	104
slide_590	CESC	CESC	108	CESC	110	CESC	113	CESC	115	CESC	118
slide_591	CESC	CESC	78	CESC	79	UCEC	84	CESC	85	CESC	85
slide_592	CESC	CESC	90	CESC	93	CESC	96	CESC	96	CESC	99
slide_593	CESC	UCS	102	UCS	110	UCS	103	UCEC	108	UCEC	111
slide_594	CESC	CESC	100	CESC	104	CESC	105	CESC	106	CESC	92
slide_595	CESC	UCEC	98	UCEC	114	UCEC	117	UCEC	124	UCEC	85
slide_596	CESC	CESC	108	CESC	115	CESC	113	CESC	115	CESC	97
slide_597	CESC	CESC	82	CESC	85	CESC	85	CESC	87	CESC	90
slide_598	CESC	CESC	101	UCEC	111	CESC	78	UCEC	87	CESC	91
slide_599	CESC	CESC	98	CESC	108	CESC	108	CESC	84	CESC	95
slide_600	CESC	CESC	76	CESC	90	UCEC	91	UCEC	93	CESC	77
slide_601	CESC	CESC	90	UCEC	115	UCEC	115	CESC	110	CESC	111
slide_602	CESC	CESC	76	CESC	87	CESC	88	CESC	92	CESC	92
slide_603	CESC	CESC	66	CESC	80	CESC	82	CESC	83	CESC	89
slide_604	CESC	CESC	96	CESC	98	UCEC	99	CESC	99	UCEC	101
slide_605	CESC	CESC	77	CESC	91	CESC	93	UCEC	95	CESC	97
slide_606	CESC	CESC	83	CESC	89	UCEC	70	CESC	85	CESC	83
slide_607	CESC	UCS	104	UCEC	106	UCS	107	UCEC	97	CESC	97
slide_608	CESC	CESC	89	CESC	93	CESC	99	CESC	103	UCS	92
slide_609	CESC	CESC	104	CESC	105	CESC	108	CESC	110	CESC	114
slide_610	CESC	CESC	106	CESC	126	CESC	93	CESC	95	CESC	101
slide_611	CESC	CESC	72	UCEC	76	CESC	85	CESC	86	CESC	89
slide_612	CESC	OV	85	OV	90	UCEC	91	OV	92	OV	93
slide_613	CESC	UCEC	86	UCEC	100	UCEC	101	UCEC	101	UCEC	101
slide_614	CESC	CESC	97	CESC	101	CESC	102	CESC	108	CESC	109
slide_615	CESC	CESC	86	CESC	89	UCEC	90	CESC	96	CESC	97
slide_616	CESC	CESC	90	CESC	96	CESC	102	CESC	108	CESC	111
slide_617	CESC	CESC	82	CESC	80	CESC	88	UCEC	88	CESC	89
slide_618	CESC	UCS	96	UCS	104	UCS	104	UCS	91	UCEC	111
slide_619	CESC	CESC	99	CESC	101	UCEC	104	CESC	106	CESC	108
slide_620	CESC	CESC	72	CESC	80	CESC	80	CESC	87	UCEC	92
slide_621	CESC	CESC	101	CESC	106	CESC	106	CESC	106	CESC	107
slide_622	CESC	CESC	93	CESC	97	CESC	95	CESC	97	CESC	100
slide_623	CESC	CESC	90	CESC	110	CESC	96	CESC	112	CESC	97
slide_624	CESC	CESC	97	CESC	100	CESC	85	CESC	87	CESC	92
slide_625	CESC	CESC	81	CESC	90	CESC	90	CESC	96	CESC	97
slide_626	CESC	CESC	107	UCEC	107	CESC	112	UCEC	114	CESC	114
slide_627	CESC	CESC	94	UCEC	97	CESC	90	CESC	94	CESC	89
slide_628	CESC	CESC	104	CESC	107	CESC	109	CESC	109	CESC	115
slide_629	CESC	UCEC	101	UCEC	105	UCEC	100	UCEC	106	UCEC	101
slide_630	CESC	CESC	74	CESC	85	CESC	85	CESC	86	CESC	90
slide_631	CESC	CESC	105	CESC	111	CESC	112	CESC	115	CESC	119
slide_632	CESC	CESC	69	CESC	93	CESC	96	CESC	85	CESC	96
slide_633	CESC	CESC	89	CESC	90	CESC	94	UCEC	95	CESC	96
slide_634	CESC	CESC	61	CESC	66	UCEC	66	CESC	71	UCEC	77
slide_635	CESC	CESC	90	CESC	92	CESC	111	CESC	112	CESC	117
slide_636	CESC	CESC	88	CESC	92	CESC	95	CESC	78	CESC	87
slide_637	CESC	CESC	94	CESC	96	CESC	98	CESC	103	CESC	104
slide_638	CESC	UCS	100	UCS	103	UCS	112	UCEC	116	CESC	116
slide_639	CESC	CESC	69	CESC	70	CESC	72	CESC	74	CESC	76
slide_640	CESC	CESC	97	CESC	100	CESC	103	CESC	106	CESC	106
slide_641	CESC	CESC	101	CESC	105	CESC	106	CESC	108	CESC	108
slide_642	CESC	CESC	96	CESC	102	CESC	110	CESC	111	CESC	112
slide_643	CESC	CESC	94	CESC	98	CESC	101	CESC	105	CESC	105
slide_644	CESC	CESC	96	CESC	102	CESC	104	CESC	106	CESC	107
slide_645	CESC	UCEC	82	UCEC	102	UCEC	104	UCEC	108	UCEC	109
slide_646	CESC	CESC	89	CESC	92	CESC	101	CESC	86	CESC	88
slide_647	CESC	CESC	101	CESC	108	CESC	109	CESC	96	CESC	107
slide_648	CESC	CESC	104	CESC	107	CESC	112	CESC	112	CESC	117
slide_649	CESC	UCS	95	UCS	100	UCEC	100	UCEC	104	UCS	106
slide_650	CESC	CESC	96	CESC	101	CESC	101	CESC	102	CESC	102
slide_651	CESC	CESC	79	CESC	80	CESC	86	CESC	89	CESC	91
slide_652	CESC	CESC	92	CESC	100	CESC	100	CESC	103	CESC	106
slide_653	CESC	CESC	98	CESC	106	CESC	108	CESC	109	CESC	111
slide_654	CESC	CESC	79	CESC	87	CESC	87	CESC	91	CESC	91
slide_655	CESC	CESC	87	CESC	91	CESC	94	CESC	97	CESC	99
slide_656	CESC	UCEC	93	UCEC	98	UCEC	108
slide_657	CESC	CESC	58	CESC	64	UCEC	79	UCEC	90	UCEC	92
slide_658	CESC	CESC	53	CESC	58	UCEC	66	UCEC	67	UCEC	74
slide_659	CESC	UCS	86	UCEC	106	OV	109	UCEC	110	UCS	106
slide_660	CESC	CESC	84	CESC	86	CESC	94	CESC	97	CESC	102
slide_661	CESC	CESC	87	CESC	93	CESC	95	CESC	99	UCEC	100
slide_662	CESC	CESC	86	CESC	91	CESC	97	CESC	100	CESC	108
slide_663	CESC	CESC	92	CESC	94	CESC	94	CESC	94	CESC	96
slide_664	CESC	CESC	124
slide_665	CESC	CESC	92	CESC	101	CESC	102	CESC	104	CESC	105
slide_666	CESC	CESC	84	CESC	96	CESC	98	CESC	99	CESC	100
slide_667	CESC	CESC	92	CESC	102	CESC	110	UCEC	110	UCEC	103
slide_668	CESC	CESC	82	CESC	92	CESC	79	CESC	82	UCEC	89
slide_669	CESC	CESC	100	CESC	101	CESC	106	CESC	97	CESC	107
slide_670	CESC	CESC	97	CESC	99	UCEC	106	UCEC	112	UCEC	113
slide_671	CESC	CESC	90	CESC	97	CESC	99	CESC	106	UCEC	113
slide_672	CESC	CESC	90	CESC	98	CESC	100	CESC	95	CESC	99
slide_673	CESC	CESC	83	CESC	86	CESC	104	CESC	106	CESC	108
slide_674	CESC	CESC	100	CESC	101	CESC	105	CESC	106	CESC	107
slide_675	CESC	CESC	73	CESC	82	UCEC	93	UCEC	95	CESC	81
slide_676	CESC	CESC	96	CESC	98	CESC	100	UCEC	105	CESC	106
slide_677	CESC	CESC	93	CESC	97	CESC	98	CESC	101	CESC	103
slide_678	CESC	UCS	75	UCEC	93	UCS	96	UCEC	83	UCS	96
slide_679	CESC	CESC	95	UCEC	98	CESC	79	UCEC	94	UCEC	100
slide_680	CESC	CESC	92	CESC	74	CESC	86	CESC	91	UCEC	93
slide_681	CESC	CESC	79	CESC	87	CESC	101	CESC	103	CESC	108
slide_682	CESC	CESC	90	CESC	93	CESC	100	CESC	86	UCEC	90
slide_683	CESC	CESC	80	CESC	81	CESC	84	CESC	90	CESC	92
slide_684	CESC	CESC	102	CESC	104	CESC	106	CESC	108	CESC	109
slide_685	CESC	CESC	74	CESC	98	CESC	98	CESC	100	CESC	112
slide_686	CESC	OV	103	OV	104	OV	105	OV	97	CESC	101
slide_687	CESC	CESC	82	CESC	82	CESC	94	CESC	102	UCEC	104
slide_688	CESC	CESC	88	CESC	91	CESC	92	CESC	93	CESC	95
slide_689	CESC	OV	110	OV	117
slide_690	CESC	CESC	61	CESC	83	UCEC	85	CESC	90	UCEC	90
slide_691	CESC	CESC	97	CESC	100	CESC	108	CESC	108	CESC	109
slide_692	CESC	CESC	88	CESC	96	CESC	98	CESC	99	CESC	100
slide_693	CESC	UCEC	88	UCEC	96	UCEC	98	UCEC	88	UCEC	95
slide_694	CESC	CESC	102	CESC	111	CESC	115	CESC	121	CESC	123
slide_695	UCEC	UCS	100	UCS	95	CESC	98	UCS	94	UCEC	97
slide_696	UCEC	UCEC	84	UCEC	98	UCEC	109	UCEC	110	UCEC	111
slide_697	UCEC	UCEC	98	UCEC	102	UCEC	104	UCEC	104	UCEC	105
slide_698	UCEC	UCEC	99	UCEC	99	UCEC	102	UCEC	107	UCEC	111
slide_699	UCEC	UCEC	96	UCEC	98	UCEC	101	UCEC	102	UCEC	106
slide_700	UCEC	UCEC	91	UCEC	97	UCEC	110	UCEC	113	UCEC	118
slide_701	UCEC	CESC	75	UCEC	91	CESC	95	CESC	100	UCEC	103
slide_702	UCEC	UCEC	102	UCEC	102	UCEC	105	UCEC	106	UCEC	110
slide_703	UCEC	OV	114	UCEC	102	UCEC	104	OV	108	OV	113
slide_704	UCEC	OV	93	OV	99	UCEC	92	UCEC	107	UCEC	87
slide_705	UCEC	UCEC	94	UCEC	95	UCEC	100	UCEC	102	UCEC	83
slide_706	UCEC	UCEC	81	UCEC	88	UCEC	93	UCEC	94	UCEC	95
slide_707	UCEC	UCEC	99	UCEC	101	UCEC	101	UCEC	106	UCEC	108
slide_708	UCEC	UCEC	84	UCEC	85	UCEC	108	UCEC	116	UCEC	119
slide_709	UCEC	UCEC	90	UCEC	103	UCEC	105	UCEC	106	UCEC	107
slide_710	UCEC	UCEC	93	UCEC	94	UCEC	99	UCEC	103	UCEC	106
slide_711	UCEC	UCEC	88	UCEC	97	UCEC	112	UCEC	114	UCEC	120
slide_712	UCEC	UCEC	96	UCEC	96	UCEC	100	UCEC	102	UCEC	104
slide_713	UCEC	UCEC	95	UCEC	98	UCEC	107	UCEC	109	UCEC	111
slide_714	UCEC	UCEC	99	UCEC	99	UCEC	104	UCEC	109	UCEC	110
slide_715	UCEC	UCEC	66	UCEC	95	UCEC	100	UCEC	101	UCEC	90
slide_716	UCEC	UCEC	90	UCEC	93	UCEC	100	UCEC	105	UCEC	109
slide_717	UCEC	UCEC	101	UCEC	102	UCEC	102	UCEC	102	UCEC	106
slide_718	UCEC	UCEC	94	UCEC	100	UCEC	106	UCEC	106	UCEC	108
slide_719	UCEC	UCEC	78	UCEC	125	UCEC	126	UCEC	105	UCEC	83
slide_720	UCEC	UCEC	99	UCEC	104	UCEC	105	UCEC	107	UCEC	110
slide_721	UCEC	UCEC	89	UCEC	101	UCEC	109	UCEC	113	UCEC	114
slide_722	UCEC	UCEC	78	UCEC	108	UCEC	110	UCEC	119	UCEC	125
slide_723	UCEC	UCEC	87	UCEC	89	UCEC	102	UCEC	103	UCEC	103
slide_724	UCEC	UCEC	88	UCEC	95	UCEC	99	UCEC	100	UCEC	102
slide_725	UCEC	UCEC	95	UCEC	102	UCEC	104	UCEC	106	UCEC	108
slide_726	UCEC	UCEC	83	UCEC	90	UCEC	98	UCEC	102	UCEC	89
slide_727	UCEC	UCEC	97	UCEC	100	UCEC	102	UCEC	103	UCEC	106
slide_728	UCEC	UCEC	82	UCEC	102	UCEC	93	UCEC	93	UCEC	101
slide_729	UCEC	UCEC	98	UCEC	99	UCEC	102	UCEC	104	UCEC	106
slide_730	UCEC	UCEC	102	UCEC	107	UCEC	112	UCEC	113	UCEC	114
slide_731	UCEC	UCEC	78	UCEC	106	UCEC	112	UCEC	119	UCEC	120
slide_732	UCEC	UCEC	98	UCEC	105	UCEC	105	UCEC	107	UCEC	109
slide_733	UCEC	UCEC	98	UCEC	102	UCEC	103	UCEC	104	UCEC	108
slide_734	UCEC	UCEC	90	UCEC	91	UCEC	95	UCEC	100	UCEC	94
slide_735	UCEC	UCEC	95	UCEC	98	UCEC	102	UCEC	106	UCEC	108
slide_736	UCEC	CESC	97	CESC	99	CESC	103	CESC	104	CESC	107
slide_737	UCEC	UCEC	66	UCEC	96	UCEC	96	UCEC	96	UCEC	83
slide_738	UCEC	UCEC	96	UCEC	101	UCEC	117	UCEC	119	UCEC	120
slide_739	UCEC	UCEC	90	UCEC	99	UCEC	105	UCEC	106	UCEC	107
slide_740	UCEC	UCEC	92	UCEC	92	UCEC	100	UCEC	104	UCEC	104
slide_741	UCEC	UCEC	97	UCEC	104	UCEC	106	UCEC	108	UCEC	108
slide_742	UCEC	UCEC	93	UCEC	102	UCEC	111	UCEC	113	CESC	110
slide_743	UCEC	UCEC	100	UCEC	101	UCEC	102	UCEC	103	UCEC	104
slide_744	UCEC	UCEC	92	UCEC	100	UCEC	100	UCEC	106	UCEC	107
slide_745	UCEC	UCEC	79	UCEC	93	UCEC	105	UCEC	109	UCEC	109
slide_746	UCEC	UCEC	82	UCEC	85	UCEC	94	UCEC	101	UCEC	107
slide_747	UCEC	UCEC	93	UCEC	97	UCEC	106	UCEC	109	UCEC	109
slide_748	UCEC	UCEC	94	UCEC	106	UCEC	108	UCEC	108	UCEC	109
slide_749	UCEC	UCEC	106	UCEC	107	UCEC	111	UCEC	113	UCEC	116
slide_750	UCEC	CESC	94	CESC	95	CESC	96	UCEC	102	CESC	101
slide_751	UCEC	CESC	98	CESC	98	CESC	101	CESC	103	UCEC	92
slide_752	UCEC	UCEC	95	UCEC	96	UCEC	97	UCEC	103	UCEC	103
slide_753	UCEC	UCEC	96	UCEC	98	UCEC	103	UCEC	103	UCEC	113
slide_754	UCEC	UCEC	93	UCEC	97	UCEC	104	UCEC	105	UCEC	106
slide_755	UCEC	UCEC	56	UCEC	68	UCEC	71	UCEC	77	UCEC	78
slide_756	UCEC	UCEC	96	UCEC	99	UCEC	102	UCEC	102	UCEC	104
slide_757	UCEC	UCEC	88	UCEC	103	UCEC	113	UCEC	97	UCEC	90
slide_758	UCEC	UCEC	73	UCEC	77	UCEC	84	UCEC	85	UCEC	86
slide_759	UCEC	UCEC	88	UCEC	108	UCEC	109	UCEC	110	UCEC	110
slide_760	UCEC	UCEC	95	UCEC	104	UCEC	104	UCEC	105	UCEC	106
slide_761	UCEC	UCEC	94	UCEC	96	UCEC	71	UCEC	84	UCEC	85
slide_762	UCEC	UCEC	97	UCEC	108	UCEC	116	UCEC	116	UCEC	118
slide_763	UCEC	UCEC	94	UCEC	96	UCEC	102	UCEC	104	UCEC	107
slide_764	UCEC	UCEC	101	UCEC	103	UCEC	106	UCEC	110	UCEC	112
slide_765	UCEC	UCEC	88	UCEC	99	UCEC	102	UCEC	104	UCEC	106
slide_766	UCEC	UCEC	79	UCEC	87	UCEC	51	UCEC	57	UCEC	58
slide_767	UCEC	CESC	94	OV	97	OV	100	OV	103	OV	93
slide_768	UCEC	UCEC	78	UCEC	86	UCEC	69	UCEC	82	UCEC	83
slide_769	UCEC	UCEC	91	UCEC	96	UCEC	98	UCEC	98	UCEC	101
slide_770	UCEC	UCS	81	UCS	84	UCEC	89	UCEC	94	UCS	99
slide_771	UCEC	UCEC	75	UCEC	78	UCEC	86	UCEC	90	UCEC	90
slide_772	UCEC	UCEC	82	UCEC	82	UCEC	87	UCEC	92	UCEC	95
slide_773	UCEC	UCEC	90	UCEC	92	UCEC	114	UCEC	116	UCEC	124
slide_774	UCEC	UCS	99	UCEC	101	UCEC	104	UCS	105	UCS	106
slide_775	UCEC	UCEC	94	UCEC	97	UCEC	88	UCEC	88	UCEC	89
slide_776	UCEC	UCEC	96	UCEC	108	UCEC	94	UCEC	95	UCEC	103
slide_777	UCEC	CESC	97	CESC	98	CESC	99	CESC	79	UCEC	87
slide_778	UCEC	UCEC	79	UCEC	91	UCEC	92	UCEC	92	UCEC	93
slide_779	UCEC	UCEC	111	UCEC	108	UCEC	114	UCS	112	UCEC	114
slide_780	UCEC	UCEC	95	UCEC	103	UCEC	96	UCEC	103	UCEC	92
slide_781	UCEC	UCEC	76	UCEC	82	UCEC	84	UCEC	88	UCEC	92
slide_782	UCEC	UCEC	98	UCEC	99	UCEC	112	UCEC	112	UCEC	116
slide_783	UCEC	UCEC	85	UCEC	95	UCEC	97	UCEC	99	UCEC	100
slide_784	UCEC	UCEC	74	UCEC	78	UCEC	86	UCEC	87	UCEC	88
slide_785	UCEC	UCEC	97	UCEC	99	UCEC	101	UCEC	101	UCEC	106
slide_786	UCEC	CESC	86	CESC	102	CESC	102	CESC	90	CESC	91
slide_787	UCEC	UCEC	78	UCEC	80	UCEC	88	UCEC	88	UCEC	94
slide_788	UCEC	UCEC	94	UCEC	99	UCEC	100	UCEC	99	UCEC	101
slide_789	UCEC	UCEC	90	UCEC	94	UCEC	94	UCEC	80	UCEC	83
slide_790	UCEC	UCEC	87	UCEC	91	UCEC	92	UCEC	94	UCEC	80
slide_791	UCEC	UCEC	106	UCEC	107	UCEC	108	UCEC	116	UCEC	118
slide_792	UCEC	UCEC	87	UCEC	79	UCEC	95	UCEC	92	UCEC	82
slide_793	UCEC	UCEC	77	UCEC	91	UCEC	93	UCEC	93	UCEC	95
slide_794	UCEC	UCEC	76	UCEC	78	UCEC	79	UCEC	82	UCEC	88
slide_795	UCEC	UCEC	94	UCEC	96	UCEC	98	UCEC	99	UCEC	100
slide_796	UCEC	UCEC	93	UCEC	99	UCEC	80	UCEC	80	UCEC	88
slide_797	UCEC	UCEC	86	UCEC	102	UCEC	103	UCEC	107	UCEC	111
slide_798	UCEC	UCEC	84	UCEC	92	UCEC	94	UCEC	94	UCEC	95
slide_799	UCEC	UCEC	90	UCEC	94	UCEC	100	UCEC	103	UCEC	90
slide_800	UCEC	UCEC	93	UCEC	97	UCEC	97	UCEC	97	UCEC	100
slide_801	UCEC	UCEC	90	UCEC	101	UCEC	102	UCEC	103	UCEC	109
slide_802	UCEC	UCEC	90	UCEC	93	UCEC	92	UCEC	93	UCEC	95
slide_803	UCEC	UCEC	88	UCEC	90	UCEC	79	UCEC	83	UCEC	84
slide_804	UCEC	UCEC	99	UCEC	99	UCEC	101	UCEC	102	UCEC	94
slide_805	UCEC	UCEC	81	UCEC	84	UCEC	85	UCEC	87	UCEC	88
slide_806	UCEC	CESC	74	CESC	77	CESC	92	CESC	97	UCEC	99
slide_807	UCEC	UCEC	94	UCEC	99	UCEC	106	UCEC	106	UCEC	107
slide_808	UCEC	UCEC	78	UCEC	80	UCEC	83	UCEC	85	UCEC	88
slide_809	UCEC	UCEC	102	UCEC	104	UCEC	87	UCEC	97	UCEC	99
slide_810	UCEC	UCEC	96	UCEC	99	UCEC	74	UCEC	95	UCEC	96
slide_811	UCEC	UCEC	66	UCEC	68	UCEC	72	UCEC	75	UCEC	78
slide_812	UCEC	UCEC	61	UCEC	64	UCEC	65	UCEC	65	UCEC	68
slide_813	UCEC	UCEC	72	UCEC	97	UCEC	101	UCEC	103	UCEC	106
slide_814	UCEC	OV	109	UCEC	115	UCEC	111	CESC	119	UCEC	121
slide_815	UCEC	UCEC	79	UCEC	93	UCEC	98	UCEC	98	UCEC	103
slide_816	UCEC	UCEC	87	UCS	100	UCS	86	UCEC	96	UCEC	101
slide_817	UCEC	UCEC	70	UCEC	77	UCEC	78	UCEC	82	UCEC	84
slide_818	UCEC	CESC	85	UCEC	95	CESC	98	CESC	101	CESC	102
slide_819	UCEC	CESC	88	CESC	91	CESC	93	CESC	96	CESC	97
slide_820	UCEC	UCEC	76	UCEC	83	UCEC	93	UCEC	97	UCEC	98
slide_821	UCEC	UCEC	57	UCEC	64	UCEC	66	UCEC	68	UCEC	68
slide_822	UCEC	UCEC	100	UCEC	102	UCEC	103	UCEC	103	UCEC	104
slide_823	UCEC	OV	86	OV	89	CESC	89	OV	90	CESC	81
slide_824	UCEC	CESC	95	CESC	96	CESC	97	CESC	98	CESC	84
slide_825	UCEC	UCEC	100	UCEC	100	UCEC	103	UCEC	105	UCEC	106
slide_826	UCEC	UCEC	95	UCEC	109	UCEC	110	UCEC	112	UCEC	124
slide_827	UCEC	UCEC	86	UCEC	92	UCEC	95	UCEC	96	UCEC	80
slide_828	UCEC	UCS	73	UCS	75	UCS	81	UCS	82	CESC	84
slide_829	UCEC	UCEC	90	UCEC	93	UCEC	98	UCEC	102	UCEC	102
slide_830	UCEC	UCEC	85	UCEC	102	UCEC	103	UCEC	114	UCEC	115
slide_831	UCEC	OV	110	OV	112	UCEC	115	OV	115	UCEC	116
slide_832	UCEC	UCEC	92	UCEC	78	UCEC	87	UCEC	89	UCEC	90
slide_833	UCEC	UCEC	99	UCEC	119	UCEC	119	UCEC	121	UCEC	124
slide_834	UCEC	UCEC	79	UCEC	87	UCEC	100	UCEC	101	UCEC	108
slide_835	UCEC	UCS	78	UCEC	90	UCEC	93	UCS	93	UCS	96
slide_836	UCEC	UCEC	78	UCEC	89	UCEC	94	UCEC	96	UCEC	96
slide_837	UCEC	CESC	95	CESC	101	CESC	103	CESC	103	CESC	104
slide_838	UCEC	UCEC	94	UCEC	96	UCEC	86	UCEC	87	UCEC	93
slide_839	UCEC	UCEC	105	UCEC	107	UCEC	111	UCEC	113	UCEC	113
slide_840	UCEC	UCEC	89	UCEC	97	UCEC	97	UCEC	97	UCEC	104
slide_841	UCEC	UCEC	81	UCEC	98	UCEC	100	UCEC	102	UCEC	103
slide_842	UCEC	OV	85	UCS	92	OV	93	UCS	94	UCEC	97
slide_843	UCEC	UCEC	88	UCEC	95	UCEC	97	UCEC	106	UCEC	107
slide_844	UCEC	OV	78	UCEC	96	OV	99	UCS	94	UCEC	84
slide_845	UCEC	UCS	84	UCEC	86	UCS	87	CESC	90	UCS	91
slide_846	UCEC	CESC	81	CESC	84	CESC	85	CESC	86	CESC	91
slide_847	UCEC	UCEC	95	UCEC	99	UCEC	109	UCEC	110	UCEC	110
slide_848	UCEC	UCEC	67	UCEC	69	UCEC	80	UCEC	81	UCEC	81
slide_849	UCEC	UCEC	83	UCEC	85	UCEC	89	UCEC	95	CESC	111
slide_850	UCEC	UCEC	101	UCS	103	UCS	108	UCS	110	UCEC	112
slide_851	UCEC	UCEC	80	UCEC	82	UCEC	87	UCEC	89	UCEC	90
slide_852	UCEC	UCEC	92	UCEC	98	UCEC	101	UCEC	102	UCEC	106
slide_853	UCEC	UCEC	85	UCEC	86	UCEC	99	UCEC	99	UCEC	101
slide_854	UCEC	OV	84	OV	90	OV	91	OV	95	OV	101
slide_855	UCEC	UCEC	80	UCEC	95	UCEC	99	UCEC	93	UCEC	91
slide_856	UCEC	OV	77	OV	83	OV	84	OV	86	UCEC	86
slide_857	UCEC	CESC	97	CESC	114	CESC	118	CESC	128	CESC	115
slide_858	UCEC	UCEC	84	UCEC	93	UCEC	104	UCEC	88	UCEC	95
slide_859	UCEC	UCEC	112	UCEC	114	UCEC	116	UCEC	85	UCEC	106
slide_860	UCEC	UCEC	70	UCEC	84	UCEC	85	UCEC	85	UCEC	61
slide_861	UCEC	UCEC	92	UCEC	93	UCEC	102	UCEC	89	UCEC	90
slide_862	UCEC	UCEC	91	UCEC	93	UCEC	96	UCEC	98	UCEC	99
slide_863	UCEC	UCEC	92	UCEC	97	UCEC	90	UCEC	92	UCEC	95
slide_864	UCEC	UCEC	85	UCEC	87	UCEC	90	UCEC	90	UCEC	82
slide_865	UCEC	CESC	87	CESC	100	CESC	107	CESC	85	CESC	88
slide_866	UCEC	UCEC	96	UCEC	100	UCEC	100	UCEC	101	UCEC	103
slide_867	UCEC	UCEC	92	UCEC	96	UCEC	98	UCEC	100	UCEC	104
slide_868	UCEC	UCEC	88	UCEC	96	UCEC	103	UCEC	104	UCEC	105
slide_869	UCEC	OV	85	CESC	103	OV	111	CESC	107	CESC	108
slide_870	UCEC	OV	91	OV	102	UCEC	98	UCEC	98	OV	101
slide_871	UCEC	UCEC	79	UCEC	85	UCEC	100	UCEC	83	UCEC	83
slide_872	UCEC	UCEC	96	UCEC	100	UCEC	114	UCEC	115	UCEC	116
slide_873	UCEC	UCEC	92	UCEC	121	UCEC	124	UCEC	127	UCEC	128
slide_874	UCEC	UCEC	107	UCEC	107	UCEC	91	UCEC	92	UCEC	96
slide_875	UCEC	UCEC	86	UCEC	98	UCEC	99	UCEC	99	UCEC	99
slide_876	UCEC	UCEC	86	UCEC	78	UCEC	79	UCEC	82	UCEC	83
slide_877	UCEC	UCEC	86	UCEC	101	UCEC	88	UCEC	98	UCEC	99
slide_878	UCEC	UCEC	67	UCEC	84	UCEC	86	UCEC	87	UCEC	90
slide_879	UCEC	UCEC	82	UCEC	90	UCEC	100	UCEC	88	UCEC	93
slide_880	UCEC	CESC	101	CESC	123	UCEC	91
slide_881	UCEC	UCEC	66	UCEC	102	UCEC	102	UCEC	92	UCEC	95
slide_882	UCEC	UCEC	92	UCEC	100	UCEC	101	UCEC	103	UCEC	103
slide_883	UCEC	UCEC	62	UCEC	81	UCEC	88	UCEC	91	UCEC	93
slide_884	UCEC	UCEC	73	UCEC	74	UCEC	74	UCEC	77	UCEC	79
slide_885	UCEC	UCEC	90	UCEC	91	UCEC	92	UCS	96	UCEC	96
slide_886	UCEC	UCEC	101	UCEC	103	UCEC	105	UCEC	111	UCEC	112
slide_887	UCEC	UCEC	66	UCS	70	UCS	72	UCS	74	UCS	77
slide_888	UCEC	UCEC	89	UCEC	83	UCEC	83	UCEC	94	UCEC	96
slide_889	UCEC	UCEC	74	UCEC	93	UCEC	95	UCEC	97	UCEC	99
slide_890	UCEC	UCEC	97	UCEC	98	UCEC	106	CESC	97	UCEC	98
slide_891	UCEC	UCEC	64	UCEC	78	UCEC	83	UCEC	86	UCEC	86
slide_892	UCEC	UCEC	90	UCEC	123	UCEC	124	UCEC	127	UCEC	128
slide_893	UCEC	UCEC	65	UCEC	65	UCEC	66	UCEC	70	UCEC	76
slide_894	UCEC	UCEC	87	UCEC	88	UCEC	93	UCEC	71	CESC	79
slide_895	UCEC	UCEC	70	UCEC	73	UCEC	73	UCEC	75	UCEC	78
slide_896	UCEC	UCEC	94	UCEC	95	UCEC	85	UCEC	93	UCEC	96
slide_897	UCEC	UCEC	72	UCEC	78	UCEC	77	UCEC	95	UCEC	77
slide_898	UCEC	UCEC	98	UCEC	102	UCEC	96	UCEC	104	UCEC	98
slide_899	UCEC	CESC	88	CESC	99	CESC	69	CESC	90	UCEC	93
slide_900	UCEC	OV	88	OV	91	OV	94	OV	101	UCS	105
slide_901	UCEC	UCEC	96	UCEC	89	UCEC	101	UCEC	97	UCEC	93
slide_902	UCEC	UCS	93	UCS	103	UCS	96	UCEC	105	OV	98
slide_903	UCEC	UCEC	89	UCEC	89	UCEC	90	UCEC	90	UCEC	94
slide_904	UCEC	CESC	91	CESC	94	UCEC	105	UCEC	96	UCS	106
slide_905	UCEC	UCEC	94	UCEC	105	UCEC	112	UCEC	115	UCEC	116
slide_906	UCEC	UCEC	74	UCEC	82	UCEC	85	UCEC	85	UCEC	78
slide_907	UCEC	UCEC	92	UCEC	97	UCEC	98	UCEC	97	CESC	103
slide_908	UCEC	UCEC	87	UCEC	90	UCEC	88	UCEC	71	UCEC	80
slide_909	UCEC	UCEC	90	UCEC	94	UCEC	100	UCEC	102	UCEC	102
slide_910	UCEC	OV	89	OV	92	OV	94	CESC	96	CESC	100
slide_911	UCEC	CESC	87	CESC	114	CESC	125	CESC	125	UCEC	110
slide_912	UCEC	CESC	82	CESC	90	UCEC	88	UCEC	93	CESC	68
slide_913	UCEC	UCEC	88	UCEC	94	UCEC	96	UCEC	97	UCEC	98
slide_914	UCEC	UCEC	70	UCEC	71	UCEC	72	UCEC	73	UCEC	74
slide_915	UCEC	UCEC	103	UCEC	106	UCEC	102	UCEC	109	UCEC	100
slide_916	UCEC	UCEC	73	UCEC	93	UCEC	89	UCEC	92	UCEC	93
slide_917	UCEC	UCEC	90	UCEC	99	UCEC	109	UCEC	113	UCEC	116
slide_918	UCEC	UCEC	81	UCEC	83	UCEC	88	UCEC	91	UCEC	92
slide_919	UCEC	UCEC	85	UCEC	102	UCEC	111	UCEC	111	UCEC	112
slide_920	UCEC	UCEC	97	UCEC	102	UCEC	108	UCEC	109	UCEC	113
slide_921	UCEC	UCEC	92	UCEC	94	UCEC	95	UCEC	95	UCEC	103
slide_922	UCEC	UCEC	65	UCEC	78	UCEC	86	UCEC	74	UCEC	76
slide_923	UCEC	UCEC	86	UCEC	98	UCEC	98	UCEC	102	UCEC	118
slide_924	UCEC	UCEC	94	UCEC	101	UCEC	102	UCEC	107	UCEC	108
slide_925	UCEC	UCS	82	UCEC	87	UCS	74	UCS	84	UCEC	85
slide_926	UCEC	UCEC	107	UCEC	113	UCEC	117	UCEC	112	UCEC	104
slide_927	UCEC	UCEC	103	UCEC	125	UCEC	127	UCEC	115	UCEC	118
slide_928	UCEC	UCEC	89	UCEC	95	UCEC	96	UCEC	110	UCEC	114
slide_929	UCEC	UCEC	97	UCEC	99	UCEC	102	UCEC	103	UCEC	103
slide_930	UCEC	UCEC	77	UCEC	98	UCEC	98	UCEC	101	UCEC	105
slide_931	UCEC	UCEC	89	UCEC	84	UCEC	91	UCEC	93	UCEC	94
slide_932	UCEC	UCEC	69	UCEC	87	UCEC	91	UCEC	94	UCEC	103
slide_933	UCEC	UCEC	94	UCS	105	UCS	105	UCEC	91	UCEC	94
slide_934	UCEC	CESC	85	CESC	95	CESC	99	CESC	99	CESC	99
slide_935	UCEC	UCEC	101	UCEC	106	UCEC	97	UCEC	105	UCEC	106
slide_936	UCEC	UCEC	91	UCEC	84	UCEC	91	UCEC	94	UCEC	95
slide_937	UCEC	CESC	87	CESC	93	CESC	96	UCEC	93	UCEC	86
slide_938	UCEC	UCEC	82	UCEC	84	UCEC	87	UCEC	90	UCEC	95
slide_939	UCEC	UCEC	87	UCEC	88	UCEC	94	UCEC	95	UCEC	95
slide_940	UCEC	UCEC	66	UCEC	70	UCEC	74	UCEC	85	UCEC	81
slide_941	UCEC	UCS	79	UCS	83	UCEC	88	UCEC	91	UCEC	95
slide_942	UCEC	UCS	92	UCS	102	UCEC	103	UCEC	79	UCEC	84
slide_943	UCEC	UCEC	94	UCEC	94	UCEC	100	UCEC	112	UCEC	117
slide_944	UCEC	UCEC	86	UCEC	88	UCEC	93	UCEC	94	UCEC	74
slide_945	UCEC	UCEC	89	UCEC	108	UCEC	111	UCEC	116	UCEC	118
slide_946	UCEC	UCEC	78	UCEC	83	UCEC	85	UCEC	87	UCEC	88
slide_947	UCEC	UCEC	72	UCEC	75	UCEC	76	UCEC	78	UCEC	79
slide_948	UCEC	UCEC	50	UCEC	75	UCEC	85	UCEC	85	UCEC	87
slide_949	UCEC	UCEC	93	UCEC	100	UCEC	100	UCEC	104	UCEC	104
slide_950	UCEC	UCEC	83	UCEC	98	UCEC	95	UCEC	98	UCEC	97
slide_951	UCEC	UCEC	95	UCEC	96	UCEC	97	UCEC	99	UCEC	82
slide_952	UCEC	UCEC	96	UCEC	102	UCEC	103	UCEC	98	UCEC	103
slide_953	UCEC	UCEC	104	UCEC	105	UCEC	107	UCEC	108	UCEC	112
slide_954	UCEC	UCEC	96	UCEC	99	UCEC	99	UCEC	100	UCEC	101
slide_955	UCEC	UCEC	76	UCEC	97	UCEC	98	UCEC	98	UCEC	101
slide_956	UCEC	UCEC	74	UCEC	97	UCEC	101	UCEC	101	UCEC	88
slide_957	UCEC	UCEC	72	UCEC	114	UCEC	114	UCEC	116	UCEC	116
slide_958	UCEC	UCEC	99	UCEC	107	UCEC	112	UCEC	123	UCEC	125
slide_959	UCEC	UCEC	98	UCEC	101	UCEC	104	UCEC	83	UCEC	94
slide_960	UCEC	UCEC	86	UCEC	90	UCEC	93	UCEC	95	UCEC	97
slide_961	UCEC	UCEC	96	UCEC	96	UCEC	96	UCEC	99	UCEC	90
slide_962	UCEC	UCEC	74	UCEC	77	UCEC	80	UCEC	82	UCEC	84
slide_963	UCEC	UCEC	103	UCEC	107	UCEC	114	UCEC	122	UCEC	123
slide_964	UCEC	UCEC	93	UCEC	97	UCEC	72	UCEC	75	UCEC	82
slide_965	UCEC	UCEC	84	UCEC	84	UCEC	89	UCEC	96	UCEC	69
slide_966	UCEC	UCEC	87	UCEC	95	UCEC	100	UCEC	103	UCEC	103
slide_967	UCEC	UCEC	98	UCEC	102	UCEC	110	UCEC	111	UCEC	111
slide_968	UCEC	UCEC	97	UCEC	99	UCEC	88	UCEC	97	UCEC	98
slide_969	UCEC	UCEC	93	UCEC	96	UCEC	94	UCEC	98	UCEC	99
slide_970	UCEC	UCEC	86	UCEC	97	UCEC	99	CESC	96	OV	98
slide_971	UCEC	UCEC	90	UCEC	94	UCEC	95	UCEC	98	UCEC	101
slide_972	UCEC	UCEC	75	UCEC	84	UCEC	85	UCEC	88	UCEC	90
slide_973	UCEC	UCEC	80	UCEC	109	UCEC	117	UCEC	123	UCEC	124
slide_974	UCEC	UCEC	91	UCEC	97	UCEC	100	UCEC	103	UCEC	69
slide_975	UCEC	OV	101	OV	101	OV	106	UCEC	112	UCEC	109
slide_976	UCEC	UCEC	66	UCEC	96	UCEC	98	UCEC	99	UCEC	86
slide_977	UCEC	UCEC	88	UCEC	91	UCEC	91	UCEC	92	UCEC	94
slide_978	UCEC	UCEC	88	UCEC	91	UCEC	93	UCEC	95	UCEC	103
slide_979	UCEC	UCEC	72	UCEC	79	UCEC	82	UCEC	82	UCEC	85
slide_980	UCEC	CESC	88	CESC	115	CESC	112	CESC	113	UCEC	115
slide_981	UCEC	UCEC	88	UCEC	94	UCEC	87	OV	93	OV	93
slide_982	UCEC	UCEC	79	UCEC	92	UCEC	93	UCEC	95	UCEC	90
slide_983	UCEC	UCEC	79	UCEC	82	UCEC	89	UCEC	91	UCEC	94
slide_984	UCEC	UCEC	93	UCEC	87	UCEC	94	UCEC	99	UCEC	105
slide_985	UCEC	UCEC	76	UCEC	98	UCEC	84	UCEC	83	UCEC	98
slide_986	UCEC	CESC	98	CESC	84	UCEC	88	CESC	89	CESC	90
slide_987	UCEC	UCEC	75	UCEC	87	UCEC	89	UCEC	90	UCEC	96
slide_988	UCEC	UCEC	80	UCEC	115	UCEC	115	UCEC	118	UCEC	125
slide_989	UCEC	CESC	84	CESC	87	CESC	91	CESC	95	CESC	98
slide_990	UCEC	UCEC	88	UCEC	107	UCEC	108	UCEC	113	UCEC	120
slide_991	UCEC	UCEC	91	UCEC	92	UCEC	95	UCEC	97	UCEC	99
slide_992	UCEC	UCEC	97	UCEC	98	UCEC	101	UCEC	114	UCEC	116
slide_993	UCEC	CESC	80	CESC	84	CESC	95	CESC	96	UCEC	98
slide_994	UCEC	UCEC	92	UCEC	95	UCEC	99	UCEC	85	UCEC	93
slide_995	UCEC	CESC	86	CESC	91	UCEC	91	CESC	95	CESC	86
slide_996	UCEC	UCEC	87	UCEC	93	UCEC	100	UCEC	96	UCEC	98
slide_997	UCEC	UCEC	80	UCEC	84	UCEC	102	UCEC	106	UCEC	111
slide_998	UCEC	UCEC	97	UCEC	98	UCEC	100	UCEC	100	UCEC	91
slide_999	UCEC	UCEC	83	UCEC	97	UCEC	101	UCEC	102	UCEC	102
slide_1000	UCEC	UCEC	71	UCEC	78	UCEC	84	UCEC	85	UCEC	87
slide_1001	UCEC	UCS	85	UCS	82	UCEC	88	UCS	91	UCEC	96
slide_1002	UCEC	UCEC	102	UCEC	106	UCEC	107	UCEC	78	UCEC	90
slide_1003	UCEC	UCS	68	UCS	79	UCS	88	UCEC	93	UCEC	95
slide_1004	UCEC	UCEC	90	UCEC	104	UCEC	95	UCEC	96	UCEC	103
slide_1005	UCEC	UCEC	86	UCEC	102	UCEC	104	UCEC	113	UCEC	115
slide_1006	UCEC	CESC	83	CESC	86	CESC	92	CESC	93	CESC	97
slide_1007	UCEC	UCEC	99	UCEC	107	UCEC	107	UCEC	81	UCEC	97
slide_1008	UCEC	UCEC	100	UCEC	104	UCEC	104	UCEC	104	UCEC	110
slide_1009	UCEC	UCEC	79	UCEC	88	UCEC	93	UCEC	94	UCEC	84
slide_1010	UCEC	UCEC	94	UCEC	111	UCEC	118	UCEC	120	UCEC	122
slide_1011	UCEC	UCEC	89	UCEC	90	UCEC	90	UCEC	91	UCEC	91
slide_1012	UCEC	UCEC	87	UCEC	88	UCEC	88	UCEC	88	UCEC	89
slide_1013	UCEC	UCEC	93	UCEC	108	UCEC	111	UCEC	93	UCEC	109
slide_1014	UCEC	UCS	102	UCEC	105	UCS	106	UCEC	95	UCEC	102
slide_1015	UCEC	UCEC	85	UCEC	99	UCEC	104	UCEC	105	UCEC	106
slide_1016	UCEC	UCEC	97	UCEC	119	UCEC	125	UCEC	128	UCEC	90
slide_1017	UCEC	UCEC	100	UCEC	106	UCEC	107	UCEC	112	UCEC	115
slide_1018	UCEC	UCS	107	UCS	110	UCS	112	UCS	95	UCEC	103
slide_1019	UCEC	UCEC	81	UCEC	92	UCEC	94	UCEC	94	UCEC	95
slide_1020	UCEC	UCEC	93	UCEC	96	UCEC	89	UCEC	102	UCEC	102
slide_1021	UCEC	UCEC	84	UCEC	94	UCEC	94	UCEC	95	UCEC	98
slide_1022	UCEC	UCEC	91	UCEC	96	UCEC	105	UCEC	106	UCEC	85
slide_1023	UCEC	UCEC	80	UCEC	84	UCEC	90	UCEC	92	UCEC	103
slide_1024	UCEC	UCEC	98	UCEC	101	UCEC	105	UCEC	106	UCEC	81
slide_1025	UCEC	UCEC	74	UCEC	77	UCEC	81	UCEC	81	UCEC	83
slide_1026	UCEC	UCEC	66	UCEC	75	UCEC	77	UCEC	80	UCEC	83
slide_1027	UCEC	UCEC	79	UCEC	80	UCEC	93	UCEC	93	UCEC	54
slide_1028	UCEC	UCS	90	UCEC	95	UCEC	94	UCEC	95	UCEC	92
slide_1029	UCEC	UCEC	80	UCEC	96	UCEC	93	UCEC	95	UCEC	78
slide_1030	UCEC	UCEC	81	UCEC	95	UCEC	88	UCEC	89	UCEC	92
slide_1031	UCEC	UCEC	88	UCEC	104	UCEC	105	UCEC	86	CESC	99
slide_1032	UCEC	UCEC	60	UCEC	81	UCEC	82	UCEC	84	UCEC	77
slide_1033	UCEC	CESC	100	CESC	105	UCEC	112	UCEC	113	CESC	97
slide_1034	UCEC	UCEC	103	UCEC	109	UCEC	121	UCEC	109	UCEC	114
slide_1035	UCEC	UCEC	90	UCEC	99	UCEC	90	UCEC	91	UCEC	100
slide_1036	UCEC	UCEC	96	UCEC	98	UCEC	99	UCEC	103	UCEC	104
slide_1037	UCEC	CESC	83	CESC	88	CESC	91	CESC	100	CESC	103
slide_1038	UCEC	UCEC	103	UCEC	107	UCEC	109	UCEC	110	UCEC	111
slide_1039	UCEC	UCEC	78	UCEC	84	UCEC	91	UCEC	92	UCEC	92
slide_1040	UCEC	UCEC	95	UCEC	101	UCEC	103	UCEC	106	UCEC	108
slide_1041	UCEC	UCEC	86	UCEC	103	UCEC	109	UCEC	109	UCEC	114
slide_1042	UCEC	CESC	89	CESC	94	CESC	91	CESC	101	CESC	102
slide_1043	UCEC	OV	78	OV	90	OV	103	OV	114	UCEC	111
slide_1044	UCEC	UCEC	65	UCEC	68	UCEC	70	UCEC	74	UCEC	74
slide_1045	UCEC	UCEC	91	UCEC	98	UCEC	105	UCEC	108	UCEC	109
slide_1046	UCEC	UCS	78	UCS	83	UCS	59	UCEC	72	UCS	81
slide_1047	UCEC	UCEC	73	UCEC	98	UCEC	81	UCEC	82	UCEC	91
slide_1048	UCEC	UCEC	73	UCEC	75	UCEC	75	UCEC	81	UCEC	91
slide_1049	UCEC	UCEC	96	UCEC	112	UCEC	113	UCEC	114	UCEC	116
slide_1050	UCEC	UCEC	84	UCEC	95	UCEC	99	UCEC	97	UCEC	98
slide_1051	UCEC	UCEC	62	UCEC	73	UCEC	74	UCEC	75	UCEC	76
slide_1052	UCEC	UCEC	93	UCEC	99	UCEC	111	UCEC	112	UCEC	112
slide_1053	UCEC	UCEC	79	UCEC	92	UCEC	92	UCEC	98	UCEC	75
slide_1054	UCEC	UCEC	77	UCEC	87	UCEC	95	UCEC	81	UCEC	95
slide_1055	UCEC	UCEC	86	UCEC	92	UCEC	93	UCEC	89	UCEC	90
slide_1056	UCEC	UCEC	71	UCEC	77	UCEC	78	UCEC	80	UCEC	80
slide_1057	UCEC	UCEC	71	UCEC	74	UCEC	79	UCEC	84	UCEC	86
slide_1058	UCEC	UCEC	92	UCEC	96	UCEC	106	UCEC	97	UCEC	104
slide_1059	UCEC	UCEC	82	UCEC	87	UCEC	87	UCEC	89	UCEC	90
slide_1060	UCEC	UCEC	100	UCEC	102	UCEC	105	CESC	106	UCEC	106
slide_1061	UCEC	UCEC	82	UCEC	89	UCEC	88	UCEC	78	UCS	83
slide_1062	UCEC	UCEC	104	UCEC	106	UCEC	109	UCEC	116	UCEC	127
slide_1063	UCEC	UCEC	88	UCEC	89	UCEC	91	UCEC	102	UCEC	103
slide_1064	UCEC	UCEC	98	UCEC	115	UCEC	115	UCEC	118	UCEC	119
slide_1065	UCEC	UCEC	94	UCEC	95	UCEC	99	UCEC	101	UCEC	101
slide_1066	UCEC	UCS	86	UCS	95	UCS	104	UCS	101	UCEC	101
slide_1067	UCEC	UCEC	98	UCEC	99	UCEC	103	UCEC	94	UCEC	101
slide_1068	UCEC	UCEC	85	UCEC	87	UCEC	91	UCEC	94	UCEC	88
slide_1069	UCEC	UCEC	85	UCEC	104	UCEC	106	UCEC	114	UCEC	115
slide_1070	UCEC	UCEC	92	UCEC	104	UCEC	120	UCEC	121	UCEC	123
slide_1071	UCEC	UCEC	91	UCEC	92	UCEC	99	UCEC	70	UCEC	72
slide_1072	UCEC	UCEC	89	UCEC	108	UCEC	108	UCEC	94	UCEC	95
slide_1073	UCEC	UCEC	91	UCEC	96	UCEC	100	UCEC	102	UCEC	103
slide_1074	UCEC	OV	98	UCEC	94	OV	101	UCEC	101	UCEC	104
slide_1075	UCEC	UCEC	83	UCEC	86	UCEC	92	UCEC	95	UCEC	96
slide_1076	UCEC	UCEC	86	UCEC	88	UCEC	91	UCEC	92	UCEC	93
slide_1077	UCEC	CESC	96	CESC	99	CESC	100	CESC	102	CESC	107
slide_1078	UCEC	UCEC	70	UCEC	75	UCEC	79	UCEC	81	UCEC	81
slide_1079	UCEC	UCEC	98	UCEC	102	UCEC	104	UCEC	109	UCEC	113
slide_1080	UCEC	UCEC	84	UCEC	93	UCEC	94	UCEC	94	UCEC	96
slide_1081	UCEC	CESC	89	CESC	90	CESC	97	UCEC	101	UCEC	102
slide_1082	UCEC	UCEC	71	UCEC	71	UCEC	77	UCEC	79	UCEC	81
slide_1083	UCEC	UCEC	87	UCEC	95	UCEC	98	UCEC	100	UCEC	103
slide_1084	UCEC	UCEC	76	UCEC	81	UCEC	62	UCEC	70	UCEC	71
slide_1085	UCEC	UCEC	78	UCEC	94	UCEC	100	UCEC	101	UCEC	102
slide_1086	UCEC	UCEC	77	UCEC	80	UCEC	86	UCEC	87	UCEC	88
slide_1087	UCEC	UCEC	104	UCEC	107	UCEC	111	UCEC	112	UCEC	97
slide_1088	UCEC	UCEC	103	UCEC	107	UCEC	108	UCEC	110	UCEC	110
slide_1089	UCEC	UCEC	78	UCEC	85	UCEC	87	UCEC	87	UCEC	89
slide_1090	UCEC	UCEC	81	UCEC	82	UCEC	85	UCEC	91	UCEC	102
slide_1091	UCEC	UCEC	91	UCEC	92	UCEC	98	UCEC	98	UCEC	102
slide_1092	UCEC	UCEC	50	UCEC	56	UCEC	69	UCEC	70	UCEC	74
slide_1093	UCEC	UCEC	85	UCEC	85	UCEC	91	UCEC	94	UCEC	95
slide_1094	UCEC	UCEC	86	UCEC	87	UCEC	90	UCEC	91	UCEC	82
slide_1095	UCEC	UCEC	76	UCEC	91	UCEC	94	UCEC	95	UCEC	93
slide_1096	UCEC	UCEC	71	UCEC	96	UCEC	97	UCEC	99	UCEC	99
slide_1097	UCEC	UCEC	72	UCEC	97	UCEC	105	UCEC	106	UCEC	108
slide_1098	UCEC	UCEC	96	UCEC	102	UCEC	83	UCEC	89	UCEC	89
slide_1099	UCEC	OV	92	OV	103	OV	80	UCEC	96	UCEC	98
slide_1100	UCEC	UCEC	99	UCEC	100	UCEC	100	UCEC	100	UCEC	102
slide_1101	UCEC	UCEC	55	UCEC	72	UCEC	72	UCEC	73	UCEC	74
slide_1102	UCEC	UCEC	100	UCEC	101	UCEC	103	UCEC	104	UCEC	107
slide_1103	UCEC	UCEC	109	OV	114	CESC	121	CESC	116
slide_1104	UCEC	CESC	83	CESC	91	UCEC	100	CESC	82	CESC	84
slide_1105	UCEC	UCEC	88	UCEC	100	UCEC	106	UCEC	106	UCEC	107
slide_1106	UCEC	UCEC	91	UCEC	94	UCEC	83	UCEC	87	UCEC	87
slide_1107	UCEC	UCEC	52	UCEC	77	UCEC	77	UCEC	82	UCEC	91
slide_1108	UCEC	UCS	77	UCS	82	UCS	98	UCS	100	OV	104
slide_1109	UCEC	UCEC	82	UCEC	92	UCEC	93	UCEC	96	UCEC	90
slide_1110	UCEC	UCEC	84	UCEC	84	UCEC	86	UCEC	99	UCEC	99
slide_1111	UCEC	UCEC	93	UCEC	95	UCEC	99	UCEC	101	UCEC	102
slide_1112	UCEC	UCEC	91	UCEC	94	UCEC	96	UCEC	99	UCEC	103
slide_1113	UCEC	UCEC	74	UCEC	85	UCEC	85	UCEC	85	UCEC	87
slide_1114	UCEC	UCEC	82	UCEC	85	UCEC	91	UCEC	92	UCEC	92
slide_1115	UCEC	UCEC	99	UCEC	102	UCEC	105	UCEC	109	UCEC	109
slide_1116	UCEC	UCEC	82	UCEC	82	UCEC	84	UCEC	96	UCEC	101
slide_1117	UCEC	UCEC	98	UCEC	107	UCEC	110	UCEC	111	UCEC	113
slide_1118	UCEC	UCEC	96	UCEC	99	UCEC	102	UCEC	99	UCEC	102
slide_1119	UCEC	UCEC	101	UCEC	109	UCEC	113	UCEC	115	UCEC	115
slide_1120	UCEC	UCEC	92	UCEC	100	CESC	106	UCEC	108	UCEC	110
slide_1121	UCEC	UCEC	95	UCEC	98	UCEC	101	UCEC	101	UCEC	107
slide_1122	UCEC	UCEC	91	UCEC	95	UCEC	96	UCEC	96	UCEC	91
slide_1123	UCEC	UCEC	84	UCEC	87	UCEC	90	UCEC	97	UCEC	98
slide_1124	UCEC	UCEC	85	UCEC	91	UCEC	95	UCEC	97	UCEC	74
slide_1125	UCEC	UCEC	92	UCEC	96	UCEC	97	UCEC	103	UCEC	104
slide_1126	UCEC	UCEC	78	UCEC	82	UCEC	88	UCEC	97	UCEC	97
slide_1127	UCEC	UCEC	92	UCEC	99	UCEC	103	UCEC	99	UCEC	103
slide_1128	UCEC	CESC	66	CESC	81	CESC	84	CESC	87	CESC	88
slide_1129	UCEC	UCEC	97	UCEC	105	UCEC	108	UCEC	108	UCEC	110
slide_1130	UCEC	UCEC	62	UCEC	79	UCEC	80	UCEC	88	UCEC	92
slide_1131	UCEC	UCEC	89	UCEC	91	UCEC	91	UCEC	92	UCEC	93
slide_1132	UCEC	UCEC	73	UCEC	115	UCEC	108	CESC	105	UCEC	94
slide_1133	UCEC	UCEC	88	UCEC	89	UCEC	95	UCEC	95	UCEC	95
slide_1134	UCEC	UCEC	90	UCEC	93	UCEC	96	UCEC	105	UCEC	106
slide_1135	UCEC	UCEC	87	UCEC	93	UCEC	94	UCEC	96	UCEC	75
slide_1136	UCEC	UCEC	84	UCEC	89	UCEC	89	UCEC	90	UCEC	90
slide_1137	UCEC	UCEC	92	UCEC	99	UCEC	95	UCEC	96	UCEC	97
slide_1138	UCEC	UCEC	96	UCEC	98	UCEC	79	UCEC	80	UCEC	92
slide_1139	UCEC	OV	103	OV	104	OV	114	OV	117	OV	118
slide_1140	UCEC	UCEC	79	UCEC	82	UCEC	90	UCEC	90	UCEC	91
slide_1141	UCEC	UCEC	70	UCEC	84	UCEC	96	UCEC	97	UCEC	98
slide_1142	UCEC	UCEC	76	UCEC	100	UCEC	107	UCEC	112	UCEC	118
slide_1143	UCEC	UCEC	87	UCEC	101	UCEC	114	UCEC	119	UCEC	121
slide_1144	UCEC	UCS	92	CESC	92	UCEC	92	UCEC	99	UCS	99
slide_1145	UCEC	UCEC	81	UCEC	95	UCEC	95	UCEC	90	UCEC	94
slide_1146	UCEC	UCEC	97	UCEC	100	UCEC	100	UCEC	103	UCEC	91
slide_1147	UCEC	UCEC	93	UCEC	96	UCEC	105	UCEC	109	UCEC	99
slide_1148	UCEC	UCEC	85	UCEC	104	UCEC	104	UCEC	107	UCEC	107
slide_1149	UCEC	UCEC	79	UCEC	97	UCEC	77	UCEC	74	UCEC	76
slide_1150	UCEC	UCEC	81	UCEC	96	UCEC	96	UCEC	100	UCEC	83
slide_1151	UCEC	UCS	100	UCEC	103	UCEC	108	UCEC	111	UCEC	113
slide_1152	UCEC	UCS	92	UCS	93	UCEC	96	UCEC	101	UCEC	103
slide_1153	UCEC	CESC	83	CESC	89	CESC	90	CESC	94	CESC	75
slide_1154	UCEC	UCEC	100	UCEC	106	UCEC	110	UCEC	102	UCEC	106
slide_1155	UCEC	UCS	101	UCS	106	UCS	94	UCEC	97	UCEC	107
slide_1156	UCEC	UCEC	69	UCEC	90	UCEC	93	UCEC	88	UCEC	90
slide_1157	UCEC	UCEC	87	UCEC	98	UCEC	74	UCEC	90	UCEC	90
slide_1158	UCEC	UCEC	102	UCEC	107	UCEC	113	UCEC	114	UCEC	116
slide_1159	UCEC	UCEC	84	UCEC	98	UCEC	99	UCEC	100	UCEC	91
slide_1160	UCEC	UCEC	86	UCEC	99	UCEC	105	UCEC	105	UCEC	107
slide_1161	UCEC	UCEC	68	UCEC	78	UCEC	83	UCEC	86	UCEC	88
slide_1162	UCEC	CESC	112	CESC	114	UCEC	121
slide_1163	UCEC	UCEC	101	UCEC	104	UCEC	111	UCEC	100	UCEC	102
slide_1164	UCEC	UCEC	109	UCEC	113	UCEC	99	UCEC	102	UCEC	105
slide_1165	UCEC	UCEC	93	UCEC	113	UCEC	118	UCEC	123	UCEC	123
slide_1166	UCEC	CESC	85	CESC	86	UCEC	87	CESC	88	CESC	89
slide_1167	UCEC	UCEC	80	UCEC	87	UCEC	111	UCEC	113	UCEC	114
slide_1168	UCEC	UCEC	93	UCEC	94	UCEC	95	UCEC	97	UCEC	100
slide_1169	UCEC	OV	103	OV	114	OV	127	OV	109	UCEC	111
slide_1170	UCEC	UCS	80	UCEC	86	UCEC	91	UCEC	92	UCEC	92
slide_1171	UCEC	UCEC	88	UCEC	100	UCEC	103	UCEC	121	UCEC	122
slide_1172	UCEC	CESC	103	CESC	105	CESC	106	CESC	108	CESC	109
slide_1173	UCEC	UCEC	88	UCEC	89	UCEC	113	UCEC	120	UCEC	120
slide_1174	UCEC	OV	77	OV	93	OV	95	OV	97	OV	99
slide_1175	UCEC	UCEC	74	UCEC	88	UCEC	96	UCEC	82	UCEC	85
slide_1176	UCEC	UCEC	95	UCEC	96	UCEC	97	UCEC	78	UCEC	86
slide_1177	UCEC	UCEC	94	UCEC	103	UCEC	107	UCEC	109	UCEC	114
slide_1178	UCEC	UCEC	89	UCEC	89	UCEC	93	UCEC	101	UCEC	103
slide_1179	UCEC	UCEC	63	UCEC	68	UCEC	71	UCEC	71	UCEC	79
slide_1180	UCEC	UCEC	92	UCEC	98	UCEC	102	UCEC	102	UCEC	93
slide_1181	UCEC	CESC	77	CESC	90	CESC	91	CESC	92	UCEC	96
slide_1182	UCEC	UCEC	71	UCEC	94	UCEC	81	UCEC	92	UCEC	93
slide_1183	UCEC	UCEC	72	UCEC	80	UCEC	80	UCEC	81	UCEC	82
slide_1184	UCEC	UCEC	99	UCEC	104	UCEC	106	UCEC	107	UCEC	107
slide_1185	UCEC	UCS	97	UCS	103	UCEC	104	UCEC	108	UCEC	98
slide_1186	UCEC	UCEC	89	UCS	91	UCEC	101	UCS	81	CESC	87
slide_1187	UCEC	CESC	74	CESC	82	CESC	84	CESC	91	UCEC	92
slide_1188	UCEC	UCS	80	UCEC	92	UCS	94	UCEC	95	UCEC	98
slide_1189	UCEC	UCEC	86	UCEC	90	UCEC	90	UCEC	94	UCEC	94
slide_1190	UCEC	UCEC	91	UCS	93	UCS	99	UCS	99	OV	109
slide_1191	UCEC	UCS	89	UCEC	104	UCEC	106	UCS	108	UCEC	110
slide_1192	UCEC	UCEC	85	UCEC	86	UCEC	90	UCEC	91	UCEC	91
slide_1193	UCEC	UCEC	99	UCEC	106	UCEC	110	UCEC	111	UCEC	111
slide_1194	UCEC	UCS	82	UCEC	99	UCS	102	UCS	97	UCS	101
slide_1195	UCEC	UCEC	87	UCEC	93	UCEC	95	UCEC	99	UCEC	87
slide_1196	UCEC	UCEC	87	UCEC	88	UCEC	91	UCEC	94	UCEC	95
slide_1197	UCEC	UCEC	68	UCEC	84	UCEC	89	UCEC	92	UCEC	92
slide_1198	UCEC	UCEC	91	UCEC	102	UCEC	83	UCEC	98	UCEC	103
slide_1199	UCEC	UCEC	79	UCEC	83	UCEC	85	UCEC	85	UCEC	86
slide_1200	UCEC	UCEC	90	UCEC	90	UCEC	93	UCEC	96	UCEC	98
slide_1201	UCEC	UCS	104	UCS	105	UCEC	107	UCEC	107	UCEC	107
slide_1202	UCEC	UCEC	100	UCEC	101	UCEC	107	UCEC	108	UCEC	109
slide_1203	UCEC	UCEC	90	UCEC	113	UCEC	115	UCEC	115	UCEC	123
slide_1204	UCEC	UCEC	84	UCEC	105	UCEC	107	UCEC	94	UCEC	101
slide_1205	UCEC	CESC	105	CESC	105	UCEC	106	UCEC	88	UCEC	90
slide_1206	UCEC	UCEC	74	UCEC	77	UCEC	88	UCEC	94	UCEC	85
slide_1207	UCEC	UCEC	67	UCEC	92	UCEC	106	UCEC	107	UCEC	108
slide_1208	UCEC	UCS	92	UCS	105	UCEC	105	UCS	98	UCS	104
slide_1209	UCEC	UCEC	96	UCEC	96	UCEC	97	UCEC	99	UCEC	100
slide_1210	UCEC	UCEC	79	UCEC	84	UCEC	91	UCEC	100	UCEC	103
slide_1211	UCEC	UCEC	91	UCEC	96	UCEC	99	UCEC	101	UCEC	104
slide_1212	UCEC	UCS	101	CESC	102	UCS	106	UCS	79	UCEC	94
slide_1213	UCEC	UCEC	82	UCEC	95	UCEC	98	UCEC	98	UCEC	106
slide_1214	UCEC	UCEC	84	UCEC	88	UCEC	96	UCEC	97	UCEC	101
slide_1215	UCEC	UCEC	96	UCEC	96	UCEC	101	UCEC	104	UCEC	94
slide_1216	UCEC	UCEC	95	UCEC	96	UCEC	97	UCEC	107	UCEC	110
slide_1217	UCEC	UCS	88	UCS	95	UCEC	102	UCS	93	UCEC	96
slide_1218	UCEC	UCEC	83	UCEC	93	UCEC	96	UCEC	97	UCEC	79
slide_1219	UCEC	UCEC	83	UCEC	91	UCEC	69	UCEC	82	UCEC	84
slide_1220	UCEC	UCEC	88	UCEC	93	UCEC	101	UCEC	101	UCEC	105
slide_1221	UCEC	UCEC	102	UCEC	105	UCEC	109	CESC	97	UCEC	102
slide_1222	UCEC	UCEC	84	UCEC	87	UCEC	89	UCEC	90	UCEC	91
slide_1223	UCEC	UCEC	90	UCEC	104	UCEC	115	UCEC	119	UCEC	120
slide_1224	UCEC	UCEC	80	UCEC	111	UCEC	116	UCEC	118	UCEC	120
slide_1225	UCEC	CESC	66	CESC	84	CESC	89	CESC	91	UCEC	91
slide_1226	UCEC	UCEC	92	UCEC	95	UCEC	106	UCEC	108	UCEC	109
slide_1227	UCEC	UCEC	85	UCEC	102	UCEC	105	UCEC	108	UCEC	102
slide_1228	UCEC	UCEC	88	UCEC	108	UCEC	118	UCEC	119	UCEC	121
slide_1229	UCEC	UCEC	108	UCEC	115	UCEC	118	UCEC	112	UCEC	113
slide_1230	UCEC	UCEC	82	UCEC	102	UCEC	102	UCEC	112	UCEC	112
slide_1231	UCEC	UCEC	95	UCEC	101	UCEC	101	UCEC	104	UCEC	94
slide_1232	UCEC	UCEC	91	UCEC	103	UCEC	107	UCEC	107	UCEC	113
slide_1233	UCEC	UCEC	77	UCEC	90	UCEC	94	UCEC	96	UCEC	96
slide_1234	UCEC	UCEC	97	UCEC	99	UCEC	101	UCEC	92	UCEC	94
slide_1235	UCEC	CESC	88	CESC	89	UCEC	103	CESC	104	CESC	95
slide_1236	UCEC	UCEC	88	UCEC	89	UCEC	90	UCEC	92	UCEC	94
slide_1237	UCEC	UCEC	86	UCEC	97	UCEC	104	UCEC	101	UCEC	103
slide_1238	UCEC	CESC	95	CESC	108	CESC	93	CESC	91	UCEC	101
slide_1239	UCEC	UCEC	72	UCEC	82	UCEC	86	UCEC	86	UCEC	92
slide_1240	UCEC	UCEC	91	UCEC	99	UCEC	102	UCEC	97	UCEC	90
slide_1241	UCEC	UCEC	91	UCEC	104	UCEC	105	UCEC	111	UCEC	112
slide_1242	UCEC	UCEC	81	UCEC	82	UCEC	82	UCEC	83	UCEC	85
slide_1243	UCEC	UCEC	92	UCEC	91	UCEC	92	UCEC	92	UCEC	93
slide_1244	UCEC	UCEC	78	UCEC	79	UCEC	84	UCEC	89	UCEC	90
slide_1245	UCEC	UCEC	78	UCEC	78	UCEC	81	UCEC	84	UCEC	86
slide_1246	UCEC	UCEC	81	UCEC	81	UCEC	82	UCEC	91	UCEC	92
slide_1247	UCEC	UCEC	82	UCEC	84	UCEC	92	UCEC	92	UCEC	97
slide_1248	UCEC	CESC	80	CESC	88	CESC	93	CESC	93	CESC	96
slide_1249	UCEC	UCEC	100	UCEC	104	UCEC	104	UCEC	104	UCEC	105
slide_1250	UCEC	UCEC	86	UCEC	92	UCEC	90	UCEC	91	UCEC	91
slide_1251	UCEC	UCEC	95	UCEC	107	UCEC	111	UCEC	117	UCEC	124
slide_1252	UCEC	UCS	69	UCS	80	UCS	85	UCEC	87	UCEC	87
slide_1253	UCEC	UCEC	81	UCEC	92	UCEC	95	UCEC	93	UCEC	93
slide_1254	UCEC	UCS	103	UCS	106	UCEC	108	UCS	81	UCS	101
slide_1255	UCEC	UCEC	97	UCEC	99	UCEC	101	UCEC	102	UCEC	102
slide_1256	UCEC	UCEC	89	UCEC	99	UCEC	106	UCEC	114	UCEC	118
slide_1257	UCEC	UCEC	98	UCEC	104	UCEC	119	UCEC	119	UCEC	127
slide_1258	UCEC	UCS	82	UCS	83	CESC	88	UCEC	88	UCS	90
slide_1259	UCEC	UCEC	101	UCEC	113	UCEC	120	UCEC	123	UCEC	100
slide_1260	UCEC	UCEC	98	UCEC	99	UCEC	102	UCEC	109	UCEC	110
slide_1261	PCPG	PCPG	104	PCPG	105	PCPG	108	PCPG	110	PCPG	86
slide_1262	PCPG	PCPG	93	PCPG	97	PCPG	98	PCPG	110	PCPG	112
slide_1263	PCPG	PCPG	91	PCPG	105	PCPG	107	PCPG	93	PCPG	101
slide_1264	PCPG	PCPG	86	PCPG	53	PCPG	72	PCPG	94	PCPG	89
slide_1265	PCPG	PCPG	108	PCPG	108	PCPG	86	PCPG	91	PCPG	92
slide_1266	PCPG	PCPG	94	PCPG	102	PCPG	106	PCPG	107	PCPG	109
slide_1267	PCPG	PCPG	95	PCPG	97	PCPG	102	PCPG	102	PCPG	103
slide_1268	PCPG	PCPG	82	PCPG	86	PCPG	89	PCPG	91	PCPG	98
slide_1269	PCPG	PCPG	95	PCPG	100	PCPG	109	PCPG	112	PCPG	113
slide_1270	PCPG	PCPG	103	PCPG	109	PCPG	109	PCPG	109	PCPG	99
slide_1271	PCPG	ACC	95	ACC	98	ACC	99	ACC	102	PCPG	103
slide_1272	PCPG	PCPG	102	PCPG	65	PCPG	93	PCPG	106	ACC	107
slide_1273	PCPG	PCPG	98	PCPG	105	PCPG	115	PCPG	94	PCPG	103
slide_1274	PCPG	PCPG	96	PCPG	120	PCPG	123	PCPG	107	PCPG	113
slide_1275	PCPG	PCPG	100	PCPG	101	PCPG	103	PCPG	104	PCPG	110
slide_1276	PCPG	PCPG	91	PCPG	95	PCPG	106	PCPG	108	PCPG	112
slide_1277	PCPG	PCPG	89	PCPG	107	PCPG	99	PCPG	99	PCPG	102
slide_1278	PCPG	PCPG	92	PCPG	104	PCPG	108	PCPG	99	PCPG	104
slide_1279	PCPG	PCPG	92	PCPG	94	PCPG	99	THCA	101	PCPG	103
slide_1280	PCPG	PCPG	83	PCPG	93	ACC	99	PCPG	73	PCPG	75
slide_1281	PCPG	PCPG	103	PCPG	95	ACC	109	PCPG	113	PCPG	91
slide_1282	PCPG	PCPG	96	THCA	99	PCPG	100	THCA	103	PCPG	104
slide_1283	PCPG	PCPG	95	PCPG	95	PCPG	97	PCPG	99	PCPG	101
slide_1284	PCPG	PCPG	90	PCPG	102	PCPG	103	PCPG	104	PCPG	96
slide_1285	PCPG	PCPG	104	PCPG	105	PCPG	106	PCPG	108	PCPG	109
slide_1286	PCPG	PCPG	98	PCPG	103	PCPG	111	PCPG	115	PCPG	116
slide_1287	PCPG	ACC	105	ACC	108	ACC	114	ACC	116	ACC	119
slide_1288	PCPG	PCPG	95	PCPG	100	PCPG	86	PCPG	88	PCPG	91
slide_1289	PCPG	PCPG	100	PCPG	103	PCPG	103	PCPG	105	PCPG	107
slide_1290	PCPG	PCPG	88	PCPG	93	PCPG	95	PCPG	99	PCPG	100
slide_1291	PCPG	PCPG	98	PCPG	102	PCPG	102	PCPG	112	PCPG	113
slide_1292	PCPG	PCPG	75	PCPG	95	THCA	96	THCA	96	PCPG	102
slide_1293	PCPG	PCPG	85	PCPG	95	PCPG	104	PCPG	114	PCPG	124
slide_1294	PCPG	PCPG	96	THCA	103	PCPG	105	PCPG	106	PCPG	107
slide_1295	PCPG	PCPG	85	PCPG	86	PCPG	93	PCPG	100	PCPG	90
slide_1296	PCPG	PCPG	96	PCPG	97	PCPG	104	PCPG	105	PCPG	99
slide_1297	PCPG	PCPG	75	PCPG	80	PCPG	81	PCPG	85	PCPG	93
slide_1298	PCPG	PCPG	98	PCPG	100	PCPG	109	PCPG	110	PCPG	112
slide_1299	PCPG	PCPG	98	PCPG	105	PCPG	90	PCPG	93	PCPG	105
slide_1300	PCPG	PCPG	109	PCPG	115	PCPG	116	PCPG	117	PCPG	122
slide_1301	PCPG	PCPG	94	PCPG	99	PCPG	101	PCPG	107	PCPG	115
slide_1302	PCPG	ACC	67	ACC	80	ACC	85	ACC	95	ACC	95
slide_1303	PCPG	PCPG	83	PCPG	98	PCPG	102	PCPG	100	PCPG	104
slide_1304	PCPG	PCPG	103	PCPG	107	THCA	107	THCA	109	PCPG	112
slide_1305	PCPG	THCA	70	THCA	74	THCA	80	THCA	81	THCA	85
slide_1306	PCPG	PCPG	105	PCPG	113	PCPG	113	PCPG	117	PCPG	121
slide_1307	PCPG	PCPG	94	PCPG	104	PCPG	105	PCPG	110	PCPG	117
slide_1308	PCPG	PCPG	106	PCPG	109	PCPG	110	PCPG	121	PCPG	121
slide_1309	PCPG	PCPG	99	PCPG	104	PCPG	106	PCPG	110	PCPG	111
slide_1310	PCPG	PCPG	98	PCPG	105	PCPG	106	PCPG	108	PCPG	112
slide_1311	PCPG	PCPG	94	PCPG	94	PCPG	98	PCPG	101	PCPG	103
slide_1312	PCPG	PCPG	107	PCPG	111	PCPG	115	PCPG	118	PCPG	124
slide_1313	PCPG	PCPG	103	PCPG	107	PCPG	109	PCPG	112	PCPG	113
slide_1314	PCPG	PCPG	87	PCPG	101	PCPG	103	PCPG	107	PCPG	111
slide_1315	PCPG	PCPG	105	PCPG	108	PCPG	109	PCPG	113	PCPG	113
slide_1316	PCPG	PCPG	91	PCPG	95	PCPG	96	PCPG	99	PCPG	101
slide_1317	PCPG	PCPG	78	PCPG	82	PCPG	97	PCPG	101	PCPG	101
slide_1318	PCPG	PCPG	84	PCPG	91	PCPG	95	PCPG	106	PCPG	107
slide_1319	PCPG	PCPG	96	PCPG	102	PCPG	104	PCPG	111	PCPG	114
slide_1320	PCPG	THCA	105	THCA	107	THCA	110	THCA	110	THCA	113
slide_1321	PCPG	PCPG	89	PCPG	95	PCPG	111	PCPG	112	PCPG	116
slide_1322	PCPG	PCPG	90	PCPG	98	PCPG	106	PCPG	111	PCPG	111
slide_1323	PCPG	PCPG	96	PCPG	99	PCPG	100	PCPG	102	PCPG	104
slide_1324	PCPG	PCPG	97	PCPG	102	PCPG	107	PCPG	107	PCPG	101
slide_1325	PCPG	PCPG	87	PCPG	100	PCPG	106	PCPG	109	PCPG	110
slide_1326	PCPG	PCPG	101	PCPG	107	PCPG	98	PCPG	99	PCPG	99
slide_1327	PCPG	PCPG	97	PCPG	103	PCPG	108	PCPG	108	PCPG	108
slide_1328	PCPG	PCPG	91	PCPG	98	PCPG	104	PCPG	106	PCPG	100
slide_1329	PCPG	PCPG	88	PCPG	89	PCPG	91	PCPG	95	PCPG	96
slide_1330	PCPG	PCPG	86	PCPG	88	PCPG	89	PCPG	93	PCPG	94
slide_1331	PCPG	ACC	89	ACC	91	ACC	92	ACC	93	PCPG	98
slide_1332	PCPG	THCA	108	THCA	109	THCA	110	THCA	113	THCA	116
slide_1333	PCPG	PCPG	100	PCPG	109	PCPG	107	PCPG	112	PCPG	98
slide_1334	PCPG	PCPG	98	PCPG	98	PCPG	104	PCPG	106	PCPG	106
slide_1335	PCPG	PCPG	88	PCPG	95	THCA	100	PCPG	82	PCPG	88
slide_1336	PCPG	PCPG	90	PCPG	93	PCPG	98	PCPG	99	PCPG	105
slide_1337	PCPG	PCPG	104	PCPG	107	PCPG	115	PCPG	116	PCPG	116
slide_1338	PCPG	PCPG	97	PCPG	101	PCPG	102	PCPG	104	PCPG	90
slide_1339	PCPG	PCPG	96	PCPG	98	PCPG	104	PCPG	106	PCPG	109
slide_1340	PCPG	PCPG	100	PCPG	110	PCPG	102	PCPG	104	PCPG	90
slide_1341	PCPG	PCPG	98	PCPG	98	PCPG	102	PCPG	105	PCPG	101
slide_1342	PCPG	PCPG	85	PCPG	89	PCPG	94	PCPG	98	PCPG	99
slide_1343	PCPG	PCPG	96	PCPG	102	PCPG	105	PCPG	105	PCPG	108
slide_1344	PCPG	PCPG	94	PCPG	103	PCPG	104	PCPG	105	PCPG	108
slide_1345	PCPG	PCPG	90	PCPG	93	PCPG	80	PCPG	91	ACC	94
slide_1346	PCPG	PCPG	88	PCPG	96	PCPG	106	PCPG	102	THCA	106
slide_1347	PCPG	PCPG	103	PCPG	115	PCPG	115	PCPG	118	PCPG	122
slide_1348	PCPG	PCPG	98	PCPG	103	PCPG	104	PCPG	112	PCPG	113
slide_1349	PCPG	ACC	100	ACC	103	ACC	107	ACC	83	ACC	96
slide_1350	PCPG	PCPG	96	PCPG	99	PCPG	102	PCPG	75	PCPG	85
slide_1351	PCPG	PCPG	104	PCPG	109	PCPG	109	PCPG	111	PCPG	119
slide_1352	PCPG	PCPG	108	PCPG	109	THCA	113	THCA	115	PCPG	116
slide_1353	PCPG	PCPG	103	PCPG	104	PCPG	104	PCPG	110	ACC	113
slide_1354	PCPG	PCPG	80	PCPG	86	PCPG	88	PCPG	88	THCA	95
slide_1355	PCPG	PCPG	87	PCPG	94	PCPG	99	PCPG	100	PCPG	100
slide_1356	PCPG	PCPG	98	PCPG	99	PCPG	107	PCPG	114	PCPG	119
slide_1357	PCPG	PCPG	87	PCPG	94	PCPG	104	PCPG	105	PCPG	107
slide_1358	PCPG	PCPG	83	PCPG	93	PCPG	93	PCPG	96	PCPG	100
slide_1359	PCPG	PCPG	103	PCPG	108	PCPG	110	PCPG	119	PCPG	120
slide_1360	PCPG	PCPG	91	PCPG	104	PCPG	106	PCPG	106	PCPG	106
slide_1361	PCPG	PCPG	87	PCPG	103	PCPG	103	PCPG	96	PCPG	101
slide_1362	PCPG	PCPG	80	PCPG	99	PCPG	101	THCA	110	PCPG	104
slide_1363	PCPG	PCPG	76	PCPG	93	PCPG	93	PCPG	90	PCPG	93
slide_1364	PCPG	PCPG	90	PCPG	96	PCPG	104	PCPG	107	PCPG	109
slide_1365	PCPG	PCPG	84	PCPG	86	PCPG	86	PCPG	95	PCPG	96
slide_1366	PCPG	PCPG	96	PCPG	102	PCPG	106	PCPG	107	PCPG	107
slide_1367	PCPG	PCPG	109	PCPG	110	PCPG	112	PCPG	116	PCPG	116
slide_1368	PCPG	PCPG	92	PCPG	103	PCPG	105	PCPG	106	PCPG	109
slide_1369	PCPG	PCPG	93	PCPG	94	PCPG	110	PCPG	114	PCPG	115
slide_1370	PCPG	PCPG	113	PCPG	114	PCPG	118	PCPG	118	PCPG	122
slide_1371	PCPG	PCPG	76	PCPG	78	PCPG	93	PCPG	104	PCPG	107
slide_1372	PCPG	PCPG	98	PCPG	109	PCPG	115	PCPG	117	PCPG	121
slide_1373	PCPG	PCPG	97	PCPG	97	PCPG	110	PCPG	111	PCPG	106
slide_1374	PCPG	PCPG	98	PCPG	101	PCPG	109	PCPG	111	PCPG	112
slide_1375	PCPG	ACC	92	ACC	93	ACC	95	ACC	95	ACC	95
slide_1376	PCPG	PCPG	86	PCPG	101	PCPG	103	PCPG	107	PCPG	106
slide_1377	PCPG	PCPG	87	PCPG	97	PCPG	99	PCPG	102	PCPG	104
slide_1378	PCPG	PCPG	105	PCPG	108	PCPG	108	PCPG	112	PCPG	113
slide_1379	PCPG	PCPG	89	PCPG	85	PCPG	93	PCPG	97	PCPG	98
slide_1380	PCPG	PCPG	101	PCPG	105	PCPG	111	PCPG	99	PCPG	104
slide_1381	PCPG	PCPG	95	PCPG	103	THCA	103	PCPG	86	PCPG	93
slide_1382	PCPG	PCPG	86	PCPG	100	PCPG	100	PCPG	102	PCPG	107
slide_1383	PCPG	PCPG	91	PCPG	99	PCPG	99	PCPG	111	PCPG	112
slide_1384	PCPG	PCPG	99	PCPG	104	PCPG	104	PCPG	105	PCPG	106
slide_1385	PCPG	PCPG	83	PCPG	87	PCPG	91	PCPG	91	PCPG	91
slide_1386	PCPG	PCPG	94	PCPG	99	PCPG	96	ACC	98	PCPG	99
slide_1387	PCPG	PCPG	102	PCPG	106	PCPG	102	PCPG	108	PCPG	109
slide_1388	PCPG	PCPG	104	PCPG	108	PCPG	101	PCPG	104	PCPG	108
slide_1389	PCPG	PCPG	96	PCPG	108	PCPG	91	PCPG	98	PCPG	96
slide_1390	PCPG	PCPG	79	PCPG	95	PCPG	96	ACC	98	PCPG	99
slide_1391	PCPG	PCPG	107	PCPG	107	PCPG	115	PCPG	117	PCPG	127
slide_1392	PCPG	PCPG	105	PCPG	108	PCPG	111	PCPG	111	PCPG	115
slide_1393	PCPG	PCPG	91	PCPG	101	PCPG	103	PCPG	104	PCPG	110
slide_1394	PCPG	PCPG	101	PCPG	101	PCPG	117	PCPG	120	PCPG	121
slide_1395	PCPG	PCPG	75	PCPG	81	PCPG	92	PCPG	97	PCPG	102
slide_1396	PCPG	PCPG	98	PCPG	98	PCPG	106	PCPG	107	PCPG	103
slide_1397	PCPG	ACC	87	ACC	98	ACC	102	ACC	102	ACC	103
slide_1398	PCPG	PCPG	98	PCPG	99	PCPG	100	PCPG	108	PCPG	108
slide_1399	PCPG	ACC	125
slide_1400	PCPG	PCPG	102	PCPG	104	PCPG	108	PCPG	113	PCPG	113
slide_1401	PCPG	PCPG	72	PCPG	85	PCPG	97	PCPG	101	PCPG	103
slide_1402	PCPG	PCPG	92	PCPG	114	PCPG	116	PCPG	123	PCPG	126
slide_1403	PCPG	PCPG	95	PCPG	127	PCPG	94	PCPG	102	PCPG	109
slide_1404	PCPG	PCPG	93	PCPG	94	PCPG	103	PCPG	105	PCPG	105
slide_1405	PCPG	THCA	104	THCA	115	THCA	117	THCA	119	THCA	122
slide_1406	PCPG	PCPG	98	PCPG	109	PCPG	118	PCPG	120	PCPG	122
slide_1407	PCPG	PCPG	82	PCPG	99	PCPG	100	PCPG	101	PCPG	103
slide_1408	PCPG	PCPG	73	PCPG	87	PCPG	98	PCPG	99	PCPG	99
slide_1409	PCPG	PCPG	87	PCPG	89	PCPG	92	PCPG	93	PCPG	102
slide_1410	PCPG	PCPG	85	PCPG	98	PCPG	114	PCPG	115	PCPG	118
slide_1411	PCPG	PCPG	101	PCPG	102	PCPG	110	PCPG	113	PCPG	113
slide_1412	PCPG	PCPG	106	PCPG	95	PCPG	96	PCPG	94	PCPG	97
slide_1413	PCPG	ACC	96	ACC	99	ACC	104	ACC	107	ACC	108
slide_1414	PCPG	PCPG	98	PCPG	103	PCPG	104	PCPG	108	PCPG	106
slide_1415	PCPG	PCPG	89	PCPG	102	PCPG	126	PCPG	128	PCPG	93
slide_1416	PCPG	PCPG	79	PCPG	84	PCPG	95	PCPG	95	PCPG	100
slide_1417	PCPG	ACC	106	ACC	108	PCPG	113	ACC	90	PCPG	95
slide_1418	PCPG	PCPG	91	PCPG	97	PCPG	106	PCPG	109	PCPG	112
slide_1419	PCPG	PCPG	89	PCPG	95	PCPG	77	PCPG	88	PCPG	93
slide_1420	PCPG	THCA	97	THCA	104	THCA	109	THCA	121	THCA	121
slide_1421	PCPG	PCPG	93	PCPG	102	PCPG	106	PCPG	106	PCPG	107
slide_1422	PCPG	PCPG	72	PCPG	96	PCPG	95	PCPG	91	PCPG	76
slide_1423	PCPG	PCPG	101	PCPG	103	PCPG	106	PCPG	108	PCPG	110
slide_1424	PCPG	PCPG	82	PCPG	103	PCPG	105	PCPG	106	PCPG	112
slide_1425	PCPG	PCPG	97	PCPG	102	PCPG	102	PCPG	104	PCPG	108
slide_1426	PCPG	PCPG	95	PCPG	98	PCPG	107	PCPG	108	PCPG	109
slide_1427	PCPG	PCPG	91	PCPG	92	PCPG	97	PCPG	65	PCPG	96
slide_1428	PCPG	PCPG	109	PCPG	110	PCPG	116	PCPG	121	PCPG	124
slide_1429	PCPG	PCPG	68	PCPG	89	PCPG	98	PCPG	103	PCPG	105
slide_1430	PCPG	PCPG	93	PCPG	99	PCPG	102	PCPG	108	PCPG	108
slide_1431	PCPG	PCPG	93	PCPG	97	PCPG	110	PCPG	109	PCPG	101
slide_1432	PCPG	PCPG	94	PCPG	93	PCPG	94	PCPG	98	PCPG	100
slide_1433	PCPG	PCPG	95	PCPG	106	PCPG	107	PCPG	108	PCPG	109
slide_1434	PCPG	ACC	107	ACC	108	ACC	117	ACC	119	ACC	120
slide_1435	PCPG	PCPG	105	PCPG	106	PCPG	109	PCPG	81	PCPG	93
slide_1436	PCPG	PCPG	96	PCPG	98	PCPG	101	PCPG	106	PCPG	109
slide_1437	PCPG	PCPG	81	PCPG	95	PCPG	102	THCA	103	PCPG	103
slide_1438	PCPG	PCPG	98	PCPG	100	PCPG	96	PCPG	106	PCPG	76
slide_1439	PCPG	PCPG	104	PCPG	104	PCPG	105	PCPG	106	PCPG	106
slide_1440	PCPG	PCPG	90	PCPG	93	PCPG	97	PCPG	98	THCA	100
slide_1441	PCPG	PCPG	86	PCPG	93	PCPG	96	PCPG	101	PCPG	102
slide_1442	PCPG	PCPG	78	PCPG	102	PCPG	111	PCPG	112	PCPG	123
slide_1443	PCPG	PCPG	96	PCPG	101	PCPG	105	PCPG	107	PCPG	108
slide_1444	PCPG	PCPG	91	PCPG	106	PCPG	107	PCPG	107	PCPG	108
slide_1445	PCPG	PCPG	90	PCPG	113	PCPG	120	PCPG	94	PCPG	99
slide_1446	PCPG	PCPG	91	PCPG	117	PCPG	117	PCPG	125	PCPG	128
slide_1447	PCPG	PCPG	89	PCPG	110	PCPG	102	PCPG	104	PCPG	109
slide_1448	PCPG	PCPG	81	PCPG	84	PCPG	95	PCPG	101	PCPG	103
slide_1449	PCPG	PCPG	84	PCPG	97	PCPG	99	PCPG	91	PCPG	92
slide_1450	PCPG	PCPG	105	PCPG	106	PCPG	112	PCPG	112	PCPG	116
slide_1451	PCPG	PCPG	73	PCPG	78	PCPG	80	PCPG	85	PCPG	88
slide_1452	PCPG	PCPG	81	PCPG	93	PCPG	99	PCPG	101	PCPG	102
slide_1453	PCPG	PCPG	103	PCPG	104	PCPG	108	PCPG	110	PCPG	110
slide_1454	PCPG	PCPG	105	PCPG	106	PCPG	107	PCPG	109	PCPG	113
slide_1455	PCPG	PCPG	97	PCPG	98	PCPG	99	PCPG	82	PCPG	88
slide_1456	PCPG	PCPG	95	PCPG	98	PCPG	103	PCPG	80	PCPG	88
slide_1457	THCA	THCA	97	THCA	104	THCA	106	THCA	108	THCA	111
slide_1458	THCA	PCPG	123
slide_1459	THCA	THCA	95	THCA	116	THCA	124	THCA	124	THCA	124
slide_1460	THCA	THCA	108	THCA	109	THCA	114	THCA	115	THCA	120
slide_1461	THCA	THCA	82	THCA	86	THCA	98	THCA	103	THCA	105
slide_1462	THCA	THCA	92	THCA	94	THCA	94	THCA	100	THCA	100
slide_1463	THCA	THCA	102	THCA	102	THCA	103	THCA	105	THCA	106
slide_1464	THCA	THCA	86	THCA	88	THCA	90	THCA	92	THCA	103
slide_1465	THCA	THCA	96	THCA	102	THCA	109	THCA	116	THCA	118
slide_1466	THCA	THCA	106	THCA	111	THCA	112	THCA	113	THCA	115
slide_1467	THCA	THCA	95	THCA	108	ACC	110	ACC	109	THCA	111
slide_1468	THCA	THCA	99	THCA	110	THCA	111	THCA	112	THCA	113
slide_1469	THCA	THCA	92	THCA	97	THCA	103	THCA	105	THCA	107
slide_1470	THCA	THCA	97	THCA	100	THCA	103	THCA	109	THCA	110
slide_1471	THCA	THCA	97	THCA	98	THCA	106	THCA	114	THCA	121
slide_1472	THCA	THCA	93	THCA	102	THCA	106	THCA	112	THCA	112
slide_1473	THCA	THCA	93	THCA	97	THCA	99	THCA	101	THCA	101
slide_1474	THCA	THCA	95	THCA	98	THCA	99	THCA	101	THCA	102
slide_1475	THCA	THCA	85	THCA	88	THCA	89	THCA	92	THCA	98
slide_1476	THCA	THCA	79	THCA	84	THCA	85	THCA	85	THCA	90
slide_1477	THCA	THCA	100	THCA	100	THCA	101	THCA	103	THCA	107
slide_1478	THCA	THCA	96	THCA	97	THCA	98	THCA	98	THCA	101
slide_1479	THCA	THCA	94	THCA	96	THCA	100	THCA	104	THCA	104
slide_1480	THCA	THCA	84	THCA	89	THCA	98	THCA	99	THCA	102
slide_1481	THCA	THCA	98	THCA	100	THCA	103	THCA	104	THCA	106
slide_1482	THCA	THCA	91	THCA	92	THCA	93	THCA	93	THCA	93
slide_1483	THCA	THCA	81	THCA	85	THCA	90	THCA	93	THCA	93
slide_1484	THCA	THCA	96	THCA	97	THCA	98	THCA	101	THCA	103
slide_1485	THCA	THCA	99	THCA	105	THCA	106	THCA	106	THCA	107
slide_1486	THCA	THCA	99	THCA	103	THCA	105	THCA	107	THCA	109
slide_1487	THCA	THCA	89	THCA	91	THCA	97	THCA	98	THCA	98
slide_1488	THCA	THCA	94	THCA	101	THCA	103	THCA	104	THCA	104
slide_1489	THCA	THCA	91	THCA	92	THCA	93	THCA	96	THCA	99
slide_1490	THCA	THCA	87	THCA	99	THCA	99	THCA	100	THCA	100
slide_1491	THCA	THCA	90	THCA	90	THCA	100	THCA	100	THCA	101
slide_1492	THCA	THCA	88	THCA	101	THCA	101	THCA	109	THCA	110
slide_1493	THCA	THCA	88	THCA	90	THCA	97	THCA	99	THCA	101
slide_1494	THCA	THCA	74	THCA	90	THCA	99	THCA	99	THCA	101
slide_1495	THCA	THCA	112	THCA	113	THCA	115	THCA	119	THCA	127
slide_1496	THCA	THCA	90	THCA	92	THCA	95	THCA	99	THCA	100
slide_1497	THCA	THCA	88	THCA	89	THCA	93	THCA	95	THCA	98
slide_1498	THCA	THCA	86	THCA	93	THCA	94	THCA	95	THCA	95
slide_1499	THCA	THCA	83	THCA	87	THCA	94	THCA	95	THCA	95
slide_1500	THCA	THCA	102	THCA	106	THCA	107	THCA	109	THCA	113
slide_1501	THCA	THCA	103	THCA	107	THCA	116	THCA	120	THCA	122
slide_1502	THCA	THCA	90	THCA	97	THCA	98	THCA	108	THCA	111
slide_1503	THCA	THCA	94	THCA	96	THCA	100	THCA	103	THCA	104
slide_1504	THCA	THCA	75	THCA	83	THCA	83	THCA	88	THCA	90
slide_1505	THCA	THCA	101	THCA	104	THCA	112	THCA	113	THCA	116
slide_1506	THCA	THCA	83	THCA	90	THCA	95	THCA	98	THCA	99
slide_1507	THCA	THCA	95	THCA	98	THCA	99	THCA	104	THCA	106
slide_1508	THCA	THCA	87	THCA	89	THCA	93	THCA	99	THCA	100
slide_1509	THCA	THCA	79	THCA	87	THCA	94	THCA	95	THCA	96
slide_1510	THCA	THCA	102	THCA	108	THCA	109	THCA	115	THCA	116
slide_1511	THCA	THCA	93	THCA	95	THCA	97	THCA	100	THCA	101
slide_1512	THCA	THCA	88	THCA	92	THCA	99	THCA	100	THCA	101
slide_1513	THCA	THCA	99	THCA	103	THCA	107	THCA	109	THCA	110
slide_1514	THCA	THCA	85	THCA	91	THCA	96	THCA	97	THCA	98
slide_1515	THCA	THCA	104	THCA	117	THCA	118	THCA	119	THCA	122
slide_1516	THCA	THCA	74	THCA	78	THCA	85	THCA	96	THCA	97
slide_1517	THCA	THCA	100	THCA	104	THCA	106	THCA	107	THCA	107
slide_1518	THCA	THCA	79	THCA	93	THCA	94	THCA	95	THCA	96
slide_1519	THCA	ACC	99	ACC	107	ACC	108	PCPG	114	ACC	98
slide_1520	THCA	THCA	99	THCA	111	THCA	117	THCA	127	THCA	98
slide_1521	THCA	THCA	89	THCA	101	THCA	107	THCA	108	THCA	108
slide_1522	THCA	THCA	89	THCA	90	THCA	91	THCA	93	THCA	106
slide_1523	THCA	THCA	90	THCA	98	THCA	103	THCA	104	THCA	104
slide_1524	THCA	THCA	94	THCA	97	THCA	100	THCA	104	THCA	104
slide_1525	THCA	THCA	87	THCA	101	THCA	103	THCA	104	THCA	106
slide_1526	THCA	THCA	99	THCA	101	THCA	103	THCA	104	THCA	106
slide_1527	THCA	PCPG	91	PCPG	96	PCPG	99	PCPG	102	PCPG	105
slide_1528	THCA	THCA	90	THCA	91	THCA	93	THCA	98	THCA	99
slide_1529	THCA	THCA	93	THCA	100	THCA	101	THCA	101	THCA	103
slide_1530	THCA	THCA	88	THCA	95	THCA	100	THCA	102	THCA	103
slide_1531	THCA	THCA	82	THCA	92	THCA	95	THCA	96	THCA	98
slide_1532	THCA	THCA	94	THCA	94	THCA	97	THCA	102	THCA	104
slide_1533	THCA	THCA	96	THCA	96	THCA	97	THCA	99	THCA	106
slide_1534	THCA	THCA	103	THCA	106	THCA	109	THCA	109	THCA	109
slide_1535	THCA	THCA	95	THCA	102	THCA	105	THCA	105	THCA	105
slide_1536	THCA	THCA	90	THCA	107	THCA	109	THCA	112	THCA	116
slide_1537	THCA	THCA	83	THCA	91	THCA	95	THCA	96	THCA	96
slide_1538	THCA	THCA	89	THCA	120	THCA	125	THCA	126	THCA	97
slide_1539	THCA	THCA	104	THCA	105	THCA	106	THCA	107	THCA	109
slide_1540	THCA	THCA	95	THCA	103	THCA	105	THCA	106	THCA	109
slide_1541	THCA	THCA	93	THCA	97	THCA	98	THCA	98	THCA	99
slide_1542	THCA	THCA	101	THCA	102	THCA	103	THCA	105	THCA	107
slide_1543	THCA	THCA	92	THCA	97	THCA	97	THCA	99	THCA	106
slide_1544	THCA	THCA	88	THCA	101	THCA	105	THCA	105	THCA	106
slide_1545	THCA	THCA	100	THCA	103	THCA	103	THCA	104	THCA	97
slide_1546	THCA	THCA	87	THCA	90	THCA	93	THCA	94	THCA	95
slide_1547	THCA	THCA	88	THCA	89	THCA	90	THCA	90	THCA	92
slide_1548	THCA	THCA	93	THCA	99	THCA	101	THCA	102	THCA	104
slide_1549	THCA	THCA	102	THCA	108	THCA	108	THCA	109	THCA	110
slide_1550	THCA	THCA	110	THCA	110	THCA	112	THCA	121	THCA	121
slide_1551	THCA	THCA	103	THCA	103	THCA	109	THCA	111	THCA	111
slide_1552	THCA	THCA	83	THCA	89	THCA	91	THCA	94	THCA	95
slide_1553	THCA	THCA	95	THCA	103	THCA	107	THCA	108	THCA	109
slide_1554	THCA	THCA	106	THCA	107	THCA	109	THCA	110	THCA	113
slide_1555	THCA	THCA	74	THCA	86	THCA	88	THCA	93	THCA	94
slide_1556	THCA	THCA	99	THCA	100	THCA	103	THCA	104	THCA	104
slide_1557	THCA	THCA	102	THCA	104	THCA	109	THCA	110	THCA	110
slide_1558	THCA	THCA	87	THCA	96	THCA	104	THCA	106	THCA	107
slide_1559	THCA	THCA	84	THCA	93	THCA	98	THCA	100	THCA	102
slide_1560	THCA	THCA	95	THCA	102	THCA	103	THCA	106	THCA	108
slide_1561	THCA	THCA	71	THCA	101	THCA	101	THCA	104	THCA	105
slide_1562	THCA	THCA	84	THCA	87	THCA	88	THCA	95	THCA	97
slide_1563	THCA	THCA	84	THCA	87	THCA	91	THCA	92	THCA	92
slide_1564	THCA	THCA	89	THCA	94	THCA	94	THCA	95	THCA	96
slide_1565	THCA	THCA	87	THCA	88	THCA	89	THCA	92	THCA	97
slide_1566	THCA	THCA	107	THCA	108	THCA	112	THCA	112	THCA	126
slide_1567	THCA	THCA	88	THCA	99	THCA	100	THCA	103	THCA	103
slide_1568	THCA	THCA	92	THCA	98	THCA	102	THCA	105	THCA	106
slide_1569	THCA	THCA	94	THCA	96	THCA	96	THCA	97	THCA	98
slide_1570	THCA	THCA	96	THCA	102	THCA	102	THCA	102	THCA	105
slide_1571	THCA	THCA	87	THCA	88	THCA	93	THCA	94	THCA	94
slide_1572	THCA	THCA	78	THCA	95	THCA	97	THCA	100	THCA	102
slide_1573	THCA	THCA	93	THCA	96	THCA	100	THCA	102	THCA	102
slide_1574	THCA	THCA	105	THCA	106	THCA	107	THCA	109	THCA	110
slide_1575	THCA	THCA	89	THCA	103	THCA	105	THCA	105	THCA	106
slide_1576	THCA	THCA	85	THCA	92	THCA	93	THCA	94	THCA	97
slide_1577	THCA	THCA	89	THCA	93	THCA	96	THCA	98	THCA	100
slide_1578	THCA	THCA	82	THCA	86	THCA	98	THCA	99	THCA	104
slide_1579	THCA	THCA	81	THCA	95	THCA	95	THCA	95	THCA	95
slide_1580	THCA	THCA	95	THCA	95	THCA	97	THCA	101	THCA	101
slide_1581	THCA	THCA	95	THCA	96	THCA	97	THCA	97	THCA	97
slide_1582	THCA	THCA	87	THCA	99	THCA	101	THCA	105	THCA	107
slide_1583	THCA	THCA	97	THCA	100	THCA	100	THCA	102	THCA	102
slide_1584	THCA	THCA	92	THCA	93	THCA	94	THCA	95	THCA	96
slide_1585	THCA	THCA	78	THCA	86	THCA	90	THCA	97	THCA	98
slide_1586	THCA	THCA	80	THCA	86	THCA	93	THCA	95	THCA	95
slide_1587	THCA	THCA	112	THCA	113	THCA	120	THCA	120	THCA	123
slide_1588	THCA	THCA	106	THCA	109	THCA	119	THCA	119	THCA	120
slide_1589	THCA	THCA	91	THCA	111	THCA	111	THCA	112	THCA	113
slide_1590	THCA	THCA	91	THCA	94	THCA	99	THCA	100	THCA	101
slide_1591	THCA	THCA	96	THCA	97	THCA	104	THCA	93	THCA	96
slide_1592	THCA	THCA	108	THCA	109	THCA	109	THCA	113	THCA	114
slide_1593	THCA	THCA	96	THCA	96	THCA	96	THCA	100	THCA	102
slide_1594	THCA	THCA	99	THCA	100	THCA	101	THCA	103	THCA	103
slide_1595	THCA	THCA	87	THCA	98	THCA	99	THCA	100	THCA	102
slide_1596	THCA	THCA	94	THCA	95	THCA	98	THCA	98	THCA	101
slide_1597	THCA	THCA	94	THCA	109	THCA	112	THCA	112	THCA	112
slide_1598	THCA	THCA	71	THCA	87	THCA	89	THCA	91	THCA	93
slide_1599	THCA	THCA	84	THCA	86	THCA	91	THCA	92	THCA	94
slide_1600	THCA	THCA	92	THCA	94	THCA	95	THCA	96	THCA	97
slide_1601	THCA	THCA	93	THCA	95	THCA	96	THCA	96	THCA	98
slide_1602	THCA	THCA	99	THCA	105	THCA	109	THCA	110	THCA	111
slide_1603	THCA	THCA	82	THCA	87	THCA	92	THCA	93	THCA	97
slide_1604	THCA	THCA	93	THCA	96	THCA	97	THCA	98	THCA	101
slide_1605	THCA	THCA	100	THCA	107	THCA	109	THCA	109	THCA	111
slide_1606	THCA	THCA	85	THCA	93	THCA	94	THCA	95	THCA	96
slide_1607	THCA	THCA	97	THCA	98	THCA	99	THCA	101	THCA	103
slide_1608	THCA	THCA	77	THCA	87	THCA	92	THCA	93	THCA	93
slide_1609	THCA	THCA	94	THCA	95	THCA	95	THCA	103	THCA	106
slide_1610	THCA	THCA	94	THCA	95	THCA	96	THCA	101	THCA	102
slide_1611	THCA	THCA	80	THCA	86	THCA	88	THCA	96	THCA	97
slide_1612	THCA	THCA	92	THCA	93	THCA	95	THCA	96	THCA	99
slide_1613	THCA	THCA	91	THCA	92	THCA	96	THCA	98	THCA	98
slide_1614	THCA	THCA	87	THCA	92	THCA	94	THCA	96	THCA	101
slide_1615	THCA	THCA	97	THCA	99	THCA	105	THCA	108	THCA	109
slide_1616	THCA	THCA	92	THCA	93	THCA	96	THCA	97	THCA	97
slide_1617	THCA	THCA	91	THCA	102	THCA	104	THCA	104	THCA	105
slide_1618	THCA	THCA	96	THCA	100	THCA	100	THCA	101	THCA	105
slide_1619	THCA	THCA	95	THCA	99	THCA	103	THCA	113	THCA	115
slide_1620	THCA	THCA	89	THCA	91	THCA	93	THCA	94	THCA	94
slide_1621	THCA	THCA	102	THCA	102	THCA	105	THCA	105	THCA	108
slide_1622	THCA	THCA	92	THCA	98	THCA	100	THCA	100	THCA	105
slide_1623	THCA	THCA	89	THCA	107	THCA	115	THCA	115	THCA	119
slide_1624	THCA	THCA	101	THCA	102	THCA	103	THCA	104	THCA	105
slide_1625	THCA	THCA	86	THCA	97	THCA	97	THCA	104	THCA	105
slide_1626	THCA	THCA	91	THCA	104	THCA	106	THCA	107	PCPG	83
slide_1627	THCA	THCA	95	THCA	100	THCA	104	THCA	107	THCA	110
slide_1628	THCA	THCA	92	THCA	97	THCA	98	THCA	99	THCA	101
slide_1629	THCA	THCA	103	THCA	106	THCA	110	THCA	114	THCA	115
slide_1630	THCA	THCA	85	THCA	91	THCA	93	THCA	93	THCA	98
slide_1631	THCA	THCA	104	THCA	109	THCA	109	THCA	110	THCA	110
slide_1632	THCA	THCA	88	THCA	89	THCA	91	THCA	94	THCA	95
slide_1633	THCA	THCA	82	THCA	83	THCA	86	THCA	87	THCA	93
slide_1634	THCA	THCA	90	THCA	94	THCA	85	THCA	93	THCA	95
slide_1635	THCA	THCA	101	THCA	105	THCA	106	THCA	108	THCA	109
slide_1636	THCA	THCA	71	THCA	88	THCA	90	THCA	91	THCA	92
slide_1637	THCA	THCA	79	THCA	83	THCA	85	THCA	87	THCA	89
slide_1638	THCA	THCA	86	THCA	99	THCA	100	THCA	100	THCA	104
slide_1639	THCA	THCA	86	THCA	93	THCA	93	THCA	94	THCA	94
slide_1640	THCA	THCA	84	THCA	90	THCA	94	THCA	97	THCA	97
slide_1641	THCA	THCA	98	THCA	103	THCA	104	THCA	104	THCA	106
slide_1642	THCA	THCA	89	THCA	89	THCA	89	THCA	99	THCA	99
slide_1643	THCA	THCA	78	THCA	79	THCA	81	THCA	88	THCA	90
slide_1644	THCA	THCA	88	THCA	94	THCA	101	THCA	103	THCA	104
slide_1645	THCA	THCA	96	THCA	98	THCA	100	THCA	102	THCA	102
slide_1646	THCA	THCA	99	THCA	107	THCA	109	THCA	109	THCA	110
slide_1647	THCA	THCA	95	THCA	102	THCA	106	THCA	107	THCA	110
slide_1648	THCA	THCA	103	THCA	106	THCA	109	THCA	113	THCA	114
slide_1649	THCA	THCA	100	THCA	112	THCA	120	THCA	125	THCA	125
slide_1650	THCA	THCA	104	THCA	106	THCA	112	THCA	114	THCA	116
slide_1651	THCA	THCA	107	THCA	110	THCA	119	THCA	128	THCA	112
slide_1652	THCA	THCA	93	THCA	94	THCA	102	THCA	102	THCA	104
slide_1653	THCA	THCA	98	THCA	108	THCA	97	THCA	106	THCA	93
slide_1654	THCA	THCA	88	THCA	93	THCA	95	THCA	95	THCA	96
slide_1655	THCA	THCA	73	THCA	79	THCA	86	THCA	90	THCA	94
slide_1656	THCA	THCA	86	THCA	89	THCA	90	THCA	97	THCA	100
slide_1657	THCA	THCA	97	THCA	99	THCA	100	THCA	100	THCA	102
slide_1658	THCA	THCA	88	THCA	96	THCA	97	THCA	104	THCA	104
slide_1659	THCA	THCA	94	THCA	102	THCA	104	THCA	107	THCA	107
slide_1660	THCA	THCA	90	THCA	94	THCA	100	THCA	107	THCA	109
slide_1661	THCA	THCA	87	THCA	87	THCA	88	THCA	95	THCA	95
slide_1662	THCA	THCA	85	THCA	89	THCA	90	THCA	91	THCA	93
slide_1663	THCA	THCA	94	THCA	94	THCA	96	THCA	100	THCA	101
slide_1664	THCA	THCA	87	THCA	90	THCA	91	THCA	96	THCA	104
slide_1665	THCA	THCA	95	THCA	99	THCA	104	THCA	107	THCA	107
slide_1666	THCA	THCA	89	THCA	95	THCA	99	THCA	100	THCA	103
slide_1667	THCA	THCA	93	THCA	102	THCA	102	THCA	106	THCA	109
slide_1668	THCA	THCA	101	THCA	103	THCA	108	THCA	108	THCA	109
slide_1669	THCA	THCA	97	THCA	98	THCA	103	THCA	104	THCA	106
slide_1670	THCA	THCA	95	THCA	96	THCA	96	THCA	97	THCA	98
slide_1671	THCA	THCA	86	THCA	91	THCA	91	THCA	92	THCA	93
slide_1672	THCA	THCA	103	THCA	106	THCA	113	THCA	79	THCA	106
slide_1673	THCA	THCA	80	THCA	82	THCA	86	THCA	87	THCA	90
slide_1674	THCA	THCA	99	THCA	100	THCA	102	THCA	103	THCA	104
slide_1675	THCA	THCA	87	THCA	97	THCA	100	THCA	101	THCA	101
slide_1676	THCA	THCA	98	THCA	104	THCA	108	THCA	111	THCA	112
slide_1677	THCA	THCA	81	THCA	88	THCA	88	THCA	92	THCA	98
slide_1678	THCA	THCA	85	THCA	98	THCA	106	THCA	109	THCA	121
slide_1679	THCA	THCA	107	THCA	110	THCA	117	THCA	120	THCA	121
slide_1680	THCA	THCA	96	THCA	98	THCA	99	THCA	106	THCA	108
slide_1681	THCA	THCA	92	THCA	101	THCA	107	THCA	112	THCA	112
slide_1682	THCA	THCA	100	THCA	103	THCA	104	THCA	106	THCA	107
slide_1683	THCA	THCA	101	THCA	101	THCA	107	THCA	109	THCA	110
slide_1684	THCA	THCA	87	THCA	88	THCA	92	THCA	93	THCA	95
slide_1685	THCA	THCA	93	THCA	94	THCA	98	THCA	99	THCA	100
slide_1686	THCA	THCA	77	THCA	94	THCA	96	THCA	97	THCA	101
slide_1687	THCA	THCA	110	THCA	113	THCA	117	THCA	119	THCA	120
slide_1688	THCA	THCA	89	THCA	91	THCA	98	THCA	99	THCA	101
slide_1689	THCA	THCA	83	THCA	92	THCA	94	THCA	97	THCA	97
slide_1690	THCA	THCA	88	THCA	92	THCA	94	THCA	95	THCA	98
slide_1691	THCA	PCPG	94	PCPG	106	PCPG	99	THCA	102	PCPG	104
slide_1692	THCA	THCA	79	THCA	85	THCA	91	THCA	102	THCA	104
slide_1693	THCA	THCA	99	THCA	103	THCA	103	THCA	109	THCA	109
slide_1694	THCA	THCA	77	THCA	84	THCA	87	THCA	88	THCA	90
slide_1695	THCA	THCA	74	THCA	85	THCA	90	THCA	93	THCA	95
slide_1696	THCA	THCA	86	THCA	86	THCA	90	THCA	91	THCA	92
slide_1697	THCA	THCA	78	THCA	93	THCA	96	THCA	98	THCA	99
slide_1698	THCA	THCA	79	THCA	93	THCA	98	THCA	99	THCA	103
slide_1699	THCA	THCA	75	THCA	109	THCA	114	THCA	116	THCA	117
slide_1700	THCA	THCA	90	THCA	93	THCA	103	THCA	106	THCA	107
slide_1701	THCA	THCA	95	THCA	105	THCA	109	THCA	110	THCA	114
slide_1702	THCA	THCA	85	THCA	91	THCA	92	THCA	96	THCA	96
slide_1703	THCA	THCA	114	THCA	115	THCA	115	THCA	125	THCA	128
slide_1704	THCA	THCA	93	THCA	93	THCA	93	THCA	96	THCA	106
slide_1705	THCA	THCA	88	THCA	91	THCA	94	THCA	98	THCA	99
slide_1706	THCA	THCA	93	THCA	100	THCA	100	THCA	102	THCA	103
slide_1707	THCA	THCA	98	THCA	101	THCA	102	THCA	104	THCA	104
slide_1708	THCA	THCA	92	THCA	93	THCA	94	THCA	95	THCA	96
slide_1709	THCA	THCA	83	THCA	100	THCA	102	THCA	103	THCA	109
slide_1710	THCA	THCA	89	THCA	93	THCA	95	THCA	96	THCA	96
slide_1711	THCA	THCA	97	THCA	97	THCA	102	THCA	103	THCA	105
slide_1712	THCA	THCA	91	THCA	92	THCA	95	THCA	97	THCA	99
slide_1713	THCA	THCA	105	THCA	106	THCA	107	THCA	107	THCA	109
slide_1714	THCA	THCA	90	THCA	103	THCA	103	THCA	105	THCA	106
slide_1715	THCA	THCA	111	THCA	111	THCA	114	THCA	114	THCA	114
slide_1716	THCA	THCA	89	THCA	90	THCA	93	THCA	95	THCA	96
slide_1717	THCA	THCA	78	THCA	81	THCA	92	THCA	92	THCA	95
slide_1718	THCA	THCA	96	THCA	96	THCA	99	THCA	104	THCA	104
slide_1719	THCA	THCA	101	THCA	102	THCA	103	THCA	105	THCA	105
slide_1720	THCA	THCA	84	THCA	87	THCA	89	THCA	93	THCA	95
slide_1721	THCA	THCA	86	THCA	87	THCA	90	THCA	96	THCA	98
slide_1722	THCA	THCA	94	THCA	95	THCA	101	THCA	102	THCA	102
slide_1723	THCA	THCA	79	THCA	81	THCA	85	THCA	89	THCA	90
slide_1724	THCA	THCA	86	THCA	89	THCA	91	THCA	91	THCA	93
slide_1725	THCA	THCA	94	THCA	95	THCA	97	THCA	97	THCA	98
slide_1726	THCA	THCA	77	THCA	85	THCA	91	THCA	96	THCA	97
slide_1727	THCA	THCA	77	THCA	78	THCA	79	THCA	83	THCA	88
slide_1728	THCA	THCA	82	THCA	83	THCA	91	THCA	91	THCA	91
slide_1729	THCA	THCA	96	THCA	103	THCA	103	THCA	108	THCA	109
slide_1730	THCA	THCA	89	THCA	98	THCA	99	THCA	99	THCA	99
slide_1731	THCA	THCA	104	THCA	106	THCA	107	THCA	108	THCA	109
slide_1732	THCA	THCA	82	THCA	87	THCA	95	THCA	74	THCA	79
slide_1733	THCA	THCA	80	THCA	89	THCA	93	THCA	98	THCA	99
slide_1734	THCA	THCA	91	THCA	97	THCA	98	THCA	99	THCA	101
slide_1735	THCA	THCA	95	THCA	95	THCA	98	THCA	99	THCA	99
slide_1736	THCA	THCA	88	THCA	89	THCA	92	THCA	93	THCA	95
slide_1737	THCA	THCA	91	THCA	96	THCA	97	THCA	101	THCA	102
slide_1738	THCA	THCA	94	THCA	96	THCA	97	THCA	101	THCA	101
slide_1739	THCA	THCA	95	THCA	95	THCA	95	THCA	95	THCA	98
slide_1740	THCA	THCA	67	THCA	73	THCA	87	THCA	93	THCA	94
slide_1741	THCA	THCA	100	THCA	110	THCA	115	THCA	116	THCA	116
slide_1742	THCA	THCA	94	THCA	97	THCA	98	THCA	99	THCA	99
slide_1743	THCA	THCA	89	THCA	103	THCA	105	THCA	105	THCA	107
slide_1744	THCA	THCA	86	THCA	87	THCA	102	THCA	102	THCA	103
slide_1745	THCA	THCA	88	THCA	92	THCA	92	THCA	93	THCA	93
slide_1746	THCA	THCA	91	THCA	99	THCA	101	THCA	102	THCA	105
slide_1747	THCA	THCA	91	THCA	91	THCA	99	THCA	100	THCA	102
slide_1748	THCA	THCA	95	THCA	102	THCA	102	THCA	103	THCA	103
slide_1749	THCA	THCA	91	THCA	92	THCA	94	THCA	94	THCA	99
slide_1750	THCA	THCA	102	THCA	104	THCA	107	THCA	108	THCA	109
slide_1751	THCA	THCA	102	THCA	106	THCA	108	THCA	113	THCA	119
slide_1752	THCA	THCA	94	THCA	97	THCA	99	THCA	100	THCA	101
slide_1753	THCA	THCA	82	THCA	99	THCA	102	THCA	103	THCA	103
slide_1754	THCA	THCA	80	THCA	82	THCA	87	THCA	90	THCA	91
slide_1755	THCA	THCA	87	THCA	102	THCA	103	THCA	104	THCA	107
slide_1756	THCA	THCA	92	THCA	94	THCA	107	THCA	109	THCA	110
slide_1757	THCA	THCA	102	THCA	106	THCA	107	THCA	109	THCA	109
slide_1758	THCA	THCA	87	THCA	91	THCA	95	THCA	96	THCA	97
slide_1759	THCA	THCA	85	THCA	96	THCA	96	THCA	99	THCA	100
slide_1760	THCA	THCA	83	THCA	89	THCA	91	THCA	91	THCA	93
slide_1761	THCA	THCA	84	THCA	89	THCA	90	THCA	91	THCA	92
slide_1762	THCA	THCA	85	THCA	88	THCA	89	THCA	90	THCA	94
slide_1763	THCA	THCA	91	THCA	93	THCA	95	THCA	99	THCA	101
slide_1764	THCA	THCA	99	THCA	99	THCA	103	THCA	103	THCA	106
slide_1765	THCA	THCA	85	THCA	86	THCA	88	THCA	92	THCA	95
slide_1766	THCA	THCA	92	THCA	95	THCA	96	THCA	98	THCA	100
slide_1767	THCA	THCA	84	THCA	94	THCA	95	THCA	101	THCA	102
slide_1768	THCA	THCA	90	THCA	91	THCA	97	THCA	100	THCA	103
slide_1769	THCA	THCA	90	THCA	95	THCA	99	THCA	99	THCA	100
slide_1770	THCA	THCA	99	THCA	102	THCA	102	THCA	108	THCA	110
slide_1771	THCA	THCA	89	THCA	91	THCA	93	THCA	93	THCA	94
slide_1772	THCA	THCA	83	THCA	86	THCA	86	THCA	87	THCA	88
slide_1773	THCA	THCA	99	THCA	100	THCA	100	THCA	101	THCA	103
slide_1774	THCA	THCA	83	THCA	94	THCA	100	THCA	101	THCA	101
slide_1775	THCA	THCA	107	THCA	116	THCA	119	THCA	121	THCA	124
slide_1776	THCA	THCA	66	THCA	86	THCA	92	THCA	94	THCA	98
slide_1777	THCA	THCA	96	THCA	101	THCA	101	THCA	102	THCA	102
slide_1778	THCA	THCA	112	THCA	115	THCA	116	PCPG	120	THCA	120
slide_1779	THCA	THCA	92	THCA	94	THCA	95	THCA	97	THCA	99
slide_1780	THCA	THCA	93	THCA	98	THCA	103	THCA	104	THCA	105
slide_1781	THCA	THCA	81	THCA	81	THCA	86	THCA	89	THCA	91
slide_1782	THCA	THCA	96	THCA	97	THCA	99	THCA	104	THCA	105
slide_1783	THCA	THCA	100	THCA	103	THCA	106	THCA	107	THCA	107
slide_1784	THCA	THCA	85	THCA	90	THCA	90	THCA	90	THCA	94
slide_1785	THCA	THCA	85	THCA	90	THCA	100	THCA	103	THCA	103
slide_1786	THCA	THCA	81	THCA	86	THCA	92	THCA	93	THCA	96
slide_1787	THCA	THCA	79	THCA	83	THCA	90	THCA	93	THCA	94
slide_1788	THCA	THCA	89	THCA	92	THCA	95	THCA	100	THCA	101
slide_1789	THCA	THCA	94	THCA	95	THCA	103	THCA	104	THCA	107
slide_1790	THCA	THCA	86	THCA	86	THCA	89	THCA	91	THCA	94
slide_1791	THCA	THCA	89	THCA	93	THCA	96	THCA	98	THCA	104
slide_1792	THCA	THCA	76	THCA	77	THCA	79	THCA	86	THCA	88
slide_1793	THCA	THCA	104	THCA	109	THCA	111	THCA	112	THCA	113
slide_1794	THCA	THCA	91	THCA	93	THCA	94	THCA	96	THCA	96
slide_1795	THCA	THCA	90	THCA	97	THCA	98	THCA	100	THCA	101
slide_1796	THCA	THCA	84	THCA	91	THCA	93	THCA	95	THCA	97
slide_1797	THCA	THCA	83	THCA	87	THCA	95	THCA	98	THCA	99
slide_1798	THCA	THCA	100	THCA	102	THCA	106	THCA	109	THCA	110
slide_1799	THCA	THCA	78	THCA	88	THCA	92	THCA	93	THCA	93
slide_1800	THCA	THCA	84	THCA	88	THCA	93	THCA	94	THCA	94
slide_1801	THCA	THCA	90	THCA	94	THCA	95	THCA	100	THCA	101
slide_1802	THCA	THCA	90	THCA	93	THCA	93	THCA	93	THCA	93
slide_1803	THCA	THCA	88	THCA	94	THCA	95	THCA	95	THCA	99
slide_1804	THCA	THCA	81	THCA	83	THCA	89	THCA	94	THCA	96
slide_1805	THCA	THCA	89	THCA	104	THCA	108	THCA	109	THCA	109
slide_1806	THCA	THCA	93	THCA	95	THCA	95	THCA	100	THCA	100
slide_1807	THCA	THCA	90	THCA	91	THCA	98	THCA	100	THCA	102
slide_1808	THCA	THCA	92	THCA	93	THCA	95	THCA	96	THCA	99
slide_1809	THCA	THCA	94	THCA	95	THCA	103	THCA	103	THCA	106
slide_1810	THCA	THCA	98	THCA	100	THCA	103	THCA	103	THCA	104
slide_1811	THCA	THCA	88	THCA	97	THCA	99	THCA	103	THCA	103
slide_1812	THCA	THCA	81	THCA	89	THCA	91	THCA	94	THCA	99
slide_1813	THCA	THCA	90	THCA	102	THCA	103	THCA	108	THCA	108
slide_1814	THCA	THCA	89	THCA	100	THCA	101	THCA	103	THCA	104
slide_1815	THCA	THCA	80	THCA	90	THCA	96	THCA	97	THCA	97
slide_1816	THCA	THCA	82	THCA	97	THCA	100	THCA	92	THCA	96
slide_1817	THCA	THCA	75	THCA	79	THCA	80	THCA	83	THCA	85
slide_1818	THCA	THCA	89	THCA	104	THCA	91	THCA	92	THCA	95
slide_1819	THCA	THCA	93	THCA	97	THCA	101	THCA	101	THCA	102
slide_1820	THCA	THCA	89	THCA	89	THCA	90	THCA	92	THCA	93
slide_1821	THCA	THCA	89	THCA	94	THCA	101	THCA	101	THCA	104
slide_1822	THCA	THCA	85	THCA	85	THCA	86	THCA	93	THCA	96
slide_1823	THCA	THCA	89	THCA	92	THCA	93	THCA	94	THCA	97
slide_1824	THCA	THCA	83	THCA	95	THCA	99	THCA	102	THCA	103
slide_1825	THCA	THCA	92	THCA	99	THCA	100	THCA	100	THCA	100
slide_1826	THCA	THCA	98	THCA	100	THCA	103	THCA	103	THCA	105
slide_1827	THCA	THCA	97	THCA	97	THCA	100	THCA	101	THCA	102
slide_1828	THCA	PCPG	106	PCPG	112	PCPG	111	PCPG	112	PCPG	114
slide_1829	THCA	THCA	90	THCA	91	THCA	94	THCA	95	THCA	96
slide_1830	THCA	THCA	97	THCA	99	THCA	104	THCA	105	THCA	106
slide_1831	THCA	THCA	92	THCA	94	THCA	95	THCA	98	THCA	98
slide_1832	THCA	THCA	84	THCA	87	THCA	88	THCA	89	THCA	91
slide_1833	THCA	THCA	97	THCA	97	THCA	98	THCA	100	THCA	101
slide_1834	THCA	THCA	71	THCA	89	THCA	91	THCA	91	THCA	93
slide_1835	THCA	THCA	89	THCA	89	THCA	93	THCA	93	THCA	94
slide_1836	THCA	THCA	108	THCA	110	THCA	111	THCA	116	THCA	117
slide_1837	THCA	THCA	100	THCA	101	THCA	107	THCA	108	THCA	109
slide_1838	THCA	THCA	83	THCA	98	THCA	98	THCA	101	THCA	104
slide_1839	THCA	THCA	88	THCA	94	THCA	95	THCA	99	THCA	100
slide_1840	THCA	THCA	91	THCA	95	THCA	100	THCA	104	THCA	105
slide_1841	THCA	THCA	91	THCA	91	THCA	95	THCA	99	THCA	99
slide_1842	THCA	THCA	93	THCA	97	THCA	105	THCA	108	THCA	108
slide_1843	THCA	THCA	83	THCA	90	THCA	92	THCA	94	THCA	96
slide_1844	THCA	THCA	97	THCA	99	THCA	102	THCA	105	THCA	107
slide_1845	THCA	THCA	91	THCA	93	THCA	95	THCA	96	THCA	96
slide_1846	THCA	THCA	102	THCA	110	THCA	111	THCA	112	THCA	112
slide_1847	THCA	THCA	85	THCA	91	THCA	93	THCA	94	THCA	95
slide_1848	THCA	THCA	80	THCA	92	THCA	93	THCA	93	THCA	95
slide_1849	THCA	THCA	104	THCA	104	THCA	120	THCA	120
slide_1850	THCA	THCA	85	THCA	86	THCA	88	THCA	88	THCA	96
slide_1851	THCA	THCA	112	THCA	94	THCA	115	THCA	115
slide_1852	THCA	THCA	87	THCA	98	THCA	98	THCA	98	THCA	101
slide_1853	THCA	THCA	84	THCA	89	THCA	90	THCA	94	THCA	95
slide_1854	THCA	THCA	93	THCA	98	THCA	99	THCA	104	THCA	104
slide_1855	THCA	THCA	84	THCA	93	THCA	93	THCA	93	THCA	94
slide_1856	THCA	THCA	84	THCA	89	THCA	93	THCA	94	THCA	103
slide_1857	THCA	THCA	100	THCA	107	THCA	113	THCA	114	THCA	114
slide_1858	THCA	THCA	96	THCA	96	THCA	98	THCA	102	THCA	103
slide_1859	THCA	THCA	82	THCA	85	THCA	86	THCA	90	THCA	96
slide_1860	THCA	THCA	90	THCA	95	THCA	96	THCA	98	THCA	98
slide_1861	THCA	THCA	82	THCA	87	THCA	96	THCA	97	THCA	102
slide_1862	THCA	THCA	87	THCA	93	THCA	95	THCA	97	THCA	98
slide_1863	THCA	THCA	97	THCA	101	THCA	110	THCA	110	THCA	110
slide_1864	THCA	THCA	82	THCA	89	THCA	90	THCA	93	THCA	95
slide_1865	THCA	THCA	94	THCA	101	THCA	103	THCA	104	THCA	104
slide_1866	THCA	THCA	84	THCA	88	THCA	91	THCA	96	THCA	98
slide_1867	THCA	THCA	80	THCA	82	THCA	86	THCA	88	THCA	92
slide_1868	THCA	THCA	102	THCA	110	THCA	110	THCA	113	THCA	113
slide_1869	THCA	THCA	102	THCA	103	THCA	104	THCA	104	THCA	104
slide_1870	THCA	THCA	92	THCA	95	THCA	95	THCA	97	THCA	97
slide_1871	THCA	THCA	85	THCA	95	THCA	98	THCA	101	THCA	102
slide_1872	THCA	THCA	94	THCA	97	THCA	98	THCA	98	THCA	100
slide_1873	THCA	THCA	98	THCA	101	THCA	112	THCA	112	THCA	113
slide_1874	THCA	THCA	84	THCA	86	THCA	87	THCA	93	THCA	96
slide_1875	THCA	THCA	99	THCA	103	THCA	103	THCA	108	THCA	108
slide_1876	THCA	THCA	71	THCA	98	THCA	100	THCA	105	THCA	109
slide_1877	THCA	ACC	90	ACC	92	ACC	95	ACC	96	ACC	97
slide_1878	THCA	THCA	101	THCA	101	THCA	104	THCA	105	THCA	106
slide_1879	THCA	THCA	99	THCA	99	THCA	100	THCA	101	THCA	102
slide_1880	THCA	THCA	93	THCA	95	THCA	105	THCA	105	THCA	105
slide_1881	THCA	THCA	101	THCA	106	THCA	108	THCA	112	THCA	112
slide_1882	THCA	THCA	87	THCA	96	THCA	98	THCA	101	THCA	101
slide_1883	THCA	THCA	95	THCA	100	THCA	101	THCA	101	THCA	106
slide_1884	THCA	THCA	72	THCA	82	THCA	84	THCA	86	THCA	94
slide_1885	THCA	THCA	99	THCA	102	THCA	105	THCA	109	THCA	111
slide_1886	THCA	THCA	83	THCA	87	THCA	91	THCA	93	THCA	94
slide_1887	THCA	THCA	88	THCA	96	THCA	100	THCA	101	THCA	109
slide_1888	THCA	THCA	96	THCA	103	THCA	105	THCA	107	THCA	108
slide_1889	THCA	THCA	84	THCA	88	THCA	92	THCA	98	THCA	99
slide_1890	THCA	THCA	83	THCA	89	THCA	93	THCA	96	THCA	99
slide_1891	THCA	THCA	103	THCA	104	THCA	106	THCA	106	THCA	106
slide_1892	THCA	THCA	93	THCA	96	THCA	101	THCA	104	THCA	106
slide_1893	THCA	THCA	97	THCA	101	THCA	102	THCA	103	THCA	103
slide_1894	THCA	THCA	93	THCA	105	THCA	107	THCA	110	THCA	111
slide_1895	THCA	THCA	92	THCA	92	THCA	94	THCA	96	THCA	99
slide_1896	THCA	THCA	87	THCA	95	THCA	96	THCA	100	THCA	100
slide_1897	THCA	THCA	85	THCA	88	THCA	89	THCA	90	THCA	96
slide_1898	THCA	THCA	88	THCA	92	THCA	95	THCA	98	THCA	98
slide_1899	THCA	THCA	99	THCA	101	THCA	103	THCA	108	THCA	109
slide_1900	THCA	THCA	96	THCA	99	THCA	118	THCA	120	THCA	123
slide_1901	THCA	THCA	98	THCA	100	THCA	104	THCA	108	THCA	108
slide_1902	THCA	THCA	100	THCA	101	THCA	102	THCA	102	THCA	102
slide_1903	THCA	THCA	85	THCA	86	THCA	86	THCA	88	THCA	90
slide_1904	THCA	THCA	81	THCA	92	THCA	93	THCA	94	THCA	100
slide_1905	THCA	THCA	103	THCA	104	THCA	104	THCA	106	THCA	115
slide_1906	THCA	THCA	95	THCA	95	THCA	96	THCA	96	THCA	102
slide_1907	THCA	THCA	87	THCA	94	THCA	95	THCA	96	THCA	99
slide_1908	THCA	THCA	78	THCA	89	THCA	91	THCA	92	THCA	92
slide_1909	THCA	THCA	90	THCA	91	THCA	99	THCA	99	THCA	101
slide_1910	THCA	THCA	82	THCA	85	THCA	89	THCA	90	THCA	93
slide_1911	THCA	THCA	90	THCA	93	THCA	96	THCA	100	THCA	101
slide_1912	THCA	THCA	93	THCA	94	THCA	97	THCA	101	THCA	101
slide_1913	THCA	THCA	92	THCA	95	THCA	99	THCA	101	THCA	101
slide_1914	THCA	THCA	95	THCA	96	THCA	102	THCA	108	THCA	108
slide_1915	THCA	THCA	109	THCA	111	THCA	113	THCA	114	THCA	115
slide_1916	THCA	THCA	89	THCA	93	THCA	94	THCA	96	THCA	97
slide_1917	THCA	THCA	80	THCA	87	THCA	89	THCA	94	THCA	95
slide_1918	THCA	ACC	93	THCA	98	THCA	104	ACC	108	ACC	110
slide_1919	THCA	THCA	95	THCA	96	THCA	97	THCA	97	THCA	98
slide_1920	THCA	THCA	91	THCA	99	THCA	102	THCA	108	THCA	108
slide_1921	THCA	THCA	93	THCA	93	THCA	100	THCA	100	THCA	101
slide_1922	THCA	THCA	75	THCA	86	THCA	87	THCA	87	THCA	90
slide_1923	THCA	THCA	87	THCA	93	THCA	99	THCA	100	THCA	102
slide_1924	THCA	THCA	83	THCA	96	THCA	98	THCA	103	THCA	104
slide_1925	THCA	THCA	96	THCA	99	THCA	100	THCA	100	THCA	100
slide_1926	THCA	THCA	101	THCA	107	THCA	109	THCA	111	THCA	111
slide_1927	THCA	THCA	94	THCA	100	THCA	102	THCA	102	THCA	102
slide_1928	THCA	THCA	87	THCA	94	THCA	98	THCA	105	THCA	105
slide_1929	THCA	THCA	96	THCA	98	THCA	100	THCA	106	THCA	107
slide_1930	THCA	THCA	95	THCA	96	THCA	96	THCA	97	THCA	97
slide_1931	THCA	THCA	92	THCA	98	THCA	100	THCA	100	THCA	101
slide_1932	THCA	THCA	91	THCA	95	THCA	98	THCA	98	THCA	99
slide_1933	THCA	THCA	95	THCA	104	THCA	105	THCA	107	THCA	108
slide_1934	THCA	THCA	98	THCA	106	THCA	110	THCA	110	THCA	113
slide_1935	THCA	THCA	89	THCA	98	THCA	111	THCA	112	THCA	113
slide_1936	THCA	THCA	83	THCA	104	THCA	104	THCA	105	THCA	106
slide_1937	THCA	THCA	93	THCA	94	THCA	99	THCA	102	THCA	103
slide_1938	THCA	THCA	85	THCA	100	THCA	105	THCA	107	THCA	108
slide_1939	THCA	THCA	83	THCA	90	THCA	92	THCA	92	THCA	94
slide_1940	THCA	THCA	105	THCA	111	THCA	112	THCA	112	THCA	115
slide_1941	THCA	THCA	85	THCA	91	THCA	91	THCA	92	THCA	94
slide_1942	THCA	THCA	86	THCA	93	THCA	94	THCA	96	THCA	96
slide_1943	THCA	THCA	86	THCA	95	THCA	96	THCA	96	THCA	97
slide_1944	THCA	THCA	84	THCA	90	THCA	92	THCA	100	THCA	100
slide_1945	THCA	THCA	93	THCA	99	THCA	99	THCA	101	THCA	101
slide_1946	THCA	THCA	102	THCA	104	THCA	104	THCA	105	THCA	105
slide_1947	THCA	THCA	89	THCA	93	THCA	94	THCA	94	THCA	99
slide_1948	THCA	THCA	102	THCA	105	THCA	107	THCA	107	THCA	111
slide_1949	THCA	THCA	78	THCA	87	THCA	90	THCA	92	THCA	93
slide_1950	THCA	PCPG	103	PCPG	106	PCPG	128	PCPG	111	THCA	117
slide_1951	THCA	THCA	96	THCA	99	THCA	100	THCA	101	THCA	102
slide_1952	THCA	THCA	87	THCA	90	THCA	93	THCA	95	THCA	99
slide_1953	THCA	THCA	85	THCA	87	THCA	89	THCA	91	THCA	92
slide_1954	THCA	THCA	95	THCA	95	THCA	95	THCA	96	THCA	96
slide_1955	THCA	THCA	102	THCA	102	THCA	103	THCA	104	THCA	105
slide_1956	THCA	THCA	100	THCA	100	THCA	102	THCA	103	THCA	104
slide_1957	THCA	THCA	93	THCA	95	THCA	99	THCA	101	THCA	102
slide_1958	THCA	THCA	97	THCA	100	THCA	104	THCA	106	THCA	112
slide_1959	THCA	THCA	71	THCA	90	THCA	93	THCA	93	THCA	94
slide_1960	THCA	THCA	78	THCA	82	THCA	84	THCA	90	THCA	90
slide_1961	THCA	THCA	82	THCA	92	THCA	93	THCA	94	THCA	97
slide_1962	THCA	THCA	86	THCA	93	THCA	94	THCA	96	THCA	100
slide_1963	THCA	THCA	91	THCA	92	THCA	93	THCA	93	THCA	94
slide_1964	THCA	PCPG	107	PCPG	124	PCPG	124	PCPG	115	PCPG	116
slide_1965	THCA	THCA	102	THCA	102	THCA	103	THCA	108	THCA	108
slide_1966	THCA	THCA	95	THCA	100	THCA	103	THCA	105	THCA	106
slide_1967	THCA	THCA	91	THCA	96	THCA	97	THCA	98	THCA	99
slide_1968	THCA	THCA	102	THCA	104	THCA	105	THCA	106	THCA	107
slide_1969	THCA	THCA	92	THCA	98	THCA	101	THCA	101	THCA	101
slide_1970	THCA	THCA	90	THCA	96	THCA	97	THCA	101	THCA	102
slide_1971	THCA	THCA	92	THCA	96	THCA	97	THCA	99	THCA	99
slide_1972	THCA	ACC	102	ACC	109	ACC	111	ACC	111	ACC	112
slide_1973	THCA	THCA	100	THCA	100	THCA	102	THCA	102	THCA	103
slide_1974	THCA	THCA	94	THCA	98	THCA	100	THCA	101	THCA	101
slide_1975	ACC	PCPG	98	PCPG	107	PCPG	105	PCPG	111	PCPG	111
slide_1976	ACC	PCPG	124
slide_1977	ACC	ACC	73	ACC	78	ACC	96	ACC	97	ACC	99
slide_1978	ACC	ACC	94	ACC	102	ACC	108	ACC	113	ACC	113
slide_1979	ACC	ACC	106	ACC	106	ACC	107	ACC	110	ACC	111
slide_1980	ACC	ACC	86	ACC	92	ACC	96	ACC	98	ACC	99
slide_1981	ACC	ACC	103	ACC	109	ACC	112	ACC	121	ACC	103
slide_1982	ACC	ACC	90	ACC	96	ACC	97	ACC	98	ACC	99
slide_1983	ACC	ACC	104	ACC	108	ACC	98	ACC	99	PCPG	100
slide_1984	ACC	ACC	75	ACC	83	ACC	95	ACC	96	ACC	108
slide_1985	ACC	ACC	97	ACC	97	ACC	102	ACC	103	ACC	105
slide_1986	ACC	ACC	107	ACC	110	ACC	121	ACC	125	ACC	125
slide_1987	ACC	ACC	83	ACC	85	ACC	87	ACC	90	ACC	90
slide_1988	ACC	ACC	92	ACC	99	ACC	99	ACC	99	ACC	100
slide_1989	ACC	ACC	89	ACC	91	ACC	91	ACC	95	ACC	97
slide_1990	ACC	ACC	76	ACC	83	ACC	90	ACC	100	ACC	103
slide_1991	ACC	ACC	104	ACC	105	ACC	105	ACC	106	ACC	108
slide_1992	ACC	ACC	95	ACC	96	ACC	105	ACC	110	ACC	110
slide_1993	ACC	ACC	84	ACC	86	ACC	94	ACC	98	ACC	99
slide_1994	ACC	ACC	71	ACC	81	ACC	83	ACC	90	ACC	94
slide_1995	ACC	ACC	91	ACC	96	ACC	103	ACC	105	ACC	118
slide_1996	ACC	ACC	100	ACC	105	ACC	105	ACC	106	ACC	109
slide_1997	ACC	ACC	87	ACC	91	ACC	91	ACC	95	ACC	96
[truncated: 7,369 more rows]

## Sheet: S8
TCGA + CPTAC retrieval
slide id	ground truth	r1	d1	r2	d2	r3	d3	r4	d4	r5	d5
slide_0	UCEC	UCEC	99	UCEC	103	UCEC	105	UCEC	105	UCEC	105
slide_1	UCEC	UCS	97	UCS	94	UCEC	97	UCEC	97	UCEC	104
slide_2	UCEC	UCEC	103	UCEC	110	UCEC	110	UCEC	110	UCEC	110
slide_3	UCEC	UCEC	86	UCEC	97	UCEC	100	UCEC	89	UCEC	87
slide_4	UCEC	UCEC	110	UCEC	111	UCEC	113	UCEC	114	UCEC	114
slide_5	UCEC	UCEC	88	UCEC	92	UCEC	95	UCEC	101	UCEC	104
slide_6	UCEC	UCEC	89	UCEC	94	UCEC	95	UCEC	97	UCEC	102
slide_7	UCEC	UCEC	96	UCEC	99	UCEC	99	UCEC	82	UCEC	82
slide_8	UCEC	UCEC	86	UCEC	98	UCEC	86	UCEC	90	UCEC	91
slide_9	UCEC	UCEC	85	UCEC	93	UCEC	97	UCEC	97	UCEC	97
slide_10	UCEC	UCEC	96	UCEC	103	UCEC	105	UCEC	107	UCEC	107
slide_11	UCEC	UCEC	98	UCEC	99	UCEC	101	UCEC	103	UCEC	107
slide_12	UCEC	UCEC	75	UCEC	81	UCEC	81	UCEC	85	UCEC	89
slide_13	UCEC	UCEC	78	UCEC	85	UCEC	91	UCEC	91	UCEC	93
slide_14	UCEC	UCEC	82	UCEC	89	UCEC	90	UCEC	81	UCEC	82
slide_15	UCEC	UCEC	81	UCEC	83	UCEC	90	UCEC	98	UCEC	99
slide_16	UCEC	UCEC	81	UCEC	87	UCEC	89	UCEC	90	UCEC	96
slide_17	UCEC	UCEC	90	UCEC	91	UCEC	96	UCEC	98	UCEC	99
slide_18	UCEC	UCEC	79	UCEC	86	UCEC	89	UCEC	94	UCEC	95
slide_19	UCEC	UCEC	94	UCEC	99	UCEC	99	UCEC	99	UCEC	102
slide_20	UCEC	UCEC	97	UCEC	98	UCEC	101	UCEC	101	UCEC	102
slide_21	UCEC	UCEC	84	UCEC	89	UCEC	97	UCEC	97	UCEC	98
slide_22	UCEC	UCEC	91	UCEC	97	UCEC	98	UCEC	99	UCEC	100
slide_23	UCEC	UCEC	95	UCEC	98	UCEC	98	UCEC	99	UCEC	99
slide_24	UCEC	UCEC	89	UCEC	102	UCEC	104	UCEC	105	UCEC	107
slide_25	UCEC	UCEC	92	UCEC	105	UCEC	112	UCEC	114	UCEC	115
slide_26	UCEC	UCEC	92	UCEC	96	UCEC	101	UCEC	101	UCEC	102
slide_27	UCEC	UCEC	74	UCEC	76	UCEC	83	UCEC	87	UCEC	92
slide_28	UCEC	UCEC	76	UCEC	98	UCEC	99	UCEC	102	UCEC	103
slide_29	UCEC	UCEC	73	UCEC	78	UCEC	87	UCEC	88	UCEC	89
slide_30	UCEC	UCEC	91	UCEC	93	UCEC	93	UCEC	100	UCEC	104
slide_31	UCEC	UCEC	89	UCEC	93	UCEC	93	UCEC	93	UCEC	94
slide_32	UCEC	UCEC	89	UCEC	91	UCEC	94	UCEC	95	UCEC	97
slide_33	UCEC	UCEC	101	UCEC	104	UCEC	106	UCEC	109	UCEC	111
slide_34	UCEC	UCEC	113	UCEC	121	UCEC	125	UCEC	127	UCEC	127
slide_35	UCEC	UCEC	96	UCEC	102	UCEC	104	UCEC	105	UCEC	110
slide_36	UCEC	UCEC	99	UCEC	99	UCEC	102	UCEC	107	UCEC	111
slide_37	UCEC	UCEC	81	UCEC	83	UCEC	92	UCEC	93	UCEC	98
slide_38	UCEC	UCEC	97	UCEC	97	UCEC	99	UCEC	101	UCEC	104
slide_39	UCEC	UCEC	121
slide_40	UCEC	UCEC	92	UCEC	93	UCEC	97	UCEC	106	UCEC	106
slide_41	UCEC	UCEC	93	UCEC	96	UCEC	96	UCEC	98	UCEC	99
slide_42	UCEC	UCS	105	UCEC	107	UCS	109	CESC	110	UCEC	112
slide_43	UCEC	UCEC	81	UCEC	82	UCEC	94	UCEC	99	UCEC	100
slide_44	UCEC	UCEC	81	UCEC	86	UCEC	89	UCEC	91	UCEC	94
slide_45	UCEC	UCEC	102	UCEC	102	UCEC	103	UCEC	104	UCEC	107
slide_46	UCEC	UCEC	82	UCEC	97	UCEC	98	UCEC	101	UCEC	101
slide_47	UCEC	UCEC	91	UCEC	98	UCEC	99	UCEC	103	UCEC	105
slide_48	UCEC	UCEC	96	UCEC	98	UCEC	101	UCEC	102	UCEC	106
slide_49	UCEC	UCEC	81	UCEC	83	UCEC	88	UCEC	89	UCEC	91
slide_50	UCEC	UCEC	64	UCEC	77	UCEC	81	UCEC	81	UCEC	91
slide_51	UCEC	UCEC	98	UCEC	103	UCEC	104	UCEC	105	UCEC	106
slide_52	UCEC	UCEC	69	UCEC	79	UCEC	84	UCEC	93	UCEC	93
slide_53	UCEC	UCEC	85	UCEC	92	UCEC	97	UCEC	99	UCEC	100
slide_54	UCEC	UCEC	80	UCEC	89	UCEC	93	UCEC	93	UCEC	93
slide_55	UCEC	UCEC	71	UCEC	87	UCEC	92	UCEC	97	UCEC	99
slide_56	UCEC	UCEC	77	UCEC	83	UCEC	83	UCEC	83	UCEC	85
slide_57	UCEC	UCEC	79	UCEC	92	UCEC	96	UCEC	98	UCEC	99
slide_58	UCEC	UCEC	90	UCEC	98	UCEC	102	UCEC	103	UCEC	103
slide_59	UCEC	UCEC	103	UCEC	104	UCEC	111	UCEC	116	UCEC	120
slide_60	UCEC	UCEC	78	UCEC	97	UCEC	99	UCEC	99	UCEC	100
slide_61	UCEC	CESC	75	UCEC	91	CESC	95	CESC	100	CESC	83
slide_62	UCEC	UCEC	98	UCEC	103	UCEC	108	UCEC	109	UCEC	109
slide_63	UCEC	UCEC	98	UCEC	104	UCEC	104	UCEC	106	UCEC	108
slide_64	UCEC	UCEC	101	UCEC	101	UCEC	102	UCEC	105	UCEC	112
slide_65	UCEC	UCEC	103	UCEC	107	UCEC	110	UCEC	112	UCEC	112
slide_66	UCEC	UCEC	87	UCEC	102	UCEC	103	UCEC	104	UCEC	104
slide_67	UCEC	UCEC	102	UCEC	102	UCEC	103	UCEC	104	UCEC	105
slide_68	UCEC	UCEC	98	UCEC	107	UCEC	108	UCEC	112	UCEC	113
slide_69	UCEC	UCEC	99	UCEC	99	UCEC	101	UCEC	105	UCEC	106
slide_70	UCEC	UCEC	90	UCEC	96	UCEC	96	UCEC	81	UCEC	89
slide_71	UCEC	UCEC	77	UCEC	98	UCEC	99	UCEC	102	UCEC	103
slide_72	UCEC	UCEC	91	UCEC	91	UCEC	74	UCEC	85	UCEC	86
slide_73	UCEC
slide_74	UCEC	UCEC	100	UCEC	104	UCEC	108	UCEC	110	UCEC	112
slide_75	UCEC	UCEC	94	UCEC	97	UCEC	98	UCEC	99	UCEC	101
slide_76	UCEC	UCEC	104	UCEC	109	UCEC	113	UCEC	113	UCEC	116
slide_77	UCEC	UCEC	95	UCEC	101	UCEC	102	UCEC	102	UCEC	102
slide_78	UCEC	UCEC	93	UCEC	96	UCEC	101	UCEC	102	UCEC	103
slide_79	UCEC	UCEC	84	UCEC	91	UCEC	82	UCEC	83	UCEC	88
slide_80	UCEC	UCEC	87	UCEC	101	UCEC	94	UCEC	101	UCEC	98
slide_81	UCEC	UCEC	86	UCEC	87	UCEC	90	UCEC	92	UCEC	103
slide_82	UCEC	UCEC	91	UCEC	101	UCEC	103	UCEC	97	UCEC	98
slide_83	UCEC	UCEC	88	UCEC	88	UCEC	88	UCEC	89	UCEC	92
slide_84	UCEC	UCEC	100	UCEC	105	UCEC	106	UCEC	106	UCEC	107
slide_85	UCEC	UCEC	87	UCEC	95	UCEC	95	UCEC	101	UCEC	102
slide_86	UCEC	UCEC	85	UCEC	93	UCEC	99	UCEC	100	UCEC	102
slide_87	UCEC	UCEC	86	UCEC	106	UCEC	114	UCEC	115	UCEC	116
slide_88	UCEC	UCEC	91	UCEC	95	UCEC	99	UCEC	99	UCEC	103
slide_89	UCEC	UCEC	83	UCEC	85	UCEC	88	UCEC	92	UCEC	95
slide_90	UCEC	UCEC	103	UCEC	110	UCEC	115	UCEC	115	UCEC	118
slide_91	UCEC	UCEC	97	UCEC	97	UCEC	98	UCEC	98	UCEC	99
slide_92	UCEC	UCEC	76	UCEC	76	UCEC	87	UCEC	92	UCEC	92
slide_93	UCEC	UCEC	90	UCEC	101	UCEC	104	UCEC	105	UCEC	106
slide_94	UCEC	UCEC	92	UCEC	95	UCEC	106	UCEC	110	UCEC	117
slide_95	UCEC	UCEC	49	UCEC	70	UCEC	73	UCEC	77	UCEC	85
slide_96	UCEC	UCEC	81	UCEC	96	UCEC	101	UCEC	102	UCEC	103
slide_97	UCEC	OV	96	UCEC	102	UCEC	96	OV	99	UCEC	99
slide_98	UCEC	UCEC	108	UCEC	108	UCEC	109	UCEC	120	UCEC	123
slide_99	UCEC	UCEC	107	UCEC	109	UCEC	109	UCEC	111	UCEC	112
slide_100	UCEC	UCEC	92	UCEC	95	UCEC	97	UCEC	98	UCEC	101
slide_101	UCEC	UCEC	93	UCEC	102	UCEC	102	UCEC	104	UCEC	105
slide_102	UCEC	UCEC	89	UCEC	91	UCEC	91	UCEC	94	UCEC	85
slide_103	UCEC	UCEC	89	UCEC	92	UCEC	92	UCEC	93	UCEC	94
slide_104	UCEC	UCEC	105	UCEC	111	UCEC	112	UCEC	114	UCEC	114
slide_105	UCEC	UCEC	85	UCEC	92	UCEC	94	UCEC	96	UCEC	91
slide_106	UCEC	UCEC	93	UCEC	94	UCEC	97	UCEC	83	UCEC	85
slide_107	UCEC	UCEC	92	UCEC	93	UCEC	96	UCEC	97	UCEC	98
slide_108	UCEC	UCEC	92	UCEC	95	UCEC	87	UCEC	88	UCEC	88
slide_109	UCEC	UCEC	91	UCEC	94	UCEC	95	UCEC	97	UCEC	98
slide_110	UCEC	UCEC	67	UCEC	87	UCEC	87	UCEC	90	UCEC	92
slide_111	UCEC	UCEC	86	UCEC	89	UCEC	101	UCEC	102	UCEC	102
slide_112	UCEC	UCEC	93	UCEC	93	UCEC	95	UCEC	99	UCEC	106
slide_113	UCEC	UCEC	85	UCEC	91	UCEC	94	UCEC	99	UCEC	101
slide_114	UCEC	UCEC	93	UCEC	94	UCEC	103	UCEC	105	UCEC	106
slide_115	UCEC	UCEC	94	UCEC	95	UCEC	86	UCEC	90	UCEC	92
slide_116	UCEC	UCEC	96	UCEC	97	UCEC	98	UCEC	99	UCEC	100
slide_117	UCEC	UCEC	102	UCEC	105	UCEC	108	UCEC	109	UCEC	109
slide_118	UCEC	UCEC	92	UCEC	95	UCEC	88	UCEC	88	UCEC	98
slide_119	UCEC	UCEC	81	UCEC	94	UCEC	96	UCEC	101	UCEC	106
slide_120	UCEC	UCEC	94	UCEC	102	UCEC	110	UCEC	112	UCEC	114
slide_121	UCEC	UCEC	104	UCEC	105	UCEC	112	UCEC	117	UCEC	125
slide_122	UCEC	UCEC	88	UCEC	92	UCEC	95	UCEC	89	UCEC	95
slide_123	UCEC	UCEC	95	UCEC	96	UCEC	99	UCEC	100	UCEC	100
slide_124	UCEC	UCEC	74	UCEC	88	UCEC	90	UCEC	91	UCEC	92
slide_125	UCEC	UCEC	101	UCEC	106	UCEC	107	UCEC	107	UCEC	117
slide_126	UCEC	UCEC	99	UCEC	100	UCEC	102	UCEC	101	UCEC	101
slide_127	UCEC	UCEC	85	UCEC	85	UCEC	96	UCEC	101	UCEC	108
slide_128	UCEC	UCEC	80	UCEC	81	UCEC	83	UCEC	86	UCEC	87
slide_129	UCEC	UCEC	81	UCEC	93	UCEC	94	UCEC	95	UCEC	95
slide_130	UCEC	UCEC	87	UCEC	96	UCEC	99	UCEC	102	UCEC	103
slide_131	UCEC	UCEC	83	UCEC	101	UCEC	102	UCEC	104	UCEC	104
slide_132	UCEC	UCEC	88	UCEC	102	UCEC	102	UCEC	87	UCEC	95
slide_133	UCEC	UCEC	83	UCEC	95	UCEC	96	UCEC	96	UCEC	97
slide_134	UCEC	UCEC	101	UCEC	101	UCEC	102	UCEC	102	UCEC	105
slide_135	UCEC	UCEC	88	UCEC	93	UCEC	95	UCEC	97	UCEC	95
slide_136	UCEC	UCEC	66	UCEC	77	UCEC	82	UCEC	86	UCEC	88
slide_137	UCEC	UCEC	66	UCEC	71	UCEC	83	UCEC	85	UCEC	86
slide_138	UCEC	UCEC	99	UCEC	99	UCEC	101	UCEC	101	UCEC	106
slide_139	UCEC	UCEC	84	UCEC	85	UCEC	107	UCEC	108	UCEC	108
slide_140	UCEC	UCEC	79	UCEC	86	UCEC	101	UCEC	103	UCEC	103
slide_141	UCEC	UCEC	92	UCEC	93	UCEC	93	UCEC	95	UCEC	95
slide_142	UCEC	UCEC	77	UCEC	90	UCEC	90	UCEC	91	UCEC	93
slide_143	UCEC	UCEC	94	UCEC	103	UCEC	104	UCEC	107	UCEC	110
slide_144	UCEC	UCEC	93	UCEC	94	UCEC	100	UCEC	102	UCEC	113
slide_145	UCEC	UCEC	88	UCEC	88	UCEC	95	UCEC	101	UCEC	104
slide_146	UCEC	UCEC	83	UCEC	84	UCEC	88	UCEC	88	UCEC	89
slide_147	UCEC	UCEC	88	UCEC	101	UCEC	104	UCEC	86	UCEC	97
slide_148	UCEC	UCEC	75	UCEC	82	UCEC	85	UCEC	90	UCEC	90
slide_149	UCEC	UCEC	87	UCEC	90	UCEC	90	UCEC	94	UCEC	96
slide_150	UCEC	UCEC	94	UCEC	102	UCEC	102	UCEC	112	UCEC	115
slide_151	UCEC	UCEC	109	UCEC	109	UCEC	110	UCEC	112	UCEC	113
slide_152	UCEC	UCEC	98	UCEC	105	UCEC	107	UCEC	110	UCEC	114
slide_153	UCEC	UCEC	86	UCEC	93	UCEC	94	UCEC	99	UCEC	103
slide_154	UCEC	UCEC	99	UCEC	102	UCEC	93	UCEC	94	UCEC	105
slide_155	UCEC	UCEC	93	UCEC	98	UCEC	100	UCEC	101	UCEC	101
slide_156	UCEC	UCEC	96	UCEC	98	UCEC	99	UCEC	106	UCEC	108
slide_157	UCEC	UCEC	90	UCEC	99	UCEC	100	UCEC	103	UCEC	104
slide_158	UCEC	UCEC	96	UCEC	96	UCEC	97	UCEC	101	UCEC	102
slide_159	UCEC	UCEC	89	UCEC	98	UCEC	99	UCEC	104	UCEC	108
slide_160	UCEC	UCEC	88	UCEC	93	UCEC	97	UCEC	104	UCEC	105
slide_161	UCEC	UCEC	101	UCEC	107	UCEC	93	UCEC	109	UCEC	96
slide_162	UCEC	UCEC	72	UCEC	85	UCEC	99	UCEC	101	UCEC	102
slide_163	UCEC	UCEC	73	UCEC	88	UCEC	92	UCEC	92	UCEC	92
slide_164	UCEC	UCEC	93	UCEC	95	UCEC	96	UCEC	96	UCEC	98
slide_165	UCEC	UCEC	78	UCEC	79	UCEC	82	UCEC	90	UCEC	90
slide_166	UCEC	UCEC	97	UCEC	101	UCEC	101	UCEC	102	UCEC	104
slide_167	UCEC	UCEC	87	UCEC	89	UCEC	73	UCEC	77	UCEC	79
slide_168	UCEC	UCEC	93	UCEC	97	UCEC	77	UCEC	87	UCEC	88
slide_169	UCEC	UCEC	96	UCEC	96	UCEC	100	UCEC	102	UCEC	104
slide_170	UCEC	UCEC	97	UCEC	99	UCEC	106	UCEC	110	UCEC	113
slide_171	UCEC	UCEC	95	UCEC	98	UCEC	99	UCEC	105	UCEC	107
slide_172	UCEC	UCEC	81	UCEC	89	UCEC	90	UCEC	89	UCEC	89
slide_173	UCEC	UCEC	79	UCEC	93	UCEC	97	UCEC	98	UCEC	101
slide_174	UCEC	UCEC	91	UCEC	93	UCEC	95	UCEC	98	UCEC	98
slide_175	UCEC	UCEC	93	UCEC	96	UCEC	99	UCEC	101	UCEC	103
slide_176	UCEC	UCEC	99	UCEC	106	UCEC	109	UCEC	110	UCEC	112
slide_177	UCEC	UCEC	78	UCEC	82	UCEC	84	UCEC	86	UCEC	86
slide_178	UCEC	UCEC	108	UCEC	108	UCEC	112	UCEC	112	UCEC	112
slide_179	UCEC	UCEC	85	UCEC	90	UCEC	93	UCEC	93	UCEC	94
slide_180	UCEC	UCEC	83	UCEC	90	UCEC	95	UCEC	100	UCEC	100
slide_181	UCEC	UCEC	112	UCEC	113	UCEC	113	UCEC	115	UCEC	115
slide_182	UCEC	UCEC	91	UCEC	96	UCEC	96	UCEC	96	UCEC	98
slide_183	UCEC	UCEC	91	UCEC	107	UCEC	108	UCEC	108	UCEC	111
slide_184	UCEC	UCEC	93	UCEC	96	UCEC	100	UCEC	102	UCEC	96
slide_185	UCEC	UCEC	87	UCEC	93	UCEC	97	UCEC	98	UCEC	99
slide_186	UCEC	UCEC	99	UCEC	99	UCEC	103	UCEC	105	UCEC	106
slide_187	UCEC	UCEC	84	UCEC	84	UCEC	94	UCEC	95	UCEC	99
slide_188	UCEC	UCEC	96	UCEC	103	UCEC	104	UCEC	108	UCEC	109
slide_189	UCEC	UCEC	95	UCEC	101	UCEC	102	UCEC	105	UCEC	106
slide_190	UCEC	UCEC	85	UCEC	92	UCEC	94	UCEC	95	UCEC	95
slide_191	UCEC	UCEC	90	UCEC	91	UCEC	105	UCEC	106	UCEC	109
slide_192	UCEC	UCEC	75	UCEC	62	UCEC	76	UCEC	78	UCEC	79
slide_193	UCEC	UCEC	100	UCEC	100	UCEC	101	UCEC	104	UCEC	104
slide_194	UCEC	UCEC	84	UCEC	85	UCEC	86	UCEC	88	UCEC	89
slide_195	UCEC	UCEC	102	UCEC	107	UCEC	110	UCEC	111	UCEC	113
slide_196	UCEC	UCEC	66	UCEC	88	UCEC	89	UCEC	89	UCEC	92
slide_197	UCEC	UCEC	94	UCEC	105	UCEC	108	UCEC	108	UCEC	108
slide_198	UCEC	UCEC	90	UCEC	91	UCEC	92	UCEC	96	UCEC	96
slide_199	UCEC	UCEC	105	UCEC	107	UCEC	108	UCEC	66	UCEC	95
slide_200	UCEC	UCEC	87	UCEC	91	UCEC	95	UCEC	96	UCEC	98
slide_201	UCEC	UCEC	109	UCEC	111	UCEC	113	UCEC	113	UCEC	114
slide_202	UCEC	UCEC	84	UCEC	92	UCEC	93	UCEC	95	UCEC	94
slide_203	UCEC	UCEC	81	UCEC	90	UCEC	84	UCEC	87	UCEC	90
slide_204	UCEC	UCEC	98	UCEC	100	UCEC	102	UCEC	103	UCEC	104
slide_205	UCEC	UCEC	77	UCEC	86	UCEC	88	UCEC	90	UCEC	77
slide_206	UCEC	UCEC	104	UCEC	104	UCEC	105	UCEC	109	UCEC	111
slide_207	UCEC	UCEC	85	UCEC	85	UCEC	86	UCEC	89	UCEC	90
slide_208	UCEC	UCEC	81	UCEC	92	UCEC	96	UCEC	99	UCEC	99
slide_209	UCEC	UCEC	78	UCEC	78	UCEC	84	UCEC	85	UCEC	89
slide_210	UCEC	UCEC	85	UCEC	95	UCEC	96	UCEC	96	UCEC	100
slide_211	UCEC	UCEC	92	UCEC	100	UCEC	102	UCEC	102	UCEC	106
slide_212	UCEC	UCEC	107	UCEC	108	UCEC	108	UCEC	108	UCEC	109
slide_213	UCEC	UCEC	88	UCEC	89	UCEC	93	UCEC	97	UCEC	99
slide_214	UCEC	UCEC	101	UCEC	102	UCEC	102	UCEC	102	UCEC	106
slide_215	UCEC	UCEC	86	UCEC	92	UCEC	92	UCEC	92	UCEC	93
slide_216	UCEC	UCEC	103	UCEC	107	UCEC	118	UCEC	123	UCEC	128
slide_217	UCEC	UCEC	95	UCEC	102	UCEC	105	UCEC	106	UCEC	112
slide_218	UCEC	UCEC	102	UCEC	103	UCEC	97	UCEC	98	UCEC	104
slide_219	UCEC	UCEC	77	UCEC	80	UCEC	88	UCEC	92	UCEC	93
slide_220	UCEC	UCEC	91	UCEC	93	UCEC	101	UCEC	101	UCEC	102
slide_221	UCEC	UCEC	89	UCEC	100	UCEC	106	UCEC	107	UCEC	110
slide_222	UCEC	UCEC	79	UCEC	90	UCEC	94	UCEC	98	UCEC	106
slide_223	UCEC	UCEC	98	UCEC	101	UCEC	102	UCEC	103	UCEC	104
slide_224	UCEC	UCEC	95	UCEC	103	UCEC	104	UCEC	104	UCEC	105
slide_225	UCEC	UCEC	77	UCEC	81	UCEC	87	UCEC	89	UCEC	89
slide_226	UCEC	UCEC	77	UCEC	87	UCEC	97	UCEC	103	UCEC	106
slide_227	UCEC	UCEC	87	UCEC	91	UCEC	96	UCEC	96	UCEC	87
slide_228	UCEC	UCEC	87	UCEC	93	UCEC	96	UCEC	102	UCEC	104
slide_229	UCEC	UCEC	82	UCEC	85	UCEC	95	UCEC	99	UCEC	99
slide_230	UCEC	UCEC	85	UCEC	86	UCEC	96	UCEC	98	UCEC	98
slide_231	UCEC	UCEC	97	UCEC	98	UCEC	101	UCEC	110	UCEC	112
slide_232	UCEC	UCEC	77	UCEC	79	UCEC	87	UCEC	88	UCEC	88
slide_233	UCEC	UCEC	87	UCEC	88	UCEC	91	UCEC	91	UCEC	91
slide_234	UCEC	UCEC	94	UCEC	104	UCEC	112	UCEC	112	UCEC	115
slide_235	UCEC	UCEC	89	UCEC	91	UCEC	96	UCEC	97	UCEC	101
slide_236	UCEC	UCEC	106	UCEC	107	UCEC	108	UCEC	108	UCEC	108
slide_237	UCEC	UCEC	70	UCEC	77	UCEC	80	UCEC	85	UCEC	103
slide_238	UCEC	UCEC	81	UCEC	94	UCEC	95	UCEC	97	UCEC	98
slide_239	UCEC	UCEC	88	UCEC	94	UCEC	95	UCEC	95	UCEC	97
slide_240	UCEC	UCEC	86	UCEC	97	UCEC	98	UCEC	99	UCEC	103
slide_241	UCEC	UCEC	85	UCEC	86	UCEC	89	UCEC	90	UCEC	90
slide_242	UCEC	UCEC	94	UCEC	100	UCEC	101	UCEC	109	UCEC	112
slide_243	UCEC	UCEC	93	UCEC	95	UCEC	99	UCEC	106	UCEC	106
slide_244	UCEC	UCEC	86	UCEC	91	UCEC	94	UCEC	94	UCEC	96
slide_245	UCEC	UCEC	90	UCEC	92	UCEC	93	UCEC	93	UCEC	94
slide_246	UCEC	UCEC	84	UCEC	101	UCEC	104	UCEC	104	UCEC	105
slide_247	UCEC	UCEC	92	UCEC	94	UCEC	95	UCEC	101	UCEC	102
slide_248	UCEC	UCEC	93	UCEC	94	UCEC	97	UCEC	103	UCEC	106
slide_249	UCEC	UCEC	83	UCEC	98	UCEC	101	UCEC	104	UCEC	104
slide_250	UCEC	UCEC	91	UCEC	97	UCEC	100	UCEC	101	UCEC	105
slide_251	UCEC	UCEC	70	UCEC	70	UCEC	74	UCEC	76	UCEC	77
slide_252	UCEC	UCEC	92	UCEC	114	UCEC	122	UCEC	122	UCEC	123
slide_253	UCEC	UCEC	88	UCEC	100	UCEC	79	UCEC	89	UCEC	92
slide_254	UCEC	UCEC	76	UCEC	90	UCEC	87	UCEC	95	UCEC	82
slide_255	UCEC	UCEC	87	UCEC	98	UCEC	99	UCEC	102	UCEC	107
slide_256	UCEC	UCEC	95	UCEC	105	UCEC	113	UCEC	119	UCEC	121
slide_257	UCEC	UCEC	81	UCEC	83	UCEC	84	UCEC	85	UCEC	86
slide_258	UCEC	UCEC	66	UCEC	87	UCEC	91	UCEC	92	UCEC	93
slide_259	UCEC	UCEC	89	UCEC	89	UCEC	93	UCEC	67	UCEC	81
slide_260	UCEC	UCEC	99	UCEC	104	UCEC	107	UCEC	110	UCEC	110
slide_261	UCEC	UCEC	95	UCEC	102	UCEC	104	UCEC	104	UCEC	106
slide_262	UCEC	UCEC	80	UCEC	91	UCEC	92	UCEC	92	UCEC	97
slide_263	UCEC	UCEC	88	UCEC	99	UCEC	112	UCEC	121	UCEC	128
slide_264	UCEC	UCEC	74	UCEC	74	UCEC	79	UCEC	79	UCEC	80
slide_265	UCEC	UCEC	78	UCEC	80	UCEC	81	UCEC	82	UCEC	85
slide_266	UCEC	UCEC	87	UCEC	92	UCEC	93	UCEC	94	UCEC	99
slide_267	UCEC	UCEC	93	UCEC	97	UCEC	101	UCEC	104	UCEC	105
slide_268	UCEC	UCEC	98	UCEC	99	UCEC	100	UCEC	100	UCEC	102
slide_269	UCEC	UCEC	105	UCEC	108	UCEC	110	UCEC	110	UCEC	113
slide_270	UCEC	UCEC	94	UCEC	98	UCEC	98	UCEC	98	UCEC	86
slide_271	UCEC	UCEC	88	UCEC	89	UCEC	92	UCEC	88	UCEC	92
slide_272	UCEC	UCEC	90	UCEC	99	UCEC	99	UCEC	104	UCEC	109
slide_273	UCEC	UCEC	96	UCEC	96	UCEC	98	UCEC	90	UCEC	94
slide_274	UCEC	UCEC	89	UCEC	91	UCEC	95	UCEC	95	UCEC	96
slide_275	UCEC	UCEC	92	UCEC	98	UCEC	102	UCEC	103	UCEC	105
slide_276	UCEC	UCEC	89	UCEC	105	UCEC	108	UCEC	109	UCEC	110
slide_277	UCEC	UCEC	88	UCEC	89	UCEC	95	UCEC	99	UCEC	113
slide_278	UCEC	UCEC	76	UCEC	79	UCEC	81	UCEC	85	UCEC	86
slide_279	UCEC	UCEC	102	UCEC	107	UCEC	107	UCEC	108	UCEC	108
slide_280	UCEC	UCEC	82	UCEC	82	UCEC	85	UCEC	85	UCEC	85
slide_281	UCEC	UCEC	87	UCEC	92	UCEC	98	UCEC	101	UCEC	102
slide_282	UCEC	UCEC	92	UCEC	95	UCEC	99	UCEC	100	UCEC	100
slide_283	UCEC	UCEC	94	UCEC	102	UCEC	102	UCEC	105	UCEC	107
slide_284	UCEC	UCEC	86	UCEC	88	UCEC	90	UCEC	94	UCEC	94
slide_285	UCEC	UCEC	91	UCEC	106	UCEC	106	UCEC	109	UCEC	110
slide_286	UCEC	UCEC	91	UCEC	91	UCEC	97	UCEC	99	UCEC	100
slide_287	UCEC	UCEC	92	UCEC	97	UCEC	102	UCEC	106	UCEC	106
slide_288	UCEC	UCEC	78	UCEC	108	UCEC	126	UCEC	128	CESC	80
slide_289	UCEC	UCEC	77	UCEC	91	UCEC	97	UCEC	101	UCEC	102
slide_290	UCEC	UCEC	103	UCEC	106	UCEC	109	UCEC	109	UCEC	113
slide_291	UCEC	UCEC	91	UCEC	92	UCEC	94	UCEC	100	UCEC	101
slide_292	UCEC	UCEC	93	UCEC	99	UCEC	100	UCEC	98	UCEC	99
slide_293	UCEC	UCEC	99	UCEC	102	UCEC	104	UCEC	107	UCEC	107
slide_294	UCEC	UCEC	88	UCEC	95	UCEC	98	UCEC	99	UCEC	100
slide_295	UCEC	UCEC	80	UCEC	94	UCEC	100	UCEC	100	UCEC	101
slide_296	UCEC	UCEC	99	UCEC	100	UCEC	101	UCEC	102	UCEC	103
slide_297	UCEC	UCEC	104	UCEC	105	UCEC	105	UCEC	106	UCEC	108
slide_298	UCEC	UCEC	80	UCEC	95	UCEC	102	UCEC	105	UCEC	109
slide_299	UCEC	UCEC	89	UCEC	92	UCEC	95	UCEC	96	UCEC	97
slide_300	UCEC	UCEC	91	UCEC	92	UCEC	88	UCEC	91	UCEC	93
slide_301	UCEC	UCEC	92	UCEC	96	UCEC	97	UCEC	97	UCEC	98
slide_302	UCEC	UCEC	88	UCEC	95	UCEC	101	UCEC	103	UCEC	103
slide_303	UCEC	UCEC	90	UCEC	92	UCEC	94	UCEC	95	UCEC	97
slide_304	UCEC	UCEC	69	UCEC	73	UCEC	86	UCEC	88	UCEC	89
slide_305	UCEC	UCEC	94	UCEC	105	UCEC	107	UCEC	109	UCEC	110
slide_306	UCEC	UCEC	88	UCEC	91	UCEC	92	UCEC	99	UCEC	100
slide_307	UCEC	UCEC	79	UCEC	84	UCEC	85	UCEC	85	UCEC	89
slide_308	UCEC	UCEC	77	UCEC	90	UCEC	92	UCEC	94	UCEC	94
slide_309	UCEC	UCEC	94	UCEC	95	UCEC	96	UCEC	96	UCEC	97
slide_310	UCEC	UCEC	86	UCEC	94	UCEC	95	UCEC	98	UCEC	101
slide_311	UCEC	UCEC	87	UCEC	94	UCEC	95	UCEC	97	UCEC	70
slide_312	UCEC	UCEC	74	UCEC	76	UCEC	87	UCEC	94	CESC	96
slide_313	UCEC	UCEC	80	UCEC	87	UCEC	89	UCEC	92	UCEC	94
slide_314	UCEC	UCEC	106	UCEC	106	UCEC	106	UCEC	107	UCEC	107
slide_315	UCEC	UCEC	69	UCEC	109	UCEC	113	UCEC	114	UCEC	115
slide_316	UCEC	UCEC	81	UCEC	95	UCEC	96	UCEC	96	UCEC	97
slide_317	UCEC	UCEC	93	UCEC	99	UCEC	100	UCEC	101	UCEC	101
slide_318	UCEC	UCEC	81	UCEC	82	UCEC	87	UCEC	89	UCEC	93
slide_319	UCEC	UCEC	87	UCEC	94	UCEC	97	UCEC	100	UCEC	94
slide_320	UCEC	UCEC	94	UCEC	95	UCEC	97	UCEC	84	UCEC	88
slide_321	UCEC	UCEC	81	UCEC	99	UCEC	102	UCEC	103	UCEC	107
slide_322	UCEC	UCEC	83	UCEC	94	UCEC	99	UCEC	101	UCEC	102
slide_323	UCEC	UCEC	79	UCEC	97	UCEC	98	UCEC	102	UCEC	102
slide_324	UCEC	UCEC	83	UCEC	93	UCEC	95	UCEC	98	UCEC	102
slide_325	UCEC	UCEC	83	UCEC	85	UCEC	90	UCEC	94	UCEC	94
slide_326	UCEC	UCEC	91	UCEC	92	UCEC	99	UCEC	101	UCEC	102
slide_327	UCEC	UCEC	97	UCEC	100	UCEC	102	UCEC	103	UCEC	106
slide_328	UCEC	UCEC	78	UCEC	80	UCEC	82	UCEC	82	UCEC	84
slide_329	UCEC	UCEC	84	UCEC	93	UCEC	94	UCEC	94	UCEC	94
slide_330	UCEC	UCEC	104	UCEC	105	UCEC	109	UCEC	109	UCEC	110
slide_331	UCEC	UCEC	78	UCEC	87	UCEC	90	UCEC	95	UCEC	95
slide_332	UCEC	UCEC	94	UCEC	98	UCEC	99	UCEC	99	UCEC	100
slide_333	UCEC	UCEC	95	UCEC	101	UCEC	102	UCEC	103	UCEC	104
slide_334	UCEC	UCEC	73	UCEC	84	UCEC	87	UCEC	88	UCEC	89
slide_335	UCEC	UCEC	112	UCEC	124	UCEC	126	UCEC	128
slide_336	UCEC	UCEC	94	UCEC	91	UCEC	102	UCEC	99	UCEC	99
slide_337	UCEC	UCEC	99	UCEC	102	UCEC	104	UCEC	106	UCEC	106
slide_338	UCEC	UCEC	78	UCEC	84	UCEC	88	UCEC	93	UCEC	96
slide_339	UCEC	UCEC	108	UCEC	108	UCEC	109	UCEC	109	UCEC	111
slide_340	UCEC	UCEC	101	UCEC	102	UCEC	103	UCEC	105	UCEC	107
slide_341	UCEC	UCEC	86	UCEC	89	UCEC	93	UCEC	94	UCEC	96
slide_342	UCEC	UCEC	90	UCEC	101	UCEC	107	UCEC	109	UCEC	110
slide_343	UCEC	UCEC	93	UCEC	94	UCEC	100	UCEC	101	UCEC	104
slide_344	UCEC	UCEC	97	UCEC	104	UCEC	104	UCEC	106	UCEC	109
slide_345	UCEC	UCEC	90	UCEC	92	UCEC	97	UCEC	99	UCEC	101
slide_346	UCEC	UCEC	82	UCEC	84	UCEC	92	UCEC	95	UCEC	96
slide_347	UCEC	UCEC	82	UCEC	92	UCEC	95	UCEC	96	UCEC	96
slide_348	UCEC	UCEC	86	UCEC	86	UCEC	88	UCEC	90	UCEC	90
slide_349	UCEC	UCEC	105	UCEC	107	UCEC	108	UCEC	111	UCEC	113
slide_350	UCEC	UCEC	87	UCEC	93	UCEC	101	UCEC	102	UCEC	110
slide_351	UCEC	UCEC	101	UCEC	101	UCEC	102	UCEC	103	UCEC	103
slide_352	UCEC	UCEC	83	UCEC	94	UCEC	97	UCEC	97	UCEC	101
slide_353	UCEC	UCEC	98	UCEC	100	UCEC	105	UCEC	85	UCEC	87
slide_354	UCEC	UCEC	78	UCEC	106	UCEC	112	UCEC	119	UCEC	120
slide_355	UCEC	UCEC	84	UCEC	86	UCEC	88	UCEC	91	UCEC	92
slide_356	UCEC	UCEC	92	UCEC	94	UCEC	97	UCEC	97	UCEC	99
slide_357	UCEC	UCEC	93	UCEC	95	UCEC	98	UCEC	99	UCEC	99
slide_358	UCEC	UCEC	87	UCEC	90	UCEC	84	UCEC	86	UCEC	87
slide_359	UCEC	UCEC	96	UCEC	106	UCEC	109	UCEC	111	UCEC	112
slide_360	UCEC	UCEC	95	UCEC	96	UCEC	99	UCEC	101	UCEC	101
slide_361	UCEC	UCEC	83	UCEC	85	UCEC	87	UCEC	99	UCEC	101
slide_362	UCEC	UCEC	105	UCEC	106	UCEC	107	UCEC	108	UCEC	108
slide_363	UCEC	UCEC	95	UCEC	101	UCEC	106	UCEC	107	UCEC	108
slide_364	UCEC	UCEC	95	UCEC	99	UCEC	101	UCEC	108	UCEC	110
slide_365	UCEC	UCEC	101	UCEC	103	UCEC	104	UCEC	107	UCEC	108
slide_366	UCEC	UCEC	101	UCEC	103	UCEC	106	UCEC	91	UCEC	106
slide_367	UCEC	UCEC	91	UCEC	98	UCEC	102	UCEC	104	UCEC	106
slide_368	UCEC	UCEC	88	UCEC	88	UCEC	88	UCEC	90	UCEC	91
slide_369	UCEC	UCEC	86	UCEC	89	UCEC	99	UCEC	99	UCEC	100
slide_370	UCEC	UCEC	87	UCEC	99	UCEC	102	UCEC	102	UCEC	102
slide_371	UCEC	UCEC	84	UCEC	104	UCEC	104	UCEC	105	UCEC	109
slide_372	UCEC	UCEC	91	UCEC	96	UCEC	97	UCEC	98	UCEC	87
slide_373	UCEC	UCEC	85	UCEC	102	UCEC	103	UCEC	104	UCEC	106
slide_374	UCEC	UCEC	91	UCEC	100	UCEC	101	UCEC	111	UCEC	111
slide_375	UCEC	UCEC	79	UCEC	81	UCEC	85	UCEC	86	UCEC	87
slide_376	UCEC	UCEC	97	UCEC	98	UCEC	99	UCEC	100	UCEC	101
slide_377	UCEC	UCEC	98	UCEC	101	UCEC	103	UCEC	106	UCEC	110
slide_378	UCEC	UCEC	94	UCEC	95	UCEC	96	UCEC	101	UCEC	102
slide_379	UCEC	UCEC	108	UCEC	110	UCEC	118	UCEC	122	UCEC	123
slide_380	UCEC	UCEC	103	UCEC	106	UCEC	108	UCEC	109	UCEC	112
slide_381	UCEC	UCEC	96	UCEC	96	UCEC	97	UCEC	99	UCEC	92
slide_382	UCEC	UCEC	84	UCEC	91	UCEC	91	UCEC	98	UCEC	106
slide_383	UCEC	UCEC	86	UCEC	89	UCEC	92	UCEC	76	UCEC	82
slide_384	UCEC	UCEC	89	UCEC	92	UCEC	97	UCEC	105	UCEC	105
slide_385	UCEC	UCEC	83	UCEC	87	UCEC	88	UCEC	88	UCEC	88
slide_386	UCEC	UCEC	81	UCEC	91	UCEC	93	UCEC	98	UCEC	100
slide_387	UCEC	UCEC	90	UCEC	94	UCEC	99	UCEC	108	UCEC	109
slide_388	UCEC	UCEC	91	UCEC	103	UCEC	104	UCEC	106	UCEC	108
slide_389	UCEC	UCEC	96	UCEC	100	UCEC	104	UCEC	104	UCEC	104
slide_390	UCEC	UCEC	97	UCEC	98	UCEC	99	UCEC	101	UCEC	103
slide_391	UCEC	UCEC	80	UCEC	80	UCEC	84	UCEC	87	UCEC	90
slide_392	UCEC	UCEC	89	UCEC	97	UCEC	99	UCEC	102	UCEC	104
slide_393	UCEC	UCEC	88	UCEC	90	UCEC	91	UCEC	94	UCEC	95
slide_394	UCEC	UCEC	108	UCEC	109	UCEC	109	UCEC	111	UCEC	112
slide_395	UCEC	UCEC	92	UCEC	94	UCEC	93	UCEC	95	UCEC	76
slide_396	UCEC	UCEC	104	UCEC	105	UCEC	105	UCEC	107	UCEC	110
slide_397	UCEC	UCEC	95	UCEC	95	UCEC	97	UCEC	100	UCEC	91
slide_398	UCEC	UCEC	117	UCEC	125	UCEC	128
slide_399	UCEC	UCEC	95	UCEC	100	UCEC	102	UCEC	106	UCEC	106
slide_400	UCEC	UCEC	94	UCEC	100	UCEC	101	UCEC	102	UCEC	103
slide_401	UCEC	UCEC	106	UCEC	113	UCEC	116	UCEC	117	UCEC	118
slide_402	UCEC	UCEC	77	UCEC	82	UCEC	91	UCEC	97	UCEC	98
slide_403	UCEC	UCEC	85	UCEC	90	UCEC	94	UCEC	82	UCEC	86
slide_404	UCEC	UCEC	91	UCEC	101	UCEC	104	UCEC	105	UCEC	106
slide_405	UCEC	UCEC	75	UCEC	84	UCEC	86	UCEC	93	UCEC	95
slide_406	UCEC	UCEC	99	UCEC	102	UCEC	106	UCEC	109	UCEC	110
slide_407	UCEC	UCEC	96	UCEC	96	UCEC	96	UCEC	97	UCEC	99
slide_408	UCEC	UCEC	91	UCEC	99	UCEC	102	UCEC	104	UCEC	106
slide_409	UCEC	UCEC	94	UCEC	97	UCEC	100	UCEC	100	UCEC	101
slide_410	UCEC	UCEC	87	UCEC	102	UCEC	104	UCEC	105	UCEC	105
slide_411	UCEC	UCEC	101	UCEC	104	UCEC	104	UCEC	105	UCEC	109
slide_412	UCEC	UCEC	97	UCEC	100	UCEC	101	UCEC	101	UCEC	102
slide_413	UCEC	UCEC	81	UCEC	89	UCEC	80	UCEC	89	UCEC	90
slide_414	UCEC	UCEC	76	UCEC	79	UCEC	80	UCEC	81	UCEC	85
slide_415	UCEC	UCEC	104	UCEC	116	UCEC	118	UCEC	118	UCEC	118
slide_416	UCEC	UCEC	89	UCEC	101	UCEC	101	UCEC	102	UCEC	106
slide_417	UCEC	UCEC	90	UCEC	98	UCEC	99	UCEC	100	UCEC	101
slide_418	UCEC	UCEC	94	UCEC	100	UCEC	101	UCEC	101	UCEC	106
slide_419	UCEC	UCEC	94	UCEC	94	UCEC	95	UCEC	78	UCEC	81
slide_420	UCEC	UCEC	89	UCEC	90	UCEC	91	UCEC	95	UCEC	82
slide_421	UCEC	UCEC	98	UCEC	102	UCEC	117	UCEC	122	UCEC	125
slide_422	UCEC	UCEC	87	UCEC	96	UCEC	99	UCEC	100	UCEC	101
slide_423	UCEC	UCEC	83	UCEC	85	UCEC	89	UCEC	89	UCEC	90
slide_424	UCEC	UCEC	101	UCEC	102	UCEC	102	UCEC	105	UCEC	106
slide_425	UCEC	UCEC	101	UCEC	102	UCEC	103	UCEC	106	UCEC	108
slide_426	UCEC	UCEC	91	UCEC	92	UCEC	76	UCEC	85	UCEC	86
slide_427	UCEC	UCEC	92	UCEC	94	UCEC	94	UCEC	99	UCEC	100
slide_428	UCEC	UCEC	94	UCEC	95	UCEC	95	UCEC	97	UCEC	99
slide_429	UCEC	UCEC	84	UCEC	84	UCEC	89	UCEC	90	UCEC	92
slide_430	UCEC	UCEC	87	UCEC	93	UCEC	89	UCEC	89	UCEC	91
slide_431	UCEC	UCEC	101	UCEC	102	UCEC	103	UCEC	105	UCEC	106
slide_432	UCEC	UCEC	89	UCEC	94	UCEC	101	UCEC	103	UCEC	105
slide_433	UCEC	UCEC	99	UCEC	100	UCEC	100	UCEC	103	UCEC	104
slide_434	UCEC	UCEC	106	UCEC	107	UCEC	108	UCEC	110	UCEC	113
slide_435	UCEC	UCEC	84	UCEC	85	UCEC	91	UCEC	91	UCEC	91
slide_436	UCEC	UCEC	101	UCEC	101	UCEC	105	UCEC	106	UCEC	107
slide_437	UCEC	UCEC	95	UCEC	96	UCEC	100	UCEC	101	UCEC	102
slide_438	UCEC	UCEC	83	UCEC	90	UCEC	86	UCEC	87	UCEC	88
slide_439	UCEC	UCEC	99	UCEC	106	UCEC	107	UCEC	87	UCEC	97
slide_440	UCEC	UCEC	78	UCEC	82	UCEC	87	UCEC	91	UCEC	95
slide_441	UCEC	UCEC	103	UCEC	105	UCEC	109	UCEC	110	UCEC	111
slide_442	UCEC	UCEC	89	UCEC	106	UCEC	107	UCEC	110	UCEC	110
slide_443	UCEC	UCEC	110	UCEC	111	UCEC	112	UCEC	114	UCEC	114
slide_444	UCEC	UCEC	87	UCEC	94	UCEC	102	UCEC	102	UCEC	103
slide_445	UCEC	UCEC	71	UCEC	72	UCEC	83	UCEC	83	UCEC	84
slide_446	UCEC	CESC	103	CESC	110	UCEC	110	CESC	111	UCEC	92
slide_447	UCEC	UCS	87	UCS	87	UCS	90	UCS	90	UCS	99
slide_448	UCEC	UCEC	80	UCEC	83	UCEC	85	UCEC	86	UCEC	87
slide_449	UCEC	UCEC	86	UCEC	88	UCEC	90	UCEC	93	UCEC	97
slide_450	UCEC	UCEC	98	UCEC	100	UCEC	105	UCEC	106	UCEC	106
slide_451	UCEC	UCEC	84	UCEC	97	UCEC	101	UCEC	90	UCEC	91
slide_452	UCEC	UCEC	87	UCEC	92	UCEC	102	UCEC	103	UCEC	104
slide_453	UCEC	UCEC	87	UCEC	95	UCEC	103	UCEC	105	UCEC	110
slide_454	UCEC	UCEC	94	UCEC	99	UCEC	103	UCEC	103	UCEC	103
slide_455	UCEC	UCEC	88	UCEC	89	UCEC	96	CESC	95	CESC	96
slide_456	UCEC	UCEC	87	UCEC	96	UCEC	110	UCEC	111	UCEC	112
slide_457	UCEC	UCEC	83	UCEC	94	UCEC	99	UCEC	105	UCEC	108
slide_458	UCEC	UCEC	85	UCEC	86	UCEC	89	UCEC	92	UCEC	97
slide_459	UCEC	UCEC	96	UCEC	101	UCEC	117	UCEC	119	UCEC	120
slide_460	UCEC	UCEC	90	UCEC	98	UCEC	100	UCEC	103	UCEC	103
slide_461	UCEC	UCEC	90	UCEC	91	UCEC	103	UCEC	106	UCEC	109
slide_462	UCEC	UCEC	95	UCEC	103	UCEC	105	UCEC	105	UCEC	106
slide_463	UCEC	UCEC	79	UCEC	95	UCEC	96	UCEC	97	UCEC	100
slide_464	UCEC	UCEC	77	UCEC	84	UCEC	85	UCEC	88	UCEC	89
slide_465	UCEC	UCEC	92	UCEC	97	UCEC	99	UCEC	103	UCEC	104
slide_466	UCEC	UCEC	92	UCEC	98	UCEC	100	UCEC	102	UCEC	103
slide_467	UCEC	UCEC	87	UCEC	91	UCEC	94	UCEC	98	UCEC	100
slide_468	UCEC	UCEC	91	UCEC	95	UCEC	96	UCEC	103	UCEC	104
slide_469	UCEC	UCEC	96	UCEC	99	UCEC	105	UCEC	109	UCEC	111
slide_470	UCEC	UCEC	82	UCEC	84	UCEC	84	UCEC	85	UCEC	86
slide_471	UCEC	UCEC	84	UCEC	91	UCEC	96	UCEC	98	UCEC	99
slide_472	UCEC	UCEC	102	UCEC	102	UCEC	102	UCEC	99	UCEC	100
slide_473	UCEC	UCEC	77	UCEC	83	UCEC	96	UCEC	99	UCEC	100
slide_474	UCEC	UCEC	98	UCEC	100	UCEC	105	UCEC	106	UCEC	107
slide_475	UCEC	UCEC	100	UCEC	101	UCEC	103	UCEC	104	UCEC	105
slide_476	UCEC	UCEC	89	UCEC	92	UCEC	96	UCEC	99	UCEC	101
slide_477	UCEC	UCEC	88	UCEC	92	UCEC	93	UCEC	94	UCEC	95
slide_478	UCEC	UCEC	92	UCEC	103	UCEC	104	UCEC	108	UCEC	109
slide_479	UCEC	UCEC	108	UCEC	109	UCEC	112	UCEC	116	UCEC	117
slide_480	UCEC	UCEC	94	UCEC	95	UCEC	96	UCEC	99	UCEC	88
slide_481	UCEC	UCEC	95	UCEC	99	UCEC	112	UCEC	113	UCEC	114
slide_482	UCEC	UCEC	81	UCEC	81	UCEC	84	UCEC	90	UCEC	90
slide_483	UCEC	UCEC	102	UCEC	111	UCEC	103	UCEC	106	UCEC	106
slide_484	UCEC	UCEC	102	UCEC	107	UCEC	107	UCEC	107	UCEC	109
slide_485	UCEC	UCEC	95	UCEC	97	UCEC	99	UCEC	101	UCEC	102
slide_486	UCEC	UCEC	93	UCEC	94	UCEC	94	UCEC	96	UCEC	105
slide_487	UCEC	UCEC	91	UCEC	98	UCEC	99	UCEC	99	UCEC	100
slide_488	UCEC	UCEC	86	UCEC	93	UCEC	94	UCEC	95	UCEC	98
slide_489	UCEC	UCEC	97	UCEC	101	UCEC	103	UCEC	92	UCEC	103
slide_490	UCEC	UCEC	90	UCEC	93	UCEC	93	UCEC	93	UCEC	94
slide_491	UCEC	UCEC	84	UCEC	92	UCEC	93	UCEC	104	UCEC	105
slide_492	UCEC	UCEC	92	UCEC	94	UCEC	97	UCEC	85	UCEC	91
slide_493	UCEC	UCEC	94	UCEC	95	UCEC	100	UCEC	106	UCEC	106
slide_494	UCEC	UCEC	88	UCEC	97	UCEC	97	UCEC	82	UCEC	85
slide_495	UCEC	UCEC	76	UCEC	80	UCEC	83	UCEC	83	UCEC	86
slide_496	UCEC	UCEC	87	UCEC	95	UCEC	78	UCEC	79	UCEC	83
slide_497	UCEC	UCEC	98	UCEC	109	UCEC	109	UCEC	113	UCEC	114
slide_498	UCEC	UCEC	98	UCEC	98	UCEC	99	UCEC	99	UCEC	100
slide_499	UCEC	UCEC	82	UCEC	90	UCEC	95	UCEC	95	UCEC	96
slide_500	UCEC	UCEC	83	UCEC	91	UCEC	93	UCEC	94	UCEC	99
slide_501	UCEC	UCEC	87	UCEC	94	UCEC	100	UCEC	102	UCEC	103
slide_502	UCEC	UCEC	90	UCEC	97	UCEC	98	UCEC	100	UCEC	101
slide_503	UCEC	UCEC	100	UCEC	100	UCEC	102	UCEC	103	UCEC	104
slide_504	UCEC	UCEC	99	UCEC	101	UCEC	104	UCEC	105	UCEC	105
slide_505	UCEC	UCEC	88	UCEC	95	UCEC	96	UCEC	98	UCEC	84
slide_506	UCEC	UCEC	95	UCEC	95	UCEC	97	UCEC	101	UCEC	102
slide_507	UCEC	UCEC	78	UCEC	80	UCEC	85	UCEC	85	UCEC	87
slide_508	UCEC	UCEC	97	UCEC	104	UCEC	99	UCEC	101	UCEC	102
slide_509	UCEC	UCS	88	UCS	101	UCS	97	UCS	86	UCS	96
slide_510	UCEC	UCEC	78	UCEC	83	UCEC	89	UCEC	92	UCEC	93
slide_511	UCEC	UCEC	80	UCEC	90	UCEC	91	UCEC	92	UCEC	93
slide_512	UCEC	UCEC	90	UCEC	101	UCEC	108	UCEC	111	UCEC	114
slide_513	UCEC	UCEC	62	UCEC	64	UCEC	67	UCEC	68	UCEC	72
slide_514	UCEC	UCEC	99	UCEC	99	UCEC	115	UCEC	115	UCEC	116
slide_515	UCEC	UCEC	92	UCEC	100	UCEC	104	UCEC	104	UCEC	106
slide_516	UCEC	UCEC	87	UCEC	96	UCEC	102	UCEC	103	UCEC	106
slide_517	UCEC	UCEC	94	UCEC	97	UCEC	100	UCEC	107	UCEC	107
slide_518	UCEC	UCEC	82	UCEC	99	UCEC	103	UCEC	103	UCEC	104
slide_519	UCEC	UCEC	63	UCEC	74	UCEC	76	UCEC	79	UCEC	81
slide_520	UCEC	UCEC	96	UCEC	101	UCEC	110	UCEC	111	UCEC	123
slide_521	UCEC	UCEC	95	UCEC	99	UCEC	100	UCEC	101	UCEC	103
slide_522	UCEC	UCEC	87	UCEC	87	UCEC	89	UCEC	95	UCEC	96
slide_523	UCEC	UCEC	81	UCEC	99	UCEC	100	UCEC	100	UCEC	101
slide_524	UCEC	UCEC	86	UCEC	88	UCEC	90	UCEC	93	UCEC	83
slide_525	UCEC	UCEC	80	UCEC	84	UCEC	85	UCEC	87	UCEC	89
slide_526	UCEC	UCEC	89	UCEC	100	UCEC	104	UCEC	105	UCEC	108
slide_527	UCEC	UCEC	82	UCEC	85	UCEC	86	UCEC	89	UCEC	89
slide_528	UCEC	UCEC	81	UCEC	94	UCEC	95	UCEC	101	UCEC	102
slide_529	UCEC	UCEC	84	UCEC	87	UCEC	89	UCEC	94	UCEC	95
slide_530	UCEC	UCEC	103	UCEC	105	UCEC	106	UCEC	111	UCEC	111
slide_531	UCEC	UCEC	96	UCEC	105	UCEC	107	UCEC	107	UCEC	109
slide_532	UCEC	UCEC	95	UCEC	96	UCEC	97	UCEC	98	UCEC	105
slide_533	UCEC	UCEC	81	UCEC	91	UCEC	75	UCEC	87	UCEC	88
slide_534	UCEC	UCEC	79	UCEC	89	UCEC	91	UCEC	93	UCEC	98
slide_535	UCEC	UCEC	83	UCEC	92	UCEC	102	UCEC	103	UCEC	105
slide_536	UCEC	UCEC	98	UCEC	100	UCEC	109	UCEC	114	UCEC	116
slide_537	UCEC	UCEC	86	UCEC	87	UCEC	93	UCEC	101	UCEC	102
slide_538	UCEC	UCEC	87	UCEC	89	UCEC	93	UCEC	73	UCEC	91
slide_539	UCEC	UCEC	97	UCEC	102	UCEC	112	UCEC	122	UCEC	122
slide_540	UCEC	UCEC	101	UCEC	104	UCEC	92	UCEC	93	UCEC	96
slide_541	UCEC	UCEC	85	UCEC	89	UCEC	90	UCEC	94	UCEC	95
slide_542	UCEC	UCEC	88	UCEC	89	UCEC	90	UCEC	90	UCEC	91
slide_543	UCEC	UCEC	89	UCEC	93	UCEC	94	UCEC	98	UCEC	98
slide_544	UCEC	UCEC	71	UCEC	77	UCEC	86	UCEC	87	UCEC	88
slide_545	UCEC	UCEC	94	UCEC	94	UCEC	100	UCEC	104	UCEC	107
slide_546	UCEC	UCEC	97	UCEC	98	UCEC	102	UCEC	108	UCEC	109
slide_547	UCEC	UCEC	88	UCEC	98	UCEC	98	UCEC	98	UCEC	100
slide_548	UCEC	UCEC	77	UCEC	83	UCEC	97	UCEC	82	UCEC	86
slide_549	UCEC	UCEC	103	UCEC	107	UCEC	108	UCEC	110	UCEC	110
slide_550	UCEC	UCEC	89	UCEC	91	UCEC	95	UCEC	98	UCEC	99
slide_551	UCEC	UCEC	106	UCEC	110	UCEC	110	UCEC	112	UCEC	113
slide_552	UCEC	UCS	95	UCS	100	UCEC	82	UCS	87	UCEC	83
slide_553	UCEC	UCEC	98	UCEC	98	UCEC	100	UCEC	105	UCEC	105
slide_554	UCEC	UCEC	84	UCEC	96	UCEC	98	UCEC	101	UCEC	101
slide_555	UCEC	UCEC	84	UCEC	95	UCEC	100	UCEC	101	UCEC	85
slide_556	UCEC	UCEC	92	UCEC	100	UCEC	102	UCEC	104	UCEC	106
slide_557	UCEC	UCEC	75	UCEC	91	UCEC	94	UCEC	96	UCEC	97
slide_558	UCEC	UCEC	79	UCEC	79	UCEC	90	UCEC	92	UCEC	95
slide_559	UCEC	UCEC	107	UCEC	109	UCEC	111	UCEC	112	UCEC	117
slide_560	UCEC	UCEC	84	UCEC	86	UCEC	94	UCEC	101	UCEC	111
slide_561	UCEC	UCEC	92	UCEC	97	UCEC	98	UCEC	105	UCEC	110
slide_562	UCEC	UCEC	83	UCEC	97	UCEC	98	UCEC	98	UCEC	100
slide_563	UCEC	UCEC	99	UCEC	81	UCEC	96	UCEC	91	UCEC	94
slide_564	UCEC	UCEC	112	UCEC	116	UCEC	121	UCEC	127
slide_565	UCEC	UCEC	87	UCEC	94	UCEC	89	UCEC	91	UCEC	79
slide_566	UCEC	UCEC	83	UCEC	93	UCEC	69	UCEC	76	UCEC	77
slide_567	UCEC	UCEC	99	UCEC	102	UCEC	104	UCEC	105	UCEC	106
slide_568	UCEC	UCEC	77	UCEC	83	UCEC	83	UCEC	85	UCEC	86
slide_569	UCEC	UCEC	84	UCEC	95	UCEC	96	UCEC	97	UCEC	99
slide_570	UCEC	UCEC	102	UCEC	103	UCEC	103	UCEC	105	UCEC	107
slide_571	UCEC	UCEC	84	UCEC	89	UCEC	95	UCEC	98	UCEC	75
slide_572	UCEC	UCEC	106	UCEC	109	UCEC	110	UCEC	110	UCEC	98
slide_573	UCEC	UCEC	103	UCEC	104	UCEC	105	UCEC	105	UCEC	106
slide_574	UCEC	UCEC	93	UCEC	97	UCEC	106	UCEC	109	UCEC	109
slide_575	UCEC	UCEC	87	UCEC	89	UCEC	90	UCEC	90	UCEC	90
slide_576	UCEC	UCEC	89	UCEC	93	UCEC	93	UCEC	93	UCEC	93
slide_577	UCEC	UCEC	89	UCEC	91	UCEC	95	UCEC	97	UCEC	98
slide_578	UCEC	UCEC	95	UCEC	96	UCEC	100	UCEC	105	UCEC	106
slide_579	UCEC	UCEC	86	UCEC	86	UCEC	88	UCEC	79	UCEC	75
slide_580	UCEC	UCEC	67	UCEC	78	UCEC	79	UCEC	84	UCEC	86
slide_581	UCEC	UCEC	79	UCEC	88	UCEC	96	UCEC	99	UCEC	99
slide_582	UCEC	UCEC	108	UCEC	113	UCEC	117	UCEC	118	UCEC	122
slide_583	UCEC	UCEC	91	UCEC	93	UCEC	95	UCEC	97	UCEC	98
slide_584	UCEC	UCEC	94	UCEC	108	UCEC	108	UCEC	109	UCEC	109
slide_585	UCEC	UCEC	88	UCEC	97	UCEC	97	UCEC	99	UCEC	101
slide_586	UCEC	UCEC	89	UCEC	95	UCEC	95	UCEC	97	UCEC	99
slide_587	UCEC	UCEC	94	UCEC	95	UCEC	99	UCEC	100	UCEC	101
slide_588	UCEC	UCEC	72	UCEC	80	UCEC	86	UCEC	88	UCEC	73
slide_589	UCEC	UCEC	98	UCEC	103	UCEC	104	UCEC	106	UCEC	106
slide_590	UCEC	UCEC	98	UCEC	99	UCEC	104	UCEC	110	UCEC	110
slide_591	UCEC	UCEC	90	UCEC	97	UCEC	88	UCEC	94	UCEC	96
slide_592	UCEC	UCEC	102	UCEC	108	UCEC	109	UCEC	110	UCEC	113
slide_593	UCEC	UCEC	92	UCEC	92	UCEC	93	UCEC	96	UCEC	67
slide_594	UCEC	UCEC	98	UCEC	100	UCEC	102	UCEC	106	UCEC	107
slide_595	UCEC	UCEC	99	UCEC	102	UCEC	97	UCEC	100	UCEC	102
slide_596	UCEC	UCEC	90	UCEC	99	UCEC	100	UCEC	103	UCEC	103
slide_597	UCEC	CESC	95	CESC	95	CESC	98	UCEC	104	UCEC	102
slide_598	UCEC	UCEC	72	UCEC	87	UCEC	95	UCEC	96	UCEC	96
slide_599	UCEC	UCEC	96	UCEC	99	UCEC	103	UCEC	104	UCEC	104
slide_600	UCEC	CESC	93	CESC	95	CESC	98	CESC	101	CESC	91
slide_601	UCEC	UCEC	95	UCEC	97	UCEC	97	UCEC	103	UCEC	103
slide_602	UCEC	UCEC	98	UCEC	103	UCEC	104	UCEC	114	UCEC	115
slide_603	UCEC	UCEC	93	UCEC	97	UCEC	104	UCEC	105	UCEC	106
slide_604	UCEC	UCEC	56	UCEC	71	UCEC	78	UCEC	87	CESC	87
slide_605	UCEC	UCEC	96	UCEC	99	UCEC	102	UCEC	102	UCEC	104
slide_606	UCEC	UCS	109	UCS	92	UCEC	103	UCS	105	UCEC	106
slide_607	UCEC	UCEC	75	UCEC	87	UCEC	98	UCEC	111	UCEC	115
slide_608	UCEC	UCEC	88	UCEC	108	UCEC	109	UCEC	110	UCEC	110
slide_609	UCEC	UCEC	95	UCEC	104	UCEC	106	UCEC	107	UCEC	108
slide_610	UCEC	UCS	92	UCEC	101	UCEC	101	UCEC	98	UCS	99
slide_611	UCEC	UCEC	97	UCEC	108	UCEC	116	UCEC	118	UCEC	124
slide_612	UCEC	UCEC	94	UCEC	96	UCEC	99	UCEC	102	UCEC	104
slide_613	UCEC	UCEC	101	UCEC	102	UCEC	103	UCEC	106	UCEC	110
slide_614	UCEC	UCEC	91	UCEC	98	UCEC	101	UCEC	106	UCEC	108
slide_615	UCEC	UCEC	79	UCEC	87	UCEC	62	UCEC	64	UCEC	68
slide_616	UCEC	UCEC	90	OV	106	CESC	99	OV	100	OV	103
slide_617	UCEC	UCEC	69	UCEC	82	UCEC	83	UCEC	86	UCEC	86
slide_618	UCEC	UCEC	96	UCEC	98	UCEC	98	UCEC	101	UCEC	103
slide_619	UCEC	UCS	84	UCEC	89	UCEC	94	UCS	83	UCEC	91
slide_620	UCEC	UCEC	75	UCEC	78	UCEC	90	UCEC	94	UCEC	95
slide_621	UCEC	OV	78	CESC	86	OV	75	OV	89	UCEC	90
slide_622	UCEC	UCEC	90	UCEC	92	UCEC	114	UCEC	116	UCEC	124
slide_623	UCEC	UCS	104	UCEC	105	UCS	108	UCS	101	UCEC	101
slide_624	UCEC	UCEC	94	UCEC	97	UCEC	89	UCEC	89	UCEC	97
slide_625	UCEC	UCEC	103	UCEC	108	UCEC	108	UCEC	108	UCEC	95
slide_626	UCEC	CESC	79	CESC	87	UCEC	87	CESC	88	CESC	90
slide_627	UCEC	UCEC	79	UCEC	91	UCEC	92	UCEC	93	UCEC	93
slide_628	UCEC	OV	104	OV	105	UCEC	112	UCEC	99	UCEC	111
slide_629	UCEC	UCEC	83	UCEC	100	UCEC	100	UCEC	101	UCEC	102
slide_630	UCEC	UCEC	91	UCEC	96	UCEC	101	UCEC	102	UCEC	103
slide_631	UCEC	UCEC	98	UCEC	105	UCEC	112	UCEC	112	UCEC	116
slide_632	UCEC	UCEC	85	UCEC	95	UCEC	103	UCEC	103	UCEC	97
slide_633	UCEC	UCEC	79	UCEC	79	UCEC	82	UCEC	97	UCEC	98
slide_634	UCEC	UCEC	97	UCEC	99	UCEC	101	UCEC	101	UCEC	106
slide_635	UCEC	CESC	86	CESC	102	CESC	102	UCEC	99	CESC	90
slide_636	UCEC	UCEC	80	UCEC	88	UCEC	88	UCEC	94	UCEC	88
slide_637	UCEC	UCEC	94	UCEC	99	UCEC	100	UCEC	99	UCEC	101
slide_638	UCEC	UCS	77	UCEC	79	UCEC	86	UCEC	93	UCEC	93
slide_639	UCEC	UCEC	87	UCEC	90	UCEC	92	UCEC	92	UCEC	95
slide_640	UCEC	UCEC	94	UCEC	105	UCEC	107	UCEC	79	UCEC	99
slide_641	UCEC	UCEC	81	UCEC	103	UCEC	104	UCEC	105	UCEC	106
slide_642	UCEC	UCEC	94	UCEC	100	UCEC	103	UCEC	91	UCEC	93
slide_643	UCEC	UCS	79	UCEC	80	UCS	84	CESC	88	UCEC	88
slide_644	UCEC	UCEC	96	UCEC	98	UCEC	99	UCEC	100	UCEC	107
slide_645	UCEC	CESC	82	CESC	82	CESC	83	CESC	90	UCEC	90
slide_646	UCEC	UCEC	90	UCEC	95	UCEC	103	UCEC	111	UCEC	111
slide_647	UCEC	UCEC	76	UCEC	84	UCEC	86	UCEC	90	UCEC	92
slide_648	UCEC	UCEC	100	UCEC	100	UCEC	102	UCEC	103	UCEC	104
slide_649	UCEC	UCEC	94	UCEC	103	UCEC	103	UCEC	104	UCEC	106
slide_650	UCEC	UCEC	82	UCEC	76	UCEC	96	UCEC	83	UCEC	101
slide_651	UCEC	UCEC	74	UCEC	81	UCEC	82	UCEC	91	UCEC	90
slide_652	UCEC	UCS	84	UCEC	85	UCEC	87	UCS	90	UCEC	91
slide_653	UCEC	UCEC	99	UCEC	99	UCEC	101	UCEC	112	UCEC	113
slide_654	UCEC	UCS	81	UCEC	89	UCEC	96	UCEC	100	UCEC	100
slide_655	UCEC	CESC	74	CESC	77	CESC	92	CESC	97	UCEC	99
slide_656	UCEC	UCEC	88	UCEC	93	UCEC	95	UCEC	106	UCEC	108
slide_657	UCEC	UCEC	90	UCEC	91	UCEC	93	UCEC	94	UCEC	94
slide_658	UCEC	UCEC	89	UCEC	94	UCEC	102	UCEC	99	UCEC	102
slide_659	UCEC	UCEC	96	UCEC	99	UCEC	74	UCEC	92	UCEC	95
slide_660	UCEC	UCEC	66	UCEC	68	UCEC	75	UCEC	78	UCEC	78
slide_661	UCEC	UCEC	61	UCEC	64	UCEC	65	UCEC	65	UCEC	68
slide_662	UCEC	UCEC	72	UCEC	92	UCEC	95	UCEC	102	UCEC	103
slide_663	UCEC	OV	115	UCEC	115	CESC	119
slide_664	UCEC	UCEC	98	UCEC	100	UCEC	103	UCEC	94	UCEC	104
slide_665	UCEC	UCEC	87	UCS	100	UCS	86	UCEC	96	UCEC	101
slide_666	UCEC	UCEC	70	UCEC	77	UCEC	82	UCEC	84	UCEC	85
slide_667	UCEC	CESC	85	UCEC	95	CESC	98	CESC	101	CESC	102
slide_668	UCEC	CESC	97	CESC	88	CESC	93	CESC	96	UCEC	104
slide_669	UCEC	UCEC	81	UCEC	83	UCEC	88	UCEC	97	UCEC	87
slide_670	UCEC	UCEC	70	UCEC	79	UCEC	83	UCEC	88	UCEC	89
slide_671	UCEC	UCEC	100	UCEC	102	UCEC	103	UCEC	103	UCEC	104
slide_672	UCEC	OV	86	OV	89	CESC	89	OV	90	CESC	81
slide_673	UCEC	CESC	84	CESC	93	UCEC	94	CESC	84	CESC	95
slide_674	UCEC	UCEC	100	UCEC	100	UCEC	103	UCEC	105	UCEC	106
slide_675	UCEC	UCEC	95	UCEC	109	UCEC	110	UCEC	112	UCEC	124
slide_676	UCEC	CESC	86	CESC	89	CESC	87	CESC	90	CESC	96
slide_677	UCEC	UCS	81	UCEC	85	UCS	89	UCEC	93	UCEC	94
slide_678	UCEC	UCEC	90	UCEC	93	UCEC	101	UCEC	102	UCEC	102
slide_679	UCEC	UCEC	85	UCEC	102	UCEC	103	UCEC	115	UCEC	116
slide_680	UCEC	UCEC	107	UCS	117	UCEC	118	UCS	109	UCEC	109
slide_681	UCEC	UCEC	104	UCEC	105	UCEC	105	UCEC	81	UCEC	88
slide_682	UCEC	UCEC	99	UCEC	117	UCEC	119	UCEC	119	UCEC	121
slide_683	UCEC	UCEC	79	UCEC	87	UCEC	100	UCEC	101	UCEC	108
slide_684	UCEC	UCS	78	UCEC	81	UCEC	93	UCS	93	UCEC	97
slide_685	UCEC	UCS	81	UCEC	93	UCEC	89	UCEC	96	UCS	97
slide_686	UCEC	CESC	95	CESC	103	CESC	103	CESC	104	UCEC	110
slide_687	UCEC	UCEC	94	UCEC	96	UCEC	102	UCEC	87	UCEC	93
slide_688	UCEC	UCEC	105	UCEC	105	UCEC	107	UCEC	111	UCEC	113
slide_689	UCEC	UCEC	106	UCEC	112	UCEC	121	UCEC	125	UCEC	127
slide_690	UCEC	UCEC	81	UCEC	98	UCEC	100	UCEC	102	UCEC	103
slide_691	UCEC	UCEC	87	OV	94	UCEC	98	UCEC	87	OV	93
slide_692	UCEC	UCEC	88	UCEC	95	UCEC	97	UCEC	106	UCEC	107
slide_693	UCEC	UCEC	96	OV	99	OV	70	UCS	94	UCEC	84
slide_694	UCEC	UCS	84	UCEC	86	UCS	87	CESC	90	UCS	91
slide_695	UCEC	CESC	81	CESC	84	CESC	85	CESC	86	CESC	91
slide_696	UCEC	UCEC	95	UCEC	99	UCEC	109	UCEC	110	UCEC	110
slide_697	UCEC	UCEC	67	UCEC	69	UCEC	80	UCEC	81	UCEC	85
slide_698	UCEC	UCEC	83	UCEC	85	UCEC	89	UCEC	102	UCEC	109
slide_699	UCEC	UCEC	108	UCEC	114	UCEC	116	UCEC	117	UCEC	117
slide_700	UCEC	UCEC	87	UCEC	90	UCEC	97	UCEC	98	UCEC	99
slide_701	UCEC	UCEC	98	UCEC	101	UCEC	102	UCEC	106	UCEC	107
slide_702	UCEC	UCEC	85	UCEC	86	UCEC	102	UCEC	103	UCEC	102
slide_703	UCEC	OV	84	OV	96	OV	99	OV	101	OV	101
slide_704	UCEC	UCEC	88	UCEC	89	UCEC	97	UCEC	102	UCEC	104
slide_705	UCEC	OV	77	OV	84	OV	86	UCEC	88	UCEC	91
slide_706	UCEC	CESC	97	CESC	120	CESC	128	CESC	115	CESC	121
slide_707	UCEC	UCEC	84	UCEC	93	UCEC	104	UCEC	95	UCEC	98
slide_708	UCEC	UCEC	106	UCEC	107	UCEC	112	UCEC	116	UCEC	85
slide_709	UCEC	UCEC	70	UCEC	85	UCEC	85	UCEC	91	UCEC	61
slide_710	UCEC	UCEC	93	UCEC	103	UCEC	113	UCEC	114	UCEC	122
slide_711	UCEC	UCEC	91	UCEC	96	UCEC	98	UCEC	103	UCEC	106
slide_712	UCEC	UCS	81	UCS	89	UCEC	91	CESC	97	CESC	77
slide_713	UCEC	UCEC	85	UCEC	87	UCEC	90	UCEC	90	UCEC	92
slide_714	UCEC	CESC	87	CESC	100	CESC	107	CESC	88	CESC	94
slide_715	UCEC	UCEC	96	UCEC	100	UCEC	100	UCEC	101	UCEC	103
slide_716	UCEC	UCEC	92	UCEC	100	UCEC	103	UCEC	105	UCEC	106
slide_717	UCEC	UCEC	79	UCEC	88	UCEC	96	UCEC	102	UCEC	103
slide_718	UCEC	OV	85	CESC	103	OV	111	CESC	89	CESC	89
slide_719	UCEC	UCEC	93	UCEC	101	UCEC	97	UCEC	100	UCEC	98
slide_720	UCEC	UCEC	83	UCEC	95	UCEC	98	UCEC	98	UCEC	85
slide_721	UCEC	UCEC	95	UCEC	97	UCEC	106	UCEC	108	UCEC	115
slide_722	UCEC	CESC	92	CESC	94	CESC	109	CESC	76	UCEC	110
slide_723	UCEC	OV	88	CESC	92	OV	103	OV	108	CESC	109
slide_724	UCEC	UCEC	86	UCEC	99	UCEC	99	UCEC	74	UCEC	90
slide_725	UCEC	UCEC	78	UCEC	79	UCEC	82	UCEC	83	UCEC	90
slide_726	UCEC	UCEC	85	UCEC	98	UCEC	90	UCEC	100	UCEC	101
slide_727	UCEC	UCEC	67	UCEC	84	UCEC	86	UCEC	87	UCEC	90
slide_728	UCEC	UCEC	89	UCEC	89	UCEC	93	UCEC	99	UCEC	93
slide_729	UCEC	CESC	101	CESC	123	UCEC	104
slide_730	UCEC	UCEC	66	UCEC	102	UCEC	102	UCEC	87	UCEC	103
slide_731	UCEC	CESC	103	CESC	105	UCEC	107	UCEC	97	CESC	105
slide_732	UCEC	UCEC	62	UCEC	81	UCEC	88	UCEC	91	UCEC	96
slide_733	UCEC	UCEC	73	UCEC	74	UCEC	74	UCEC	77	UCEC	79
slide_734	UCEC	UCEC	77	UCS	92	UCEC	92	UCEC	96	UCEC	80
slide_735	UCEC	UCEC	99	OV	102	OV	108	UCEC	109	UCEC	109
slide_736	UCEC	UCS	85	UCS	87	UCS	87	UCEC	88	UCEC	90
slide_737	UCEC	CESC	77	CESC	95	UCEC	103	UCEC	85	CESC	87
slide_738	UCEC	UCEC	74	UCEC	88	UCEC	93	UCEC	95	UCEC	97
slide_739	UCEC	UCEC	101	UCEC	103	UCEC	109	UCEC	112	UCEC	117
slide_740	UCEC	UCEC	97	UCEC	100	UCEC	103	UCEC	103	UCEC	104
slide_741	UCEC	UCEC	90	UCEC	99	UCEC	105	UCEC	106	UCEC	106
slide_742	UCEC	UCEC	76	UCEC	77	UCEC	80	UCEC	83	UCEC	86
slide_743	UCEC	UCEC	88	CESC	90	CESC	82	CESC	87	UCEC	89
slide_744	UCEC	UCEC	70	UCEC	73	UCEC	73	UCEC	78	UCEC	86
slide_745	UCEC	UCEC	94	UCEC	95	UCEC	85	UCEC	93	UCEC	96
slide_746	UCEC	UCS	87	UCEC	92	UCEC	92	UCEC	93	UCEC	95
slide_747	UCEC	UCS	89	UCEC	98	UCEC	105	UCEC	105	UCEC	105
slide_748	UCEC	CESC	88	CESC	103	CESC	90	UCEC	93	OV	98
slide_749	UCEC	OV	88	OV	91	OV	94	OV	101	UCS	105
slide_750	UCEC	UCEC	96	UCEC	97	UCEC	101	UCEC	105	UCEC	104
slide_751	UCEC	UCS	93	UCS	103	UCS	96	UCEC	105	UCEC	106
slide_752	UCEC	UCS	87	UCEC	90	UCEC	92	UCEC	98	CESC	99
slide_753	UCEC	CESC	105	CESC	111	UCEC	105	UCEC	96	UCEC	103
slide_754	UCEC	UCEC	105	UCEC	112	UCEC	113	UCEC	115	UCEC	115
slide_755	UCEC	UCEC	74	UCEC	82	UCEC	85	UCEC	85	UCEC	87
slide_756	UCEC	UCEC	103	UCEC	92	UCEC	97	UCEC	98	UCEC	93
slide_757	UCEC	UCS	83	UCEC	87	UCEC	96	UCEC	76	UCEC	92
slide_758	UCEC	UCEC	94	UCEC	102	UCEC	108	UCEC	109	UCEC	110
slide_759	UCEC	OV	89	OV	92	OV	94	CESC	100	UCEC	100
slide_760	UCEC	CESC	87	CESC	114	CESC	125	CESC	125	UCEC	110
slide_761	UCEC	CESC	82	CESC	84	UCEC	88	CESC	68	UCEC	86
slide_762	UCEC	UCEC	87	UCEC	88	UCEC	94	UCEC	98	UCEC	98
slide_763	UCEC	UCEC	78	UCEC	80	UCEC	87	UCEC	92	UCEC	93
slide_764	UCEC	UCEC	102	UCEC	109	UCEC	112	UCEC	100	UCEC	109
slide_765	UCEC	UCEC	76	UCEC	81	UCEC	84	UCEC	90	UCEC	91
slide_766	UCEC	UCEC	101	UCEC	103	UCEC	105	UCEC	109	UCEC	112
slide_767	UCEC	UCEC	81	UCEC	83	UCEC	91	UCEC	92	UCEC	92
slide_768	UCEC	UCEC	94	UCEC	102	UCEC	103	UCEC	105	UCEC	109
slide_769	UCEC	UCEC	101	UCEC	105	UCEC	108	UCEC	108	UCEC	109
slide_770	UCEC	UCEC	92	UCEC	95	UCEC	95	UCEC	103	UCEC	104
slide_771	UCEC	UCEC	76	UCEC	80	UCEC	81	UCEC	82	UCEC	84
slide_772	UCEC	UCEC	98	UCEC	98	UCEC	98	UCEC	99	UCEC	103
slide_773	UCEC	UCEC	102	UCEC	103	UCEC	103	UCEC	103	UCEC	105
slide_774	UCEC	UCS	82	UCEC	87	UCS	74	UCS	84	UCEC	85
slide_775	UCEC	UCEC	113	UCEC	117	UCEC	111	UCEC	115	UCEC	116
slide_776	UCEC	UCEC	107	UCEC	108	UCEC	111	UCEC	116	UCEC	118
slide_777	UCEC	UCEC	89	UCEC	95	UCEC	96	UCEC	110	UCEC	114
slide_778	UCEC	UCEC	101	UCEC	103	UCEC	102	UCEC	103	UCEC	103
slide_779	UCEC	UCEC	86	UCEC	98	UCEC	98	UCEC	101	UCEC	105
slide_780	UCEC	UCS	83	UCS	92	UCS	94	UCS	94	UCEC	92
slide_781	UCEC	UCEC	69	UCEC	91	UCEC	94	UCEC	105	UCEC	107
slide_782	UCEC	UCEC	94	UCS	105	UCS	105	UCS	71	UCS	80
slide_783	UCEC	CESC	83	CESC	89	CESC	94	CESC	102	CESC	91
slide_784	UCEC	UCEC	98	UCEC	101	UCEC	106	UCEC	108	UCEC	108
slide_785	UCEC	UCEC	91	UCEC	101	UCEC	84	UCEC	91	UCEC	94
slide_786	UCEC	CESC	87	CESC	93	CESC	81	CESC	82	CESC	85
slide_787	UCEC	UCEC	82	UCEC	84	UCEC	93	UCEC	95	UCEC	96
slide_788	UCEC	UCEC	77	UCEC	87	UCEC	88	UCEC	94	UCEC	95
slide_789	UCEC	UCEC	77	UCEC	81	UCEC	85	UCEC	100	UCEC	100
slide_790	UCEC	UCS	79	UCS	83	UCEC	88	UCEC	91	UCEC	95
slide_791	UCEC	UCS	92	UCS	102	UCEC	103	UCEC	84	UCS	86
slide_792	UCEC	UCEC	94	UCEC	94	UCEC	100	UCEC	112	UCEC	117
slide_793	UCEC	UCS	80	UCEC	80	UCS	84	UCS	86	UCEC	87
slide_794	UCEC	UCEC	89	UCEC	116	UCEC	118	UCEC	118	UCEC	118
slide_795	UCEC	UCEC	85	UCEC	87	UCEC	91	UCEC	93	UCEC	93
slide_796	UCEC	UCEC	68	UCEC	77	UCEC	92	UCEC	92	UCEC	93
slide_797	UCEC	UCEC	50	UCEC	75	UCEC	85	UCEC	87	UCEC	88
slide_798	UCEC	UCEC	99	UCEC	100	UCEC	104	UCEC	104	UCEC	104
slide_799	UCEC	UCEC	97	UCEC	98	UCEC	101	UCEC	88	UCEC	95
slide_800	UCEC	UCEC	96	UCEC	96	UCEC	97	UCEC	82	UCEC	99
slide_801	UCEC	UCEC	96	UCEC	102	UCEC	103	UCEC	98	UCEC	103
slide_802	UCEC	UCEC	103	UCEC	105	UCEC	107	UCEC	111	UCEC	112
slide_803	UCEC	UCEC	96	UCEC	99	UCEC	99	UCEC	100	UCEC	101
slide_804	UCEC	UCEC	76	UCEC	97	UCEC	98	UCEC	98	UCEC	101
slide_805	UCEC	UCEC	74	UCEC	94	UCEC	97	UCEC	101	UCEC	103
slide_806	UCEC	UCEC	72	UCEC	87	UCEC	101	UCEC	107	UCEC	110
slide_807	UCEC	UCEC	107	UCEC	109	UCEC	106	UCEC	106	UCEC	104
slide_808	UCEC	UCEC	89	UCEC	90	UCEC	92	UCEC	100	UCEC	98
slide_809	UCEC	UCEC	86	UCEC	90	UCEC	97	UCEC	99	UCEC	99
slide_810	UCEC	UCEC	96	UCEC	96	UCEC	96	UCEC	94	UCEC	98
slide_811	UCEC	UCEC	90	UCEC	92	UCEC	74	UCEC	77	UCEC	80
slide_812	UCEC	UCEC	97	UCEC	103	UCEC	107	UCEC	114	UCEC	122
slide_813	UCEC	UCS	91	UCEC	98	UCEC	100	UCEC	100	UCEC	87
slide_814	UCEC	UCEC	84	UCEC	95	UCEC	93	UCEC	96	UCEC	69
slide_815	UCEC	UCEC	87	UCEC	100	UCEC	101	UCEC	103	UCEC	104
slide_816	UCEC	UCEC	98	UCEC	100	UCEC	102	UCEC	110	UCEC	111
slide_817	UCEC	UCEC	96	UCEC	105	UCEC	88	UCEC	97	UCEC	97
slide_818	UCEC	CESC	91	CESC	94	UCEC	100	CESC	101	CESC	101
slide_819	UCEC	OV	85	CESC	93	OV	99	UCEC	100	UCEC	104
slide_820	UCEC	UCEC	90	UCEC	94	UCEC	95	UCEC	98	UCEC	101
slide_821	UCEC	UCEC	84	UCEC	85	UCEC	88	UCEC	90	UCEC	92
slide_822	UCEC	UCEC	96	UCEC	103	UCEC	106	UCEC	92	UCEC	93
slide_823	UCEC	UCEC	90	UCEC	103	UCEC	108	UCEC	109	UCEC	109
slide_824	UCEC	OV	101	OV	101	OV	106	UCEC	112	UCEC	109
slide_825	UCEC	CESC	88	CESC	89	CESC	89	CESC	94	UCEC	97
slide_826	UCEC	UCEC	99	UCEC	105	UCEC	105	UCEC	88	UCEC	91
slide_827	UCEC	UCEC	88	UCEC	91	UCEC	93	UCEC	95	UCEC	103
slide_828	UCEC	UCEC	82	UCEC	85	UCEC	89	UCEC	72	UCEC	79
slide_829	UCEC	CESC	108	CESC	111	CESC	115	CESC	88	CESC	109
slide_830	UCEC	UCEC	88	UCEC	100	UCEC	101	UCEC	94	UCEC	101
slide_831	UCEC	UCEC	90	UCEC	92	UCEC	98	UCEC	83	UCEC	92
slide_832	UCEC	UCEC	84	UCEC	85	UCEC	86	UCEC	87	UCEC	88
slide_833	UCEC	UCEC	103	UCEC	87	UCEC	105	UCEC	88	UCEC	89
slide_834	UCEC	UCEC	88	UCEC	83	UCEC	98	UCEC	98	UCEC	92
slide_835	UCEC	UCEC	73	CESC	84	UCEC	88	CESC	88	CESC	89
slide_836	UCEC	UCEC	94	UCEC	96	UCEC	100	UCEC	101	UCEC	102
slide_837	UCEC	UCEC	80	UCEC	115	UCEC	115	UCEC	118	UCEC	126
slide_838	UCEC	CESC	84	CESC	87	CESC	91	CESC	95	CESC	80
slide_839	UCEC	UCEC	92	UCEC	102	UCEC	102	UCEC	104	UCEC	105
slide_840	UCEC	UCEC	91	UCEC	92	UCEC	95	UCEC	97	UCEC	101
slide_841	UCEC	UCEC	97	UCEC	98	UCEC	101	UCEC	114	UCEC	116
slide_842	UCEC	CESC	77	CESC	88	CESC	94	CESC	95	UCEC	96
slide_843	UCEC	UCEC	92	UCEC	95	UCEC	99	UCEC	85	UCEC	95
slide_844	UCEC	CESC	86	CESC	91	UCEC	91	CESC	95	CESC	86
slide_845	UCEC	UCEC	93	UCEC	96	UCEC	99	UCEC	87	UCEC	100
slide_846	UCEC	UCEC	84	UCEC	86	UCEC	87	UCEC	102	UCEC	102
slide_847	UCEC	UCEC	97	UCEC	98	UCEC	100	UCEC	100	UCEC	91
slide_848	UCEC	UCEC	85	UCEC	92	UCEC	97	UCEC	99	UCEC	101
slide_849	UCEC	UCEC	76	UCEC	84	UCEC	90	UCEC	90	UCEC	92
slide_850	UCEC	UCS	90	UCEC	98	UCS	102	UCEC	103	UCEC	90
slide_851	UCEC	UCEC	91	UCEC	109	UCEC	110	UCEC	115	UCEC	116
slide_852	UCEC	UCEC	102	UCEC	102	UCEC	107	UCEC	118	UCEC	121
slide_853	UCEC	UCEC	107	UCEC	108	UCEC	110	UCEC	90	UCEC	104
slide_854	UCEC	UCEC	102	UCEC	104	UCEC	106	UCEC	107	UCEC	110
slide_855	UCEC	CESC	83	CESC	86	CESC	92	CESC	93	CESC	97
slide_856	UCEC	UCEC	99	UCEC	107	UCEC	107	UCEC	97	UCEC	103
slide_857	UCEC	UCEC	87	UCEC	101	UCEC	103	UCEC	104	UCEC	104
slide_858	UCEC	CESC	94	CESC	95	CESC	96	UCEC	96	CESC	96
slide_859	UCEC	UCEC	94	UCEC	103	UCEC	111	UCEC	111	UCEC	118
slide_860	UCEC	UCEC	89	UCEC	90	UCEC	91	UCEC	97	UCEC	98
slide_861	UCEC	UCEC	83	UCEC	93	UCEC	95	UCEC	87	UCEC	88
slide_862	UCEC	UCEC	105	UCEC	109	UCEC	126	UCEC	93	UCEC	109
slide_863	UCEC	UCS	98	UCEC	102	CESC	105	UCEC	106	OV	107
slide_864	UCEC	UCEC	85	UCEC	105	UCEC	106	UCEC	107	UCEC	108
slide_865	UCEC	UCEC	97	UCEC	119	UCEC	125	UCEC	128	UCEC	86
slide_866	UCEC	UCEC	101	UCEC	103	UCEC	106	UCEC	109	UCEC	111
slide_867	UCEC	UCS	107	UCS	110	UCEC	101	UCS	95	UCEC	108
slide_868	UCEC	UCEC	85	UCEC	88	UCEC	95	UCEC	81	UCEC	92
slide_869	UCEC	UCEC	76	UCS	85	UCEC	86	UCS	91	UCS	92
slide_870	UCEC	UCEC	84	UCEC	94	UCEC	95	UCEC	98	UCEC	99
slide_871	UCEC	UCEC	91	UCEC	96	UCEC	106	UCEC	110	UCEC	110
slide_872	UCEC	UCEC	84	UCEC	89	UCEC	92	UCEC	103	UCEC	106
slide_873	UCEC	UCEC	103	UCEC	104	UCEC	104	UCEC	108	UCEC	108
slide_874	UCEC	UCEC	74	UCEC	81	UCEC	81	UCEC	83	UCEC	83
slide_875	UCEC	UCEC	66	UCEC	75	UCEC	77	UCEC	80	UCEC	83
slide_876	UCEC	UCEC	54	UCEC	66	UCEC	66	UCEC	69	UCEC	79
slide_877	UCEC	UCEC	88	UCS	90	UCEC	95	UCEC	94	UCEC	95
slide_878	UCEC	CESC	80	UCEC	86	CESC	89	UCEC	90	CESC	90
slide_879	UCEC	UCEC	81	UCEC	98	UCEC	101	UCEC	104	UCEC	106
slide_880	UCEC	UCEC	104	UCEC	105	UCEC	100	UCEC	102	UCEC	102
slide_881	UCEC	UCEC	60	UCEC	81	UCEC	82	UCEC	84	UCEC	90
slide_882	UCEC	UCEC	92	UCEC	105	UCEC	106	UCEC	112	UCEC	121
slide_883	UCEC	UCEC	107	UCEC	111	UCEC	112	UCEC	117	UCEC	118
slide_884	UCEC	UCEC	90	UCEC	99	UCEC	57	UCEC	94	UCEC	98
slide_885	UCEC	UCEC	96	UCEC	98	UCEC	103	UCEC	104	UCEC	104
slide_886	UCEC	CESC	82	CESC	83	CESC	85	CESC	83	CESC	88
slide_887	UCEC	UCEC	103	UCEC	104	UCEC	104	UCEC	106	UCEC	106
slide_888	UCEC	UCEC	78	UCEC	84	UCEC	91	UCEC	82	UCEC	85
slide_889	UCEC	UCEC	95	UCEC	101	UCEC	101	UCEC	103	UCEC	104
slide_890	UCEC	UCEC	103	UCEC	95	UCEC	104	UCEC	93	UCEC	96
slide_891	UCEC	CESC	89	UCEC	93	CESC	94	UCEC	94	CESC	81
slide_892	UCEC	OV	78	OV	103	OV	106	UCEC	111	UCEC	114
slide_893	UCEC	UCEC	68	UCEC	70	UCEC	74	UCEC	74	UCEC	75
slide_894	UCEC	UCEC	91	UCEC	98	UCEC	102	UCEC	106	UCEC	109
slide_895	UCEC	UCS	78	UCS	83	UCS	59	UCEC	72	UCS	81
slide_896	UCEC	UCEC	73	UCEC	98	UCEC	82	UCEC	93	UCEC	94
slide_897	UCEC	UCEC	73	UCEC	75	UCEC	75	UCEC	91	UCEC	91
slide_898	UCEC	UCEC	93	UCEC	110	UCEC	112	UCEC	113	UCEC	114
slide_899	UCEC	UCEC	94	UCEC	97	UCEC	98	UCEC	99	UCEC	84
slide_900	UCEC	UCEC	81	UCEC	83	UCEC	83	UCEC	86	UCEC	88
slide_901	UCEC	UCEC	93	UCEC	99	UCEC	111	UCEC	112	UCEC	114
slide_902	UCEC	CESC	81	CESC	91	UCEC	97	UCEC	67	UCEC	83
slide_903	UCEC	UCEC	77	UCEC	95	UCEC	92	UCEC	94	UCEC	95
slide_904	UCEC	UCEC	78	UCEC	87	UCEC	88	UCEC	88	UCEC	89
slide_905	UCEC	UCEC	71	UCEC	77	UCEC	78	UCEC	80	UCEC	80
slide_906	UCEC	UCEC	71	UCEC	74	UCEC	79	UCEC	84	UCEC	90
slide_907	UCEC	UCEC	92	UCEC	96	UCEC	98	UCEC	99	UCEC	103
slide_908	UCEC	UCEC	82	UCEC	87	UCEC	87	UCEC	89	UCEC	90
slide_909	UCEC	UCEC	99	UCEC	100	UCEC	103	UCEC	100	UCEC	102
slide_910	UCEC	UCEC	78	UCS	83	UCEC	85	UCS	86	UCS	87
slide_911	UCEC	UCEC	102	UCEC	107	UCEC	108	UCEC	108	UCEC	109
slide_912	UCEC	UCEC	91	UCEC	101	UCEC	102	UCEC	102	UCEC	106
slide_913	UCEC	UCEC	98	UCEC	99	UCEC	111	UCEC	118	UCEC	119
slide_914	UCEC	UCEC	94	UCEC	95	UCEC	101	UCEC	103	UCEC	112
slide_915	UCEC	UCS	86	UCS	104	UCS	104	UCS	101	UCEC	101
slide_916	UCEC	UCEC	94	UCEC	102	UCEC	104	UCEC	104	UCEC	92
slide_917	UCEC	CESC	90	CESC	94	OV	96	CESC	91	UCEC	74
slide_918	UCEC	UCEC	85	UCEC	104	UCEC	106	UCEC	115	UCEC	115
slide_919	UCEC	UCEC	90	UCEC	92	UCEC	104	UCEC	107	UCEC	109
slide_920	UCEC	UCEC	69	UCEC	72	UCEC	77	UCEC	81	UCEC	85
slide_921	UCEC	UCEC	97	UCEC	107	UCEC	107	UCEC	89	UCEC	108
slide_922	UCEC	OV	103	OV	106	UCEC	103	UCEC	106	UCEC	92
slide_923	UCEC	OV	93	OV	101	UCEC	101	UCEC	104	OV	105
slide_924	UCEC	UCEC	98	UCEC	99	UCEC	101	UCEC	83	UCEC	92
slide_925	UCEC	UCEC	86	UCEC	88	UCEC	92	UCEC	93	UCEC	97
slide_926	UCEC	CESC	96	CESC	100	CESC	102	CESC	107	CESC	113
slide_927	UCEC	UCEC	70	UCEC	75	UCEC	79	UCEC	81	UCEC	81
slide_928	UCEC	UCEC	98	UCEC	102	UCEC	104	UCEC	109	UCEC	113
slide_929	UCEC	UCEC	95	UCEC	97	UCEC	84	UCEC	93	UCEC	97
slide_930	UCEC	UCS	89	UCEC	91	UCS	91	CESC	95	UCS	99
slide_931	UCEC	UCEC	61	UCEC	87	UCEC	88	UCEC	90	UCEC	95
slide_932	UCEC	UCEC	87	UCEC	95	UCEC	98	UCEC	100	UCEC	103
slide_933	UCEC	UCEC	76	UCEC	81	UCEC	95	UCEC	78	UCEC	94
slide_934	UCEC	UCEC	78	UCEC	94	UCEC	98	UCEC	100	UCEC	102
slide_935	UCEC	UCEC	82	UCEC	86	UCEC	88	UCEC	91	UCEC	92
slide_936	UCEC	UCEC	107	UCEC	111	UCEC	112	UCEC	99	UCEC	106
slide_937	UCEC	UCEC	98	UCEC	103	UCEC	104	UCEC	107	UCEC	108
slide_938	UCEC	UCEC	84	UCEC	85	UCEC	89	UCEC	90	UCEC	91
slide_939	UCEC	UCEC	81	UCEC	85	UCEC	95	UCEC	102	UCEC	118
slide_940	UCEC	UCEC	99	UCEC	102	UCEC	104	UCEC	86	CESC	105
slide_941	UCEC	UCEC	50	UCEC	69	UCEC	70	UCEC	74	UCEC	76
slide_942	UCEC	CESC	85	CESC	87	UCEC	93	UCEC	95	UCEC	93
slide_943	UCEC	UCEC	86	UCEC	90	UCEC	91	UCEC	94	UCEC	98
slide_944	UCEC	UCEC	91	UCEC	94	UCEC	78	UCEC	90	UCEC	93
slide_945	UCEC	UCEC	71	UCEC	96	UCEC	97	UCEC	99	UCEC	99
slide_946	UCEC	UCEC	72	UCEC	97	UCEC	103	UCEC	105	UCEC	106
slide_947	UCEC	UCEC	83	UCEC	97	UCEC	102	UCEC	96	UCEC	102
slide_948	UCEC	OV	92	OV	80	UCEC	96	UCEC	101	UCEC	101
slide_949	UCEC	UCEC	99	UCEC	100	UCEC	100	UCEC	100	UCEC	102
slide_950	UCEC	UCEC	86	OV	88	UCEC	75	OV	76	UCEC	89
slide_951	UCEC	UCEC	100	UCEC	101	UCEC	103	UCEC	104	UCEC	106
slide_952	UCEC	UCEC	106	UCEC	115	OV	118	UCEC	120	CESC	121
slide_953	UCEC	CESC	83	CESC	91	CESC	82	CESC	84	UCEC	85
slide_954	UCEC	UCEC	88	UCEC	101	UCEC	106	UCEC	106	UCEC	107
slide_955	UCEC	UCEC	91	UCEC	94	UCEC	83	UCEC	87	UCEC	87
slide_956	UCEC	UCEC	52	UCEC	77	UCEC	82	UCEC	82	UCEC	91
slide_957	UCEC	UCS	77	UCS	82	UCS	98	UCS	100	OV	104
slide_958	UCEC	UCEC	75	UCEC	80	UCEC	85	UCEC	86	UCEC	89
slide_959	UCEC	UCEC	82	UCEC	86	UCEC	98	UCEC	99	UCEC	99
slide_960	UCEC	UCEC	82	UCEC	87	UCEC	88	UCEC	89	UCEC	89
slide_961	UCEC	UCEC	91	UCEC	99	UCEC	103	UCEC	105	UCEC	105
slide_962	UCEC	UCEC	74	UCEC	85	UCEC	85	UCEC	85	UCEC	88
slide_963	UCEC	UCEC	82	UCEC	85	UCEC	91	UCEC	92	UCEC	92
slide_964	UCEC	UCEC	93	UCEC	105	UCEC	106	UCEC	110	UCEC	110
slide_965	UCEC	UCEC	79	UCEC	82	UCEC	82	UCEC	96	UCEC	101
slide_966	UCEC	UCEC	98	UCEC	107	UCEC	110	UCEC	110	UCEC	113
slide_967	UCEC	UCEC	96	UCEC	99	UCEC	102	UCEC	99	UCEC	102
slide_968	UCEC	UCEC	101	UCEC	109	UCEC	113	UCEC	115	UCEC	117
slide_969	UCEC	UCEC	92	UCEC	100	CESC	106	UCEC	110	UCEC	106
slide_970	UCEC	UCEC	95	UCEC	98	UCEC	101	UCEC	101	UCEC	107
slide_971	UCEC	UCEC	83	UCEC	98	UCEC	112	UCEC	114	UCEC	117
slide_972	UCEC	UCEC	84	UCEC	87	UCEC	90	UCEC	97	UCEC	98
slide_973	UCEC	UCEC	85	UCEC	91	UCEC	97	CESC	91	UCEC	100
slide_974	UCEC	UCEC	92	UCEC	96	UCEC	97	UCEC	103	UCEC	104
slide_975	UCEC	UCEC	78	UCEC	88	UCEC	96	UCEC	97	UCEC	97
slide_976	UCEC	UCEC	92	UCEC	99	UCEC	103	UCEC	99	UCEC	103
slide_977	UCEC	CESC	84	CESC	87	CESC	88	CESC	89	CESC	90
slide_978	UCEC	UCEC	87	UCEC	100	UCEC	101	UCEC	104	UCEC	108
slide_979	UCEC	UCEC	62	UCEC	79	UCEC	80	UCEC	88	UCEC	92
slide_980	UCEC	UCEC	91	UCEC	92	UCEC	93	UCEC	97	UCEC	87
slide_981	UCEC	UCEC	73	UCEC	115	CESC	105	UCEC	112	UCEC	108
slide_982	UCEC	UCEC	88	UCEC	95	UCEC	95	UCEC	95	UCEC	98
slide_983	UCEC	UCEC	90	UCEC	93	UCEC	105	UCEC	106	UCEC	109
slide_984	UCEC	UCS	90	UCS	94	UCEC	96	UCEC	96	UCS	65
slide_985	UCEC	UCEC	89	UCEC	89	UCEC	89	UCEC	90	UCEC	92
slide_986	UCEC	UCEC	92	UCEC	99	UCEC	101	UCEC	101	UCEC	95
slide_987	UCEC	UCS	93	UCEC	102	UCEC	104	UCEC	104	UCS	95
slide_988	UCEC	OV	104	OV	118	OV	119	OV	121	OV	121
slide_989	UCEC	UCEC	82	UCEC	90	UCEC	90	UCEC	91	UCEC	97
slide_990	UCEC	UCEC	84	UCEC	88	UCEC	96	UCEC	99	UCEC	104
slide_991	UCEC	UCEC	76	UCEC	95	UCEC	100	UCEC	100	UCEC	104
slide_992	UCEC	UCEC	84	UCEC	98	UCEC	108	UCEC	111	UCEC	111
slide_993	UCEC	UCS	95	UCEC	95	UCS	98	UCEC	98	UCEC	99
slide_994	UCEC	UCS	93	UCEC	96	UCEC	102	UCS	80	UCEC	90
slide_995	UCEC	UCEC	100	UCEC	100	UCEC	104	UCEC	104	UCEC	105
slide_996	UCEC	UCEC	96	UCEC	105	UCEC	109	UCEC	110	UCEC	112
slide_997	UCEC	UCEC	85	UCEC	104	UCEC	107	UCEC	108	UCEC	109
slide_998	UCEC	UCEC	79	UCEC	96	UCEC	97	UCEC	74	UCEC	76
slide_999	UCEC	UCEC	89	UCEC	97	UCEC	100	UCEC	100	UCEC	101
slide_1000	UCEC	UCS	104	UCEC	105	UCEC	110	UCEC	113	UCEC	114
slide_1001	UCEC	UCS	88	UCS	89	UCEC	89	UCEC	97	UCEC	97
slide_1002	UCEC	CESC	83	CESC	89	CESC	90	CESC	94	CESC	75
slide_1003	UCEC	UCEC	103	UCEC	108	UCEC	102	UCEC	104	UCEC	108
slide_1004	UCEC	UCS	101	UCS	106	UCS	88	UCEC	94	UCS	94
slide_1005	UCEC	UCEC	69	UCEC	90	UCEC	93	UCEC	77	UCEC	88
slide_1006	UCEC	UCEC	97	UCEC	98	UCEC	74	UCEC	90	UCEC	90
slide_1007	UCEC	UCEC	102	UCEC	111	UCEC	114	UCEC	116	UCEC	118
slide_1008	UCEC	UCEC	84	UCEC	98	UCEC	99	UCEC	100	UCEC	101
slide_1009	UCEC	OV	83	OV	101	OV	104	CESC	101	OV	108
slide_1010	UCEC	UCEC	68	UCEC	78	UCEC	83	UCEC	86	UCEC	89
slide_1011	UCEC	CESC	119	CESC	114	UCEC	123
slide_1012	UCEC	UCEC	101	UCEC	105	UCEC	111	UCEC	84	UCEC	97
slide_1013	UCEC	UCEC	109	UCEC	109	UCEC	113	UCEC	99	UCEC	102
slide_1014	UCEC	UCEC	101	UCEC	101	UCEC	107	UCEC	102	UCEC	103
slide_1015	UCEC	CESC	85	CESC	86	UCEC	87	CESC	88	CESC	89
slide_1016	UCEC	UCEC	80	UCEC	87	UCEC	111	UCEC	113	UCEC	114
slide_1017	UCEC	UCEC	104	UCEC	105	UCEC	94	UCEC	97	UCEC	102
slide_1018	UCEC	UCS	108	UCS	108	UCS	113	UCEC	115	UCS	102
slide_1019	UCEC	UCS	80	UCEC	86	UCEC	91	UCEC	92	UCEC	92
slide_1020	UCEC	UCEC	88	UCEC	100	UCEC	103	UCEC	106	UCEC	115
slide_1021	UCEC	CESC	96	CESC	108	CESC	112	CESC	104	CESC	105
slide_1022	UCEC	UCEC	92	UCEC	102	UCEC	104	UCEC	106	UCEC	107
slide_1023	UCEC	OV	102	OV	108	OV	98	OV	77	OV	93
slide_1024	UCEC	UCEC	74	UCEC	82	UCEC	85	UCEC	88	UCEC	88
slide_1025	UCEC	UCEC	95	UCEC	96	UCEC	97	UCEC	89	UCEC	93
slide_1026	UCEC	UCEC	103	UCEC	106	UCEC	106	UCEC	106	UCEC	107
slide_1027	UCEC	UCEC	89	UCEC	93	UCEC	101	UCEC	103	UCEC	104
slide_1028	UCEC	UCEC	82	UCEC	63	UCEC	68	UCEC	71	UCEC	85
slide_1029	UCEC	CESC	100	CESC	101	CESC	101	CESC	102	CESC	107
slide_1030	UCEC	CESC	77	CESC	90	CESC	91	CESC	92	UCEC	96
slide_1031	UCEC	UCEC	71	UCEC	94	UCEC	83	UCEC	96	UCEC	81
slide_1032	UCEC	UCEC	72	UCEC	80	UCEC	80	UCEC	81	UCEC	82
slide_1033	UCEC	CESC	106	UCEC	106	CESC	107	UCEC	109	CESC	80
slide_1034	UCEC	UCS	97	UCS	103	UCEC	108	UCEC	110	UCEC	110
slide_1035	UCEC	UCEC	89	UCS	91	UCS	81	CESC	87	CESC	92
slide_1036	UCEC	CESC	74	CESC	82	CESC	84	CESC	91	UCEC	92
slide_1037	UCEC	UCS	80	UCEC	89	UCEC	90	UCS	96	UCEC	99
slide_1038	UCEC	UCEC	83	UCEC	89	UCEC	93	UCEC	96	UCEC	97
slide_1039	UCEC	UCS	93	UCS	99	UCS	110	UCS	99	UCEC	109
slide_1040	UCEC	UCS	108	CESC	108	UCS	108	UCS	110	UCS	111
slide_1041	UCEC	UCEC	54	UCEC	61	UCEC	72	UCEC	76	UCEC	79
slide_1042	UCEC	UCEC	111	UCEC	113	UCEC	114	UCEC	110	UCEC	111
slide_1043	UCEC	UCS	82	UCEC	99	UCS	102	UCS	97	UCS	101
slide_1044	UCEC	UCEC	87	UCEC	93	UCEC	95	UCEC	99	UCEC	92
slide_1045	UCEC	UCEC	82	UCEC	87	UCEC	88	UCEC	91	UCEC	94
slide_1046	UCEC	UCEC	91	UCEC	96	UCEC	97	UCEC	68	UCEC	84
slide_1047	UCEC	OV	100	OV	103	UCEC	107	UCEC	109	OV	110
slide_1048	UCEC	UCEC	79	UCEC	83	UCEC	85	UCEC	86	UCEC	98
slide_1049	UCEC	UCEC	90	UCEC	93	UCEC	96	UCEC	98	UCEC	92
slide_1050	UCEC	UCS	106	UCEC	107	UCEC	107	UCEC	107	UCS	107
slide_1051	UCEC	UCEC	101	UCEC	105	UCEC	108	UCEC	109	UCEC	110
slide_1052	UCEC	UCEC	90	UCEC	113	UCEC	115	UCEC	122	UCEC	127
slide_1053	UCEC	UCEC	84	UCEC	108	UCEC	89	UCEC	94	UCEC	101
slide_1054	UCEC	UCEC	98	UCEC	98	UCEC	103	UCEC	103	UCEC	104
slide_1055	UCEC	UCEC	74	UCEC	77	UCEC	88	UCEC	94	UCEC	86
slide_1056	UCEC	UCEC	67	UCEC	100	UCEC	105	UCEC	107	UCEC	108
slide_1057	UCEC	UCS	92	UCEC	101	UCS	105	UCEC	105	UCS	99
slide_1058	UCEC	UCEC	96	UCEC	102	UCEC	93	UCEC	100	UCEC	96
slide_1059	UCEC	UCEC	79	UCEC	84	UCEC	100	UCEC	103	UCEC	105
slide_1060	UCEC	UCS	95	UCEC	95	UCEC	101	UCS	100	UCEC	102
slide_1061	UCEC	UCS	101	CESC	102	UCS	106	UCEC	107	UCS	79
slide_1062	UCEC	UCEC	82	UCEC	98	UCEC	106	UCEC	112	UCEC	115
slide_1063	UCEC	UCS	86	UCEC	94	UCEC	98	UCEC	100	UCS	102
slide_1064	UCEC	UCEC	96	UCEC	96	UCEC	101	UCEC	104	UCEC	94
slide_1065	UCEC	UCEC	99	UCEC	104	UCEC	105	UCEC	108	UCEC	109
slide_1066	UCEC	UCEC	96	UCEC	99	UCEC	96	UCEC	93	UCEC	95
slide_1067	UCEC	UCEC	87	UCEC	90	UCEC	103	UCEC	104	UCEC	107
slide_1068	UCEC	UCEC	83	UCEC	91	UCEC	69	UCEC	82	UCEC	87
slide_1069	UCEC	UCEC	81	UCEC	88	UCEC	93	UCEC	101	UCEC	101
slide_1070	UCEC	UCEC	105	CESC	106	CESC	109	UCEC	110	UCEC	105
slide_1071	UCEC	UCS	90	UCEC	93	UCEC	96	UCEC	95	UCEC	96
slide_1072	UCEC	UCEC	90	UCEC	105	UCEC	115	UCEC	120	UCEC	121
slide_1073	UCEC	UCEC	80	UCEC	116	UCEC	116	UCEC	118	UCEC	120
slide_1074	UCEC	CESC	66	CESC	84	CESC	89	CESC	91	UCEC	91
slide_1075	UCEC	UCEC	92	UCEC	95	UCEC	106	UCEC	108	UCEC	109
slide_1076	UCEC	UCS	89	UCEC	96	UCEC	99	UCEC	105	UCEC	106
slide_1077	UCEC	UCEC	88	UCEC	92	UCEC	97	UCEC	100	UCEC	104
slide_1078	UCEC	UCS	111	UCS	117	UCEC	120	OV	119	UCS	97
slide_1079	UCEC	UCEC	82	UCEC	102	UCEC	102	UCEC	112	UCEC	112
slide_1080	UCEC	UCEC	95	UCEC	101	UCEC	101	UCEC	104	UCEC	94
slide_1081	UCEC	UCEC	91	UCEC	103	UCEC	107	UCEC	107	UCEC	113
slide_1082	UCEC	OV	95	UCEC	101	CESC	102	UCEC	106	UCEC	107
slide_1083	UCEC	UCS	100	UCS	101	UCEC	103	CESC	101	UCEC	100
slide_1084	UCEC	CESC	88	CESC	89	CESC	104	UCEC	103	CESC	96
slide_1085	UCEC	UCEC	88	UCEC	89	UCEC	92	UCEC	94	UCEC	97
slide_1086	UCEC	UCEC	93	UCEC	93	UCEC	94	UCEC	94	UCEC	94
slide_1087	UCEC	CESC	91	UCEC	101	UCEC	107	CESC	78	CESC	99
slide_1088	UCEC	UCEC	72	UCEC	82	UCEC	86	UCEC	92	UCEC	93
slide_1089	UCEC	UCEC	97	CESC	99	CESC	91	UCEC	92	UCEC	94
slide_1090	UCEC	UCEC	104	UCEC	105	UCEC	105	UCEC	107	UCEC	110
slide_1091	UCEC	UCEC	81	UCEC	82	UCEC	83	UCEC	85	UCEC	85
slide_1092	UCEC	UCEC	84	UCEC	85	UCEC	90	UCEC	92	UCEC	101
slide_1093	UCEC	UCEC	78	UCEC	79	UCEC	84	UCEC	89	UCEC	90
slide_1094	UCEC	UCEC	78	UCEC	81	UCEC	86	UCEC	88	UCEC	89
slide_1095	UCEC	UCEC	81	UCEC	81	UCEC	82	UCEC	91	UCEC	92
slide_1096	UCEC	UCEC	91	UCS	96	UCEC	98	UCS	89	UCEC	89
slide_1097	UCEC	CESC	80	CESC	93	CESC	93	CESC	83	CESC	93
slide_1098	UCEC	UCEC	100	UCEC	104	UCEC	104	UCEC	104	UCEC	106
slide_1099	UCEC	UCEC	86	UCEC	97	UCEC	90	UCEC	91	UCEC	91
slide_1100	UCEC	UCEC	95	UCEC	104	UCEC	107	UCEC	111	UCEC	112
slide_1101	UCEC	UCS	69	UCS	80	UCEC	87	UCEC	87	UCS	88
slide_1102	UCEC	UCS	79	UCEC	85	UCEC	96	UCS	81	UCS	81
slide_1103	UCEC	UCS	103	UCS	106	UCEC	108	UCS	86	UCEC	113
slide_1104	UCEC	UCEC	77	UCEC	87	UCEC	97	UCEC	101	UCEC	103
slide_1105	UCEC	UCEC	93	UCEC	99	UCEC	106	UCEC	114	UCEC	118
slide_1106	UCEC	UCEC	97	UCEC	102	UCEC	114	UCEC	121	UCEC	123
slide_1107	UCEC	UCS	82	UCS	83	CESC	88	UCEC	88	UCS	90
slide_1108	UCEC	UCEC	93	UCEC	95	UCEC	98	UCEC	101	UCEC	103
slide_1109	UCEC	UCEC	98	UCEC	102	UCEC	109	UCEC	113	UCEC	117
slide_1110	CESC	UCEC	102	UCEC	107	UCEC	108	UCEC	110	UCEC	111
slide_1111	CESC	UCEC	94	UCEC	99	UCEC	102	UCEC	92	UCEC	92
slide_1112	CESC	UCEC	106	UCEC	107	UCEC	109	UCEC	110	UCEC	115
slide_1113	CESC	CESC	91	CESC	122	CESC	122	CESC	125	CESC	125
slide_1114	CESC	CESC	99	CESC	119	CESC	121	CESC	125	CESC	100
slide_1115	CESC	CESC	106	CESC	105	CESC	114	UCEC	114	UCEC	114
slide_1116	CESC	CESC	73	CESC	76	CESC	85	CESC	86	UCEC	91
slide_1117	CESC	CESC	77	CESC	90	CESC	77	CESC	89	UCEC	94
slide_1118	CESC	CESC	81	CESC	90	CESC	94	UCEC	98	CESC	80
slide_1119	CESC	CESC	98	CESC	100	UCEC	100	UCEC	100	CESC	101
slide_1120	CESC	CESC	93	CESC	95	CESC	96	CESC	98	CESC	99
slide_1121	CESC	CESC	97	CESC	97	CESC	73	CESC	96	CESC	79
slide_1122	CESC	CESC	85	CESC	99	CESC	102	CESC	97	UCEC	102
slide_1123	CESC	CESC	99	CESC	114	CESC	116	CESC	108	CESC	113
slide_1124	CESC	CESC	104	CESC	107	CESC	107	CESC	109	CESC	110
slide_1125	CESC	CESC	101	CESC	99	UCEC	116	CESC	88	UCEC	96
slide_1126	CESC	CESC	105	UCEC	111	CESC	111	CESC	113	CESC	98
slide_1127	CESC	UCEC	102	OV	102	OV	83	OV	88	OV	90
slide_1128	CESC	OV	80	OV	84	OV	87	UCEC	92	OV	93
slide_1129	CESC	OV	81	OV	87	CESC	93	CESC	95	CESC	95
slide_1130	CESC	CESC	81	CESC	87	CESC	90	CESC	95	CESC	97
slide_1131	CESC	CESC	100	CESC	101	CESC	111	CESC	113	CESC	117
slide_1132	CESC	UCS	96	UCS	100	UCS	101	UCS	98	UCS	103
slide_1133	CESC	CESC	90	CESC	97	CESC	103	CESC	104	CESC	108
slide_1134	CESC	CESC	88	UCEC	107	UCEC	109	CESC	109	CESC	111
slide_1135	CESC	CESC	68	CESC	98	CESC	102	CESC	106	CESC	106
slide_1136	CESC	UCEC	93	UCEC	98	UCEC	103	UCEC	110	UCEC	110
slide_1137	CESC	UCEC	79	UCEC	85	UCEC	61	UCEC	66	UCEC	66
slide_1138	CESC	CESC	92	CESC	99	CESC	95	CESC	98	CESC	98
slide_1139	CESC	UCEC	100	UCEC	106	UCEC	108	UCEC	113	CESC	84
slide_1140	CESC	CESC	97	CESC	104	CESC	104	CESC	107	UCEC	110
slide_1141	CESC	CESC	56	CESC	80	CESC	82	CESC	89	CESC	91
slide_1142	CESC	CESC	104	CESC	105	CESC	106	CESC	100	CESC	102
slide_1143	CESC	CESC	99	CESC	99	UCEC	104	CESC	107	CESC	108
slide_1144	CESC	CESC	83	CESC	84	CESC	85	CESC	95	CESC	96
slide_1145	CESC	CESC	96	CESC	103	CESC	108	CESC	96	CESC	102
slide_1146	CESC	CESC	70	CESC	83	CESC	85	CESC	86	CESC	87
slide_1147	CESC	CESC	43	CESC	74	CESC	82	CESC	84	CESC	87
slide_1148	CESC	UCEC	98	CESC	101	CESC	107	CESC	99	UCEC	101
slide_1149	CESC	CESC	95	CESC	100	CESC	101	CESC	102	CESC	102
slide_1150	CESC	CESC	85	CESC	102	UCEC	104	UCEC	104	CESC	107
slide_1151	CESC	CESC	99	CESC	107
slide_1152	CESC	CESC	88	CESC	89	CESC	77	CESC	81	CESC	82
slide_1153	CESC	CESC	93	UCEC	103	UCEC	103	CESC	96	CESC	101
slide_1154	CESC	CESC	83	UCEC	84	CESC	89	CESC	91	CESC	94
slide_1155	CESC	CESC	90	CESC	78	UCEC	87	CESC	93	CESC	94
slide_1156	CESC	UCS	93	UCEC	94	UCS	99	UCEC	100	OV	104
slide_1157	CESC	CESC	95	CESC	95	CESC	104	CESC	119	CESC	128
slide_1158	CESC	CESC	92	CESC	100	CESC	102	CESC	87	CESC	97
slide_1159	CESC	CESC	83	CESC	85	CESC	98	CESC	98	CESC	100
slide_1160	CESC	CESC	91	CESC	101	CESC	102	CESC	104	CESC	112
slide_1161	CESC	OV	95	UCEC	98	OV	101	OV	94	OV	92
slide_1162	CESC	CESC	100	CESC	103	CESC	104	CESC	98	CESC	105
slide_1163	CESC	CESC	80	CESC	82	CESC	82	CESC	79	CESC	81
slide_1164	CESC	CESC	92	CESC	99	CESC	101	CESC	102	CESC	107
slide_1165	CESC	CESC	86	CESC	91	CESC	91	CESC	95	CESC	95
slide_1166	CESC	CESC	94	CESC	107	CESC	109	CESC	89	UCEC	98
slide_1167	CESC	UCEC	102	UCEC	120	UCEC	123	UCEC	123	UCEC	127
slide_1168	CESC	CESC	90	CESC	90	CESC	94	CESC	102	UCEC	103
slide_1169	CESC	CESC	95	CESC	95	CESC	90	CESC	92	CESC	95
slide_1170	CESC	UCS	84	UCEC	100	UCS	102	UCS	103	UCEC	101
slide_1171	CESC	CESC	83	CESC	84	CESC	89	CESC	95	CESC	86
slide_1172	CESC	CESC	87	CESC	101	CESC	106	CESC	109	CESC	114
slide_1173	CESC	UCEC	113
slide_1174	CESC	CESC	81	CESC	83	CESC	96	CESC	100	CESC	102
slide_1175	CESC	OV	107	OV	113	OV	105	UCEC	105	OV	107
slide_1176	CESC	CESC	91	CESC	103	CESC	103	CESC	92	UCEC	97
slide_1177	CESC	CESC	96	CESC	101	CESC	86	CESC	87	CESC	91
slide_1178	CESC	CESC	76	CESC	85	CESC	86	CESC	92	CESC	97
slide_1179	CESC	CESC	90	CESC	100	CESC	100	CESC	93	CESC	99
slide_1180	CESC	CESC	99	CESC	105	CESC	106	CESC	107	CESC	119
slide_1181	CESC	CESC	92	CESC	93	CESC	98	CESC	101	CESC	105
slide_1182	CESC	CESC	91	CESC	94	CESC	95	CESC	93	CESC	100
slide_1183	CESC	CESC	102	CESC	102	CESC	104	CESC	110	CESC	93
slide_1184	CESC	CESC	68	CESC	84	CESC	89	CESC	93	CESC	99
slide_1185	CESC	CESC	89	CESC	98	CESC	104	CESC	107	CESC	108
slide_1186	CESC	CESC	97	CESC	98	CESC	106	CESC	111	CESC	116
slide_1187	CESC	CESC	91	CESC	92	CESC	98	UCEC	77	CESC	95
slide_1188	CESC	CESC	92	CESC	93	CESC	96	CESC	97	CESC	101
slide_1189	CESC	CESC	92	UCEC	111	CESC	90	CESC	105	UCEC	108
slide_1190	CESC	CESC	95	CESC	103	UCEC	103	CESC	103	UCEC	104
slide_1191	CESC	CESC	100	CESC	103	CESC	110	CESC	102	UCEC	109
slide_1192	CESC	CESC	77	CESC	77	CESC	84	CESC	56	CESC	84
slide_1193	CESC	UCS	71	UCEC	79	UCEC	85	UCEC	89	CESC	90
slide_1194	CESC	CESC	90	CESC	91	CESC	93	UCEC	101	CESC	101
slide_1195	CESC	CESC	80	CESC	87	CESC	88	CESC	89	CESC	97
slide_1196	CESC	CESC	72	CESC	84	UCEC	95	CESC	86	CESC	96
slide_1197	CESC	CESC	82	UCEC	86	CESC	88	CESC	92	CESC	98
slide_1198	CESC	UCS	112	UCEC	117	UCEC	119	UCS	100	UCS	103
slide_1199	CESC	CESC	95	CESC	97	CESC	98	CESC	99	CESC	99
slide_1200	CESC	CESC	71	UCEC	92	CESC	94	UCEC	70	CESC	79
slide_1201	CESC	UCS	96	UCS	101	UCS	102	UCS	108	UCS	102
slide_1202	CESC	CESC	104	CESC	108	CESC	112	UCEC	93	UCEC	102
slide_1203	CESC	CESC	89	CESC	97	CESC	111	CESC	115	CESC	117
slide_1204	CESC	CESC	93	CESC	98	CESC	98	CESC	100	UCEC	100
slide_1205	CESC	CESC	90	CESC	94	CESC	95	CESC	85	CESC	86
slide_1206	CESC	CESC	75	CESC	77	CESC	78	CESC	91	CESC	92
slide_1207	CESC	CESC	95	CESC	97	CESC	99	CESC	99	CESC	106
slide_1208	CESC	CESC	93	CESC	97	CESC	98	CESC	100	CESC	111
slide_1209	CESC	CESC	72	CESC	92	UCEC	104	CESC	105	CESC	106
slide_1210	CESC	CESC	87	CESC	92	CESC	95	CESC	95	OV	96
slide_1211	CESC	CESC	83	CESC	97	CESC	100	CESC	103	CESC	88
slide_1212	CESC	CESC	82	CESC	88	UCEC	100	CESC	81	CESC	88
slide_1213	CESC	CESC	92	CESC	94	CESC	95	CESC	78	CESC	92
slide_1214	CESC	CESC	92	CESC	105	CESC	105	CESC	107	CESC	88
slide_1215	CESC	UCS	104	UCS	107	UCEC	111	UCS	104	UCS	111
slide_1216	CESC	CESC	95	CESC	106	CESC	119	CESC	121	CESC	125
slide_1217	CESC	OV	98	OV	100	OV	102	OV	79	OV	90
slide_1218	CESC	CESC	92	UCEC	106	UCEC	107	UCEC	108	UCEC	110
slide_1219	CESC	CESC	102	CESC	108	CESC	109	CESC	110	CESC	114
slide_1220	CESC	CESC	98	CESC	100	CESC	108	CESC	108	CESC	110
slide_1221	CESC	UCEC	85	UCEC	100	CESC	79	UCEC	95	CESC	101
slide_1222	CESC	CESC	92	CESC	103	CESC	108	CESC	110	CESC	112
slide_1223	CESC	CESC	97	CESC	98	CESC	100	CESC	102	CESC	104
slide_1224	CESC	CESC	93	CESC	96	CESC	96	UCEC	97	CESC	99
slide_1225	CESC	UCEC	99	UCEC	101	UCEC	102	UCEC	103	UCEC	109
slide_1226	CESC	UCS	89	UCS	95	UCS	97	CESC	104	CESC	100
slide_1227	CESC	CESC	96	CESC	103	UCEC	104	CESC	73	UCEC	76
slide_1228	CESC	CESC	95	CESC	96	CESC	88	CESC	90	CESC	94
slide_1229	CESC	CESC	99	CESC	102	CESC	109	CESC	111	CESC	111
slide_1230	CESC	CESC	72	CESC	87	CESC	87	CESC	91	CESC	93
slide_1231	CESC	CESC	100	CESC	101	CESC	104	CESC	107	CESC	113
slide_1232	CESC	CESC	97	CESC	104	CESC	105	CESC	107	UCEC	85
slide_1233	CESC	CESC	75	CESC	78	UCEC	80	CESC	90	CESC	91
slide_1234	CESC	CESC	85	CESC	100	CESC	102	CESC	102	CESC	104
slide_1235	CESC	CESC	96	CESC	99	CESC	110	CESC	113	CESC	113
slide_1236	CESC	CESC	88	UCEC	75	CESC	82	UCEC	85	CESC	85
slide_1237	CESC	CESC	64	CESC	82	CESC	76	UCEC	84	UCEC	85
slide_1238	CESC	CESC	92	CESC	97	CESC	98	CESC	99	CESC	99
slide_1239	CESC	CESC	85	CESC	96	CESC	101	CESC	100	CESC	82
slide_1240	CESC	CESC	83	CESC	90	CESC	94	CESC	95	CESC	97
slide_1241	CESC	CESC	90	UCEC	98	CESC	102	CESC	94	CESC	97
slide_1242	CESC	CESC	93	CESC	90	CESC	97	CESC	101	UCEC	102
slide_1243	CESC	CESC	92	CESC	101	CESC	114	CESC	117	CESC	117
slide_1244	CESC	UCEC	74	UCEC	85	UCEC	87	UCEC	94	UCEC	95
slide_1245	CESC	UCEC	103	UCEC	104	UCEC	104	UCEC	105	UCEC	108
slide_1246	CESC	CESC	108	CESC	111	CESC	103	CESC	108	UCEC	111
slide_1247	CESC	CESC	71	UCEC	98	CESC	98	CESC	100	UCEC	101
slide_1248	CESC	CESC	105	UCEC	112	CESC	119	CESC	119	UCEC	111
slide_1249	CESC	CESC	98	CESC	104	CESC	109	UCEC	113	CESC	99
slide_1250	CESC	CESC	98	CESC	111	CESC	123	CESC	94	CESC	107
slide_1251	CESC	UCEC	105	UCEC	106	UCEC	113	UCEC	114	UCEC	116
slide_1252	CESC	CESC	55	UCEC	85	CESC	89	UCEC	89	CESC	94
slide_1253	CESC	CESC	96	CESC	101	CESC	106	CESC	108	CESC	109
slide_1254	CESC	CESC	77	CESC	95	CESC	99	CESC	100	CESC	100
slide_1255	CESC	CESC	93	CESC	97	CESC	98	CESC	104	CESC	104
slide_1256	CESC	CESC	95	CESC	102	UCEC	103	UCEC	110	CESC	97
slide_1257	CESC	CESC	79	CESC	81	CESC	85	CESC	87	CESC	80
slide_1258	CESC	UCEC	90	UCS	90	UCS	97	UCEC	85	UCS	86
slide_1259	CESC	CESC	79	CESC	81	UCEC	82	CESC	87	CESC	90
slide_1260	CESC	UCEC	92	CESC	101	CESC	104	CESC	105	CESC	106
slide_1261	CESC	CESC	99	CESC	103	CESC	83	CESC	100	UCEC	101
slide_1262	CESC	CESC	85	CESC	101	CESC	103	CESC	69	CESC	97
slide_1263	CESC	CESC	90	CESC	103	CESC	107	CESC	111	CESC	117
slide_1264	CESC	CESC	97	CESC	104	UCEC	102	UCEC	100	UCEC	107
slide_1265	CESC	UCEC	95	UCEC	100	UCEC	107	UCEC	110	UCEC	111
slide_1266	CESC	CESC	59	CESC	89	CESC	98	CESC	102	CESC	102
slide_1267	CESC	CESC	99	CESC	100	CESC	103	CESC	87	CESC	93
slide_1268	CESC	OV	101	OV	107	OV	110	UCEC	110	OV	106
slide_1269	CESC	CESC	98	CESC	101	CESC	101	CESC	104	CESC	105
slide_1270	CESC	UCEC	107	UCS	110	UCEC	110	UCS	104	CESC	104
slide_1271	CESC	CESC	94	CESC	95	CESC	96	UCEC	99	CESC	99
slide_1272	CESC	CESC	100	UCEC	104	CESC	78	CESC	87	CESC	95
slide_1273	CESC	UCEC	91	OV	92	UCEC	101	UCEC	102	CESC	102
slide_1274	CESC	CESC	101	CESC	107	CESC	111	UCEC	103	UCEC	107
slide_1275	CESC	CESC	103	CESC	107	UCEC	117	UCEC	100	CESC	113
slide_1276	CESC	UCS	80	UCEC	86	UCEC	92	CESC	95	CESC	97
slide_1277	CESC	CESC	80	CESC	84	CESC	86	CESC	79	CESC	81
slide_1278	CESC	CESC	85	CESC	86	UCEC	92	CESC	94	CESC	95
slide_1279	CESC	CESC	91	CESC	89	CESC	105	UCEC	113	UCEC	115
slide_1280	CESC	CESC	94	CESC	100	CESC	88	CESC	93	CESC	95
slide_1281	CESC	CESC	94	CESC	105	UCEC	94	CESC	97	CESC	102
slide_1282	CESC	CESC	102	CESC	107	CESC	94	CESC	105	CESC	98
slide_1283	CESC	CESC	108	CESC	118	CESC	110	CESC	113	CESC	106
slide_1284	CESC	CESC	84	CESC	85	CESC	85	CESC	87	CESC	90
slide_1285	CESC	CESC	99	CESC	108	CESC	108	CESC	126	CESC	127
slide_1286	CESC	UCS	95	UCS	105	UCEC	108	UCEC	112	UCEC	113
slide_1287	CESC	CESC	100	CESC	104	CESC	105	CESC	106	CESC	58
slide_1288	CESC	UCEC	98	UCEC	114	UCEC	117	UCEC	118	UCEC	124
slide_1289	CESC	CESC	108	CESC	115	CESC	119	CESC	115	UCEC	119
slide_1290	CESC	CESC	87	CESC	90	CESC	85	CESC	85	CESC	90
slide_1291	CESC	CESC	99	CESC	120	UCEC	88	CESC	88	CESC	91
slide_1292	CESC	CESC	96	CESC	99	UCEC	110	CESC	105	CESC	108
slide_1293	CESC	CESC	67	UCEC	82	CESC	87	CESC	88	CESC	91
slide_1294	CESC	CESC	110	UCEC	115	UCEC	115	UCEC	103	UCEC	110
slide_1295	CESC	CESC	76	CESC	87	CESC	88	CESC	92	CESC	90
slide_1296	CESC	CESC	79	CESC	79	CESC	86	CESC	87	CESC	89
slide_1297	CESC	CESC	96	CESC	98	UCEC	99	UCEC	99	CESC	99
slide_1298	CESC	CESC	77	CESC	91	CESC	93	UCEC	95	CESC	97
slide_1299	CESC	CESC	83	CESC	89	CESC	88	UCEC	90	CESC	94
slide_1300	CESC	UCS	95	UCS	100	UCS	100	UCS	102	UCS	105
slide_1301	CESC	CESC	89	CESC	99	CESC	104	CESC	89	UCEC	93
slide_1302	CESC	CESC	104	CESC	105	CESC	122	CESC	122	CESC	123
slide_1303	CESC	CESC	106	CESC	126	CESC	93	CESC	95	CESC	101
slide_1304	CESC	CESC	72	UCEC	76	CESC	85	CESC	86	CESC	89
slide_1305	CESC	OV	87	OV	95	OV	97	OV	90	UCEC	91
slide_1306	CESC	UCEC	86	UCEC	100	UCEC	101	UCEC	101	UCEC	101
slide_1307	CESC	CESC	93	CESC	102	CESC	102	CESC	104	CESC	107
slide_1308	CESC	CESC	81	UCEC	82	CESC	83	CESC	84	CESC	91
slide_1309	CESC	CESC	96	CESC	103	CESC	104	CESC	107	CESC	107
slide_1310	CESC	UCEC	83	CESC	89	CESC	89	CESC	94	CESC	94
slide_1311	CESC	UCS	96	UCS	104	UCS	104	UCS	91	UCEC	109
slide_1312	CESC	CESC	104	UCEC	107	CESC	99	UCEC	104	CESC	106
slide_1313	CESC	CESC	65	CESC	91	CESC	72	CESC	84	CESC	89
slide_1314	CESC	CESC	101	CESC	107	CESC	109	CESC	120	CESC	121
slide_1315	CESC	CESC	95	CESC	97	CESC	100	CESC	103	CESC	97
slide_1316	CESC	CESC	93	CESC	114	CESC	116	CESC	125	CESC	112
slide_1317	CESC	CESC	97	CESC	100	CESC	90	UCEC	98	CESC	80
slide_1318	CESC	CESC	90	CESC	96	CESC	97	CESC	99	CESC	103
slide_1319	CESC	CESC	100	CESC	111	UCEC	112	CESC	107	UCEC	107
slide_1320	CESC	CESC	94	CESC	101	CESC	101	CESC	79	CESC	79
slide_1321	CESC	CESC	85	CESC	88	CESC	92	CESC	94	CESC	102
slide_1322	CESC	CESC	103	CESC	103	CESC	105	UCEC	97	UCEC	101
slide_1323	CESC	CESC	74	CESC	85	CESC	85	CESC	86	CESC	90
slide_1324	CESC	CESC	95	CESC	110	CESC	116	CESC	118	CESC	118
slide_1325	CESC	CESC	69	CESC	93	CESC	96	CESC	78	CESC	85
slide_1326	CESC	CESC	89	CESC	90	CESC	94	UCEC	95	CESC	101
slide_1327	CESC	CESC	61	CESC	66	UCEC	66	CESC	71	UCEC	77
slide_1328	CESC	CESC	101	CESC	103	CESC	111	CESC	111	CESC	114
slide_1329	CESC	CESC	86	CESC	89	CESC	92	CESC	95	CESC	96
slide_1330	CESC	CESC	94	CESC	96	CESC	98	UCEC	99	CESC	103
slide_1331	CESC	UCS	100	UCS	103	UCS	112	UCEC	116	UCS	95
slide_1332	CESC	CESC	82	CESC	84	UCEC	86	UCEC	86	CESC	86
slide_1333	CESC	CESC	97	CESC	103	CESC	106	CESC	106	CESC	108
slide_1334	CESC	CESC	105	CESC	108	CESC	110	CESC	111	CESC	112
slide_1335	CESC	CESC	102	CESC	105	CESC	106	CESC	108	CESC	110
slide_1336	CESC	CESC	94	CESC	101	CESC	102	CESC	105	CESC	105
slide_1337	CESC	CESC	95	CESC	95	CESC	100	CESC	102	CESC	106
slide_1338	CESC	UCEC	82	UCEC	102	UCEC	109	UCEC	109	UCEC	110
slide_1339	CESC	CESC	95	CESC	97	CESC	99	CESC	109	CESC	109
slide_1340	CESC	CESC	101	CESC	108	CESC	109	CESC	96	CESC	107
slide_1341	CESC	CESC	107	CESC	102	CESC	104	CESC	111	CESC	112
slide_1342	CESC	UCS	100	UCEC	100	UCEC	104	UCS	104	UCS	106
slide_1343	CESC	CESC	85	CESC	99	CESC	101	CESC	101	CESC	101
slide_1344	CESC	CESC	79	CESC	89	CESC	91	CESC	92	CESC	94
slide_1345	CESC	CESC	100	CESC	103	CESC	105	CESC	106	CESC	107
slide_1346	CESC	CESC	98	CESC	101	CESC	103	CESC	106	CESC	107
slide_1347	CESC	CESC	79	CESC	87	CESC	91	CESC	91	CESC	93
slide_1348	CESC	CESC	88	CESC	89	CESC	89	CESC	90	CESC	91
slide_1349	CESC	UCEC	93	UCEC	98	UCEC	108
slide_1350	CESC	CESC	74	CESC	84	UCEC	92	CESC	82	CESC	83
slide_1351	CESC	CESC	53	CESC	58	UCEC	66	UCEC	67	UCEC	74
slide_1352	CESC	UCS	86	UCEC	104	UCEC	106	UCEC	110	CESC	110
slide_1353	CESC	CESC	84	CESC	86	CESC	94	CESC	97	CESC	102
slide_1354	CESC	CESC	87	CESC	93	CESC	95	CESC	99	UCEC	100
slide_1355	CESC	CESC	86	CESC	97	CESC	100	CESC	78	CESC	88
slide_1356	CESC	CESC	92	CESC	94	CESC	94	CESC	98	CESC	99
slide_1357	CESC	CESC	124
slide_1358	CESC	CESC	88	CESC	100	CESC	104	CESC	108	CESC	108
slide_1359	CESC	CESC	77	CESC	90	CESC	90	CESC	96	CESC	97
slide_1360	CESC	CESC	98	CESC	104	CESC	105	CESC	106	CESC	109
slide_1361	CESC	CESC	92	CESC	85	CESC	93	CESC	86	CESC	79
slide_1362	CESC	CESC	100	CESC	101	CESC	104	CESC	114	CESC	96
slide_1363	CESC	CESC	97	CESC	99	UCEC	104	UCEC	106	UCEC	106
slide_1364	CESC	CESC	90	CESC	97	CESC	99	CESC	106	UCEC	113
slide_1365	CESC	CESC	90	CESC	98	CESC	100	CESC	99	CESC	101
slide_1366	CESC	CESC	83	CESC	86	CESC	104	CESC	106	CESC	108
slide_1367	CESC	CESC	102	CESC	110	CESC	112	CESC	112	CESC	113
slide_1368	CESC	CESC	73	CESC	98	CESC	82	UCEC	93	UCEC	95
slide_1369	CESC	CESC	96	CESC	98	CESC	100	UCEC	105	CESC	106
slide_1370	CESC	CESC	97	CESC	97	CESC	101	CESC	103	CESC	105
slide_1371	CESC	UCS	75	UCEC	93	UCS	96	UCEC	83	UCEC	99
slide_1372	CESC	CESC	93	CESC	97	CESC	79	UCEC	94	CESC	96
slide_1373	CESC	CESC	92	CESC	92	CESC	93	CESC	94	CESC	74
slide_1374	CESC	CESC	74	CESC	88	CESC	92	CESC	110	CESC	112
slide_1375	CESC	CESC	90	CESC	93	CESC	100	CESC	100	CESC	103
slide_1376	CESC	CESC	78	CESC	88	CESC	91	UCEC	101	CESC	104
slide_1377	CESC	CESC	90	CESC	100	CESC	104	CESC	105	CESC	105
slide_1378	CESC	CESC	74	CESC	98	CESC	98	CESC	100	CESC	110
slide_1379	CESC	OV	103	OV	104	OV	105	OV	97	CESC	101
slide_1380	CESC	CESC	101	CESC	103	CESC	104	CESC	104	CESC	106
slide_1381	CESC	CESC	83	UCEC	86	UCEC	94	CESC	95	OV	97
slide_1382	CESC	UCEC	113	UCEC	117	UCEC	120	UCEC	122	UCEC	125
slide_1383	CESC	CESC	56	CESC	83	UCEC	85	CESC	90	UCEC	90
slide_1384	CESC	CESC	97	CESC	100	CESC	108	CESC	108	CESC	109
slide_1385	CESC	CESC	88	CESC	99	CESC	101	CESC	104	CESC	102
slide_1386	CESC	UCEC	81	OV	84	UCEC	88	OV	89	OV	91
slide_1387	CESC	CESC	102	CESC	121	CESC	123	CESC	105	CESC	117
slide_1388	UCS	UCS	82	UCS	87	OV	91	UCEC	95	UCS	87
slide_1389	UCS	UCS	79	UCS	87	UCS	88	OV	93	UCEC	94
slide_1390	UCS	UCEC	93	UCEC	100	UCEC	106	UCEC	112	UCEC	113
slide_1391	UCS	UCS	95	UCS	101	UCS	104	UCS	102	CESC	99
slide_1392	UCS	UCS	79	UCS	90	UCS	91	UCS	98	UCS	99
slide_1393	UCS	UCS	101	UCS	102	UCS	113	UCS	111	UCS	111
slide_1394	UCS	UCS	87	UCEC	92	UCS	97	UCS	99	UCS	100
slide_1395	UCS	UCEC	65	UCS	74	UCEC	90	UCS	91	UCEC	93
slide_1396	UCS	UCS	102	UCS	104	UCS	104	UCS	105	UCS	106
slide_1397	UCS	UCS	90	UCS	95	UCS	96	UCEC	99	UCS	99
slide_1398	UCS	UCS	104	UCS	110	UCS	96	UCS	97	UCS	100
slide_1399	UCS	UCS	79	UCS	88	UCS	92	UCS	108	UCS	101
slide_1400	UCS	UCS	88	UCEC	105	CESC	105	UCEC	106	UCS	102
slide_1401	UCS	UCS	107	UCS	124	UCS	125	UCS	128	UCS	108
slide_1402	UCS	UCS	71	UCS	81	UCS	88	UCS	93	UCS	93
slide_1403	UCS	UCS	82	UCS	87	UCS	97	UCS	91	UCS	104
slide_1404	UCS	UCS	71	UCS	80	UCS	88	UCEC	99	UCEC	102
slide_1405	UCS	UCEC	84	UCEC	88	UCEC	105	UCEC	109	UCEC	113
slide_1406	UCS	UCS	94	UCS	97	UCS	80	UCS	94	UCEC	101
slide_1407	UCS	UCS	103	UCS	104	UCS	104	UCS	92	UCS	106
slide_1408	UCS	UCS	99	UCS	107	UCEC	110	UCEC	112	UCS	98
slide_1409	UCS	UCEC	97	UCEC	99	UCEC	100	UCEC	102	UCEC	103
slide_1410	UCS	UCS	100	UCS	109	UCS	90	UCEC	91	UCS	91
slide_1411	UCS	UCS	86	UCS	91	UCS	100	UCS	104	UCS	98
slide_1412	UCS	UCS	95	UCS	96	UCS	101	UCEC	102	UCEC	102
slide_1413	UCS	UCS	88	UCEC	88	UCS	92	UCEC	96	UCEC	99
slide_1414	UCS	UCS	78	UCS	90	UCS	95	UCS	91	UCS	97
slide_1415	UCS	UCS	83	UCS	84	UCS	97	UCS	89	UCS	92
slide_1416	UCS	OV	103	UCEC	103	UCEC	111	OV	113	OV	117
slide_1417	UCS	UCS	88	UCEC	96	UCS	109	UCS	109	UCEC	113
slide_1418	UCS	UCS	88	UCS	90	UCS	92	CESC	94	UCS	88
slide_1419	UCS	UCS	76	UCS	97	UCS	97	UCS	111	UCS	113
slide_1420	UCS	UCS	74	UCS	84	UCS	100	UCS	111	UCS	116
slide_1421	UCS	UCS	85	UCS	97	UCS	102	UCS	106	UCS	108
slide_1422	UCS	UCS	107	UCS	113	UCEC	114	UCS	102	UCEC	112
slide_1423	UCS	CESC	106	UCEC	106	CESC	110	CESC	119	UCS	111
slide_1424	UCS	UCS	92	UCS	93	UCS	95	UCEC	103	UCEC	104
slide_1425	UCS	UCS	88	UCS	89	UCS	90	UCS	99	UCS	93
slide_1426	UCS	UCS	92	UCS	95	UCS	100	UCS	85	UCS	88
slide_1427	UCS	OV	98	OV	100	OV	106	OV	108	OV	125
slide_1428	UCS	UCS	104	UCS	119	UCS	120	UCS	127	UCS	107
slide_1429	UCS	UCEC	97	UCEC	103	UCEC	103	UCEC	108	OV	79
slide_1430	UCS	UCEC	98	UCEC	106	UCEC	111	UCEC	112	UCEC	112
slide_1431	UCS	UCS	101	UCS	117	UCEC	118	UCS	87	UCS	94
slide_1432	UCS	UCS	95	UCS	97	UCS	113	UCS	119	UCS	120
slide_1433	UCS	UCS	110	UCS	111	UCS	113	UCEC	113	UCEC	113
slide_1434	UCS	UCS	93	UCEC	104	UCS	106	UCS	107	UCS	107
slide_1435	UCS	OV	96	UCEC	109	CESC	89	CESC	98	CESC	102
slide_1436	UCS	UCEC	88	UCEC	98	UCEC	99	UCEC	96	UCEC	100
slide_1437	UCS	UCS	94	UCS	96	UCEC	103	UCS	104	UCEC	96
slide_1438	UCS	UCS	102	UCS	104	UCEC	88	UCS	90	UCEC	105
slide_1439	UCS	UCEC	99	UCEC	114	UCEC	93	UCEC	97	UCEC	97
slide_1440	UCS	UCS	78	UCS	88	UCS	92	UCS	96	UCS	97
slide_1441	UCS	UCEC	93	UCEC	102	UCEC	104	UCEC	104	UCEC	87
slide_1442	UCS	UCS	99	UCS	112	UCS	114	UCS	101	UCS	108
slide_1443	UCS	UCS	77	UCS	87	UCS	92	UCEC	95	UCEC	97
slide_1444	UCS	UCS	104	UCS	108	UCEC	113	UCS	103	UCEC	109
slide_1445	UCS	CESC	93	UCEC	104	CESC	106	UCEC	107	UCEC	108
slide_1446	UCS	UCS	73	UCS	96	UCS	100	UCS	102	UCEC	105
slide_1447	UCS	UCS	101	UCS	104	UCS	109	UCS	122	UCEC	115
slide_1448	UCS	UCS	95	CESC	99	UCEC	102	UCEC	102	UCS	99
slide_1449	UCS	UCS	113	UCS	113	UCS	108	UCS	108	UCEC	115
slide_1450	UCS	UCS	92	UCEC	97	UCS	102	UCS	103	UCS	103
slide_1451	UCS	UCS	94	UCEC	98	UCS	98	UCS	99	UCEC	101
slide_1452	UCS	UCS	91	UCS	104	UCS	127	UCS	105	UCS	100
slide_1453	UCS	UCS	88	UCS	96	UCS	117	UCS	121	UCS	128
slide_1454	UCS	UCS	83	UCS	87	UCEC	89	UCS	75	UCS	79
slide_1455	UCS	UCS	94	UCS	98	UCS	104	UCS	112	UCS	114
slide_1456	UCS	CESC	71	UCEC	90	UCEC	95	CESC	96	CESC	72
slide_1457	UCS	UCS	103	UCS	104	UCEC	104	UCS	99	CESC	112
slide_1458	UCS	UCS	84	UCEC	98	UCS	103	UCEC	108	UCEC	110
slide_1459	UCS	CESC	72	CESC	95	CESC	95	CESC	85	UCEC	88
slide_1460	UCS	UCS	76	UCS	85	UCS	89	UCS	94	UCEC	97
slide_1461	UCS	UCS	87	UCS	92	UCS	83	UCEC	96	UCS	90
slide_1462	UCS	UCS	88	CESC	108	UCS	87	UCS	98	UCS	100
slide_1463	UCS	UCS	82	UCS	91	UCS	95	UCS	98	UCS	101
slide_1464	UCS	UCS	85	UCEC	86	UCEC	89	UCEC	93	UCEC	94
slide_1465	UCS	UCEC	73	UCEC	76	UCEC	77	UCEC	78	UCEC	80
slide_1466	UCS	UCEC	87	UCEC	106	UCEC	107	UCEC	109	UCEC	110
slide_1467	UCS	UCS	109	UCEC	120	UCEC	93	UCEC	102	UCEC	110
slide_1468	UCS	OV	90	OV	95	UCEC	106	OV	81	UCEC	101
slide_1469	UCS	UCEC	85	UCEC	87	UCEC	88	UCEC	92	UCEC	96
slide_1470	UCS	UCS	105	UCS	106	UCS	86	CESC	99	UCEC	100
slide_1471	UCS	UCS	104	UCS	109	UCS	112	UCS	120	UCS	96
slide_1472	UCS	UCEC	76	UCEC	92	UCEC	92	UCEC	96	UCEC	98
slide_1473	UCS	UCEC	100	UCEC	103	UCEC	104	UCEC	106	UCEC	106
slide_1474	UCS	UCS	90	UCS	100	CESC	100	CESC	100	CESC	100
slide_1475	OV	UCEC	108	UCEC	114	UCEC	114	UCEC	109	UCEC	113
slide_1476	OV	UCEC	88	UCEC	94	UCEC	97	CESC	100	UCEC	104
slide_1477	OV	OV	85	OV	97	UCEC	96	OV	96	UCEC	80
slide_1478	OV	OV	97	OV	102	OV	105	OV	93	OV	98
slide_1479	OV	OV	84	OV	93	OV	65	UCEC	102	OV	97
slide_1480	OV	OV	73	OV	95	OV	95	OV	96	UCEC	102
slide_1481	OV	OV	92	OV	100	OV	108	OV	92	OV	105
slide_1482	OV	OV	94	UCEC	98	OV	87	OV	93	UCEC	98
slide_1483	OV	OV	104	OV	105	OV	117	OV	105	OV	112
slide_1484	OV	UCS	106	UCS	116	UCS	93	UCEC	111	OV	103
slide_1485	OV	OV	84	OV	80	OV	91	OV	91	UCEC	94
slide_1486	OV	OV	97	OV	99	OV	102	OV	104	OV	104
slide_1487	OV	OV	93	OV	100	OV	105	OV	108	OV	110
slide_1488	OV	OV	104	OV	118	OV	97	UCEC	99	OV	105
slide_1489	OV	OV	76	UCEC	94	OV	101	UCEC	103	UCS	104
slide_1490	OV	OV	95	OV	102	OV	108	OV	97	UCEC	106
slide_1491	OV	OV	106	OV	92	OV	98	OV	107	OV	110
slide_1492	OV	OV	102	OV	103	OV	104	OV	110	OV	103
slide_1493	OV	OV	81	OV	82	OV	91	OV	97	OV	92
slide_1494	OV	OV	88	OV	90	OV	99	OV	100	UCEC	105
slide_1495	OV	UCEC	100	UCEC	103	UCEC	104	UCEC	106	UCEC	107
slide_1496	OV	OV	80	OV	92	OV	115	OV	116	OV	118
slide_1497	OV	OV	84	OV	102	OV	94	OV	98	OV	102
slide_1498	OV	OV	104	OV	109	OV	111	OV	102	OV	104
slide_1499	OV	UCS	92	UCS	93	UCS	91	UCEC	98	UCS	103
slide_1500	OV	OV	96	OV	106	OV	91	OV	99	UCEC	99
slide_1501	OV	CESC	95	CESC	96	CESC	96	CESC	98	CESC	100
slide_1502	OV	OV	99	OV	107	OV	110	OV	106	OV	107
slide_1503	OV	OV	96	OV	97	OV	100	OV	108	OV	111
slide_1504	OV	OV	103	OV	110	OV	115	UCEC	116	OV	116
slide_1505	OV	OV	101	OV	106	OV	108	OV	112	OV	121
slide_1506	OV	OV	103	OV	103	OV	107	OV	109	OV	102
slide_1507	OV	OV	83	OV	83	OV	92	OV	95	UCEC	97
slide_1508	OV	OV	105	OV	88	OV	96	OV	99	OV	105
slide_1509	OV	OV	84	OV	86	OV	87	OV	89	OV	91
slide_1510	OV	OV	80	OV	94	OV	95	OV	100	UCEC	104
slide_1511	OV	OV	97	OV	98	OV	98	OV	99	OV	99
slide_1512	OV	UCEC	103	UCEC	112	UCEC	113	UCEC	116	UCEC	110
slide_1513	OV	UCEC	86	UCEC	96	UCEC	99	UCEC	108	UCS	91
slide_1514	OV	OV	99	OV	105	OV	106	OV	109	OV	96
slide_1515	OV	OV	91	OV	95	OV	101	OV	85	OV	92
slide_1516	OV	OV	61	OV	100	OV	101	OV	101	OV	75
slide_1517	OV	OV	104	OV	105	OV	92	UCEC	96	OV	101
slide_1518	OV	OV	91	OV	99	OV	89	UCEC	91	UCEC	93
slide_1519	OV	UCEC	98	UCEC	108	UCEC	109	UCEC	111	UCEC	116
slide_1520	OV	OV	101	OV	102	OV	104	OV	106	UCEC	108
slide_1521	OV	OV	89	OV	102	OV	111	OV	117	OV	121
slide_1522	OV	OV	106	OV	108	OV	98	OV	103	OV	111
slide_1523	OV	CESC	110	CESC	111	CESC	110	UCEC	111	UCEC	113
slide_1524	OV	OV	97	OV	99	OV	101	OV	105	OV	94
slide_1525	OV	OV	85	OV	95	OV	113	OV	127	OV	104
slide_1526	OV	OV	102	OV	111	OV	111	OV	105	OV	106
slide_1527	OV	UCEC	93	UCEC	105	UCEC	109	UCEC	112	UCEC	116
slide_1528	OV	OV	89	OV	93	OV	98	OV	103	OV	104
slide_1529	OV	OV	94	OV	100	OV	111	OV	113	OV	100
slide_1530	OV	UCEC	109	UCEC	114	UCEC	117	UCEC	117	UCEC	123
slide_1531	OV	OV	103	OV	117	OV	120	OV	125	OV	126
slide_1532	OV	OV	97	OV	109	OV	106	UCEC	109	OV	107
slide_1533	OV	UCEC	108	UCEC	109	UCEC	112	UCEC	112	UCEC	105
slide_1534	OV	OV	96	OV	104	OV	108	OV	99	OV	103
slide_1535	OV	OV	94	OV	110	UCEC	111	UCEC	113	UCEC	115
slide_1536	OV	OV	105	OV	98	UCEC	103	OV	93	OV	103
slide_1537	OV	OV	91	OV	100	OV	97	OV	95	OV	95
slide_1538	OV	OV	95	OV	95	OV	104	OV	89	OV	97
slide_1539	OV	OV	94	OV	95	OV	85	OV	89	UCEC	90
slide_1540	OV	OV	96	OV	104	OV	105	OV	82	OV	84
slide_1541	OV	OV	103	UCEC	104	OV	108	OV	90	OV	104
slide_1542	OV	OV	79	OV	80	OV	90	OV	91	OV	93
slide_1543	OV	OV	90	OV	100	UCEC	101	OV	104	OV	84
slide_1544	OV	OV	90	OV	92	OV	96	OV	98	OV	109
slide_1545	OV	OV	89	OV	90	OV	91	OV	92	OV	92
slide_1546	OV	OV	90	OV	107	OV	98	UCEC	103	OV	103
slide_1547	OV	OV	90	OV	81	UCEC	99	OV	104	OV	108
slide_1548	OV	OV	86	OV	91	OV	92	OV	99	OV	101
slide_1549	OV	OV	100	OV	105	OV	90	OV	95	OV	95
slide_1550	OV	OV	100	OV	107	OV	107	OV	108	OV	113
slide_1551	OV	OV	90	OV	125	OV	107	OV	111	OV	113
slide_1552	OV	OV	80	OV	103	OV	122	OV	127	OV	93
slide_1553	OV	UCEC	105	UCEC	113	CESC	113	UCEC	114	UCEC	102
slide_1554	OV	OV	76	OV	81	OV	82	OV	84	UCEC	84
slide_1555	OV	OV	74	OV	82	OV	86	OV	89	OV	97
slide_1556	OV	OV	95	OV	101	OV	103	OV	109	OV	93
slide_1557	OV	OV	87	OV	104	UCEC	109	UCEC	111	OV	93
slide_1558	OV	OV	94	OV	87	OV	91	OV	91	UCEC	92
slide_1559	OV	OV	92	UCEC	104	UCEC	116	OV	90	UCEC	115
slide_1560	OV	OV	94	UCEC	99	CESC	100	OV	105	OV	108
slide_1561	OV	OV	108	OV	102	OV	106	UCEC	106	OV	110
slide_1562	OV	OV	102	OV	107	OV	103	OV	103	OV	103
slide_1563	OV	OV	99	OV	100	OV	102	UCEC	102	OV	103
slide_1564	OV	OV	97	OV	105	OV	108	OV	108	OV	101
slide_1565	OV	OV	97	OV	79	OV	81	OV	84	OV	85
slide_1566	OV	OV	102	OV	115	OV	106	CESC	114	OV	84
slide_1567	OV	OV	96	OV	105	OV	112	OV	113	OV	126
slide_1568	OV	OV	91	UCEC	103	OV	111	OV	102	UCEC	108
slide_1569	OV	OV	78	OV	118	OV	119	OV	94	OV	105
slide_1570	OV	UCEC	106	UCEC	124	UCEC	125	UCEC	111	UCEC	119
slide_1571	OV	OV	89	OV	86	UCEC	87	OV	97	UCEC	98
slide_1572	OV	OV	80	OV	82	OV	87	OV	95	OV	101
slide_1573	OV	OV	94	OV	107	OV	115	OV	118	OV	126
slide_1574	OV	OV	69	OV	78	OV	82	OV	84	UCEC	97
slide_1575	OV	OV	95	OV	105	OV	106	UCEC	84	UCEC	87
slide_1576	OV	UCEC	97	UCEC	100	UCEC	99	UCEC	104	UCEC	104
slide_1577	OV	OV	99	OV	101	OV	82	OV	96	OV	109
slide_1578	OV	UCEC	94	UCEC	99	UCEC	101	UCEC	102	UCEC	104
slide_1579	OV	OV	93	OV	101	OV	113	OV	97	OV	101
slide_1580	OV	OV	76	OV	86	OV	96	UCEC	104	OV	106
slide_1581	OV	OV	75	OV	99	OV	101	OV	107	OV	90
slide_1582	KICH	KICH	88	KICH	97	KICH	106	KIRC	107	KICH	90
slide_1583	KICH	KICH	102	KICH	108	KICH	112	KICH	118	KICH	118
slide_1584	KICH	KICH	70	KICH	95	KICH	100	KICH	78	KICH	87
slide_1585	KICH	KICH	67	KICH	91	KIRC	95	KIRP	100	KICH	85
slide_1586	KICH	KICH	87	KICH	96	KICH	101	KICH	102	KICH	106
slide_1587	KICH	KICH	79	KICH	102	KICH	90	KICH	70	KICH	73
slide_1588	KICH	KICH	90	KICH	101	KICH	104	KICH	107	KICH	108
slide_1589	KICH	KICH	89	KICH	95	KICH	100	KICH	89	KICH	90
slide_1590	KICH	KICH	86	KICH	102	KICH	118	KICH	123	KICH	95
slide_1591	KICH	KICH	100	KICH	102	KICH	105	KICH	94	KICH	109
slide_1592	KICH	KICH	101	KICH	110	KIRC	110	KIRC	95	KICH	95
slide_1593	KICH	KIRC	101	KIRC	105	KIRC	106	KIRC	107	KIRC	96
slide_1594	KICH	KICH	82	KICH	92	KICH	87	KICH	89	KICH	71
slide_1595	KICH	KICH	88	KICH	91	KICH	93	KICH	94	KICH	96
slide_1596	KICH	KICH	95	KICH	97	KICH	99	KICH	104	KICH	106
slide_1597	KICH	KICH	88	KICH	93	KICH	95	KICH	92	KICH	94
slide_1598	KICH	KICH	106	KICH	107	KICH	108	KICH	110	KICH	113
slide_1599	KICH	KICH	84	KICH	87	KICH	89	KICH	89	KIRP	97
slide_1600	KICH	KICH	94	KICH	99	KICH	91	KICH	98	KICH	101
slide_1601	KICH	KICH	94	KICH	99	KICH	101	KICH	90	KICH	99
slide_1602	KICH	KICH	99	KICH	101	KICH	98	KICH	98	KICH	105
slide_1603	KICH	KICH	79	KICH	80	KICH	85	KICH	86	KICH	91
slide_1604	KICH	KIRP	86	KIRP	101	KIRC	107	KIRP	109	KIRP	114
slide_1605	KICH	KICH	83	KICH	87	KICH	88	KICH	89	KICH	93
slide_1606	KICH	KICH	103	KICH	121	KICH	99	KICH	113	KICH	115
slide_1607	KICH	BLCA	90	BLCA	90	BLCA	93	BLCA	95	BLCA	84
slide_1608	KICH	KICH	115	KICH	117	KICH	122	KICH	113	KICH	113
slide_1609	KICH	KICH	91	KICH	100	KICH	93	KICH	88	KICH	98
slide_1610	KICH	KICH	110	KICH	111	KICH	116	KICH	117	KICH	116
slide_1611	KICH	KICH	97	KICH	101	KICH	82	KICH	100	KICH	100
slide_1612	KICH	KICH	90	KICH	92	KICH	92	KICH	98	KICH	101
slide_1613	KICH	KICH	98	KIRC	102	KICH	110	KICH	110	KICH	113
slide_1614	KICH	KICH	85	KICH	90	KICH	95	KICH	101	KICH	104
slide_1615	KICH	KICH	96	KICH	98	KICH	105	KICH	106	KIRC	107
slide_1616	KICH	KICH	59	KIRP	61	KICH	63	KICH	79	KIRP	87
slide_1617	KICH	KICH	89	KICH	94	KICH	100	KICH	102	KICH	103
slide_1618	KICH	KICH	97	KICH	97	KICH	56	KICH	77	KICH	87
slide_1619	KICH	KICH	77	KICH	93	KICH	98	KICH	100	KICH	102
slide_1620	KICH	KICH	91	KICH	93	KICH	74	KICH	84	KICH	86
slide_1621	KICH	KICH	81	KICH	98	KICH	99	KICH	101	KICH	86
slide_1622	KICH	KICH	95	KICH	107	KICH	92	KICH	94	KIRP	97
slide_1623	KICH	KICH	89	KICH	96	KICH	101	KICH	102	KICH	101
slide_1624	KICH	KICH	83	KICH	86	KICH	90	KICH	71	KIRC	78
slide_1625	KICH	KIRP	91	BLCA	97	KIRC	98	BLCA	102	KIRP	106
slide_1626	KICH	KICH	103	KICH	107	KICH	108	KICH	110	KIRC	110
slide_1627	KICH	KICH	84	KICH	90	KICH	101	KICH	102	KICH	106
slide_1628	KICH	BLCA	98	BLCA	122	BLCA	127	KICH	106	KIRP	114
slide_1629	KICH	KICH	71	KICH	89	KICH	90	KICH	94	KICH	96
slide_1630	KICH	KICH	87	KICH	88	KICH	92	KICH	95	KICH	96
slide_1631	KICH	KICH	80	KICH	82	KICH	84	KIRC	92	KICH	70
slide_1632	KICH	KICH	87	KICH	90	KICH	96	KICH	98	KICH	99
slide_1633	KICH	KICH	91	KICH	74	KICH	86	KICH	91	KICH	99
slide_1634	KICH	KIRC	104	KIRC	109	KIRC	110	KIRC	111	KIRC	111
slide_1635	KICH	KICH	83	KICH	87	KICH	95	KICH	76	KICH	94
slide_1636	KICH	KICH	98	KICH	95	KICH	101	KICH	101	KICH	109
slide_1637	KICH	KICH	92	KICH	98	KICH	100	KICH	95	KICH	102
slide_1638	KICH	KICH	76	KICH	80	KICH	87	KIRC	96	KICH	97
slide_1639	KICH	KICH	86	KICH	94	KICH	76	KICH	93	KICH	96
slide_1640	KICH	KICH	110	KICH	111	KICH	99	KIRC	102	KICH	108
slide_1641	KICH	KICH	83	KICH	95	KICH	96	KICH	97	KICH	101
slide_1642	KICH	KICH	51	KICH	85	KIRC	88	KICH	96	KICH	100
slide_1643	KICH	KICH	85	KICH	97	KICH	106	KICH	106	KICH	107
slide_1644	KICH	KICH	93	KICH	98	KICH	97	KICH	98	KICH	101
slide_1645	KICH	KIRP	104	KIRP	106	KIRP	110	KIRP	116	KIRP	122
slide_1646	KICH	KICH	91	KICH	96	KICH	99	KICH	113	KICH	113
slide_1647	KICH	KICH	116	KICH	105	KICH	111	KIRP	119	KIRC	119
slide_1648	KICH	KICH	101	KICH	107	KICH	113	KICH	88	KICH	99
slide_1649	KICH	KICH	95	KICH	96	KICH	84	KICH	91	KICH	93
slide_1650	KICH	KICH	93	KICH	100	KICH	102	KICH	97	KICH	99
slide_1651	KICH	KICH	91	KICH	96	KICH	102	KICH	109	KICH	110
slide_1652	KICH	KICH	97	KICH	98	KICH	100	KICH	101	KIRC	104
slide_1653	KICH	KICH	99	KICH	108	KICH	109	KICH	124	KICH	125
slide_1654	KICH	KICH	81	KICH	81	KICH	82	KICH	91	KICH	92
slide_1655	KICH	KICH	104	KICH	114	KICH	116	KICH	125	KICH	105
slide_1656	KICH	KIRC	99	KIRC	99	KIRC	102	KIRC	107	KIRC	107
slide_1657	KICH	BLCA	108	BLCA	111	BLCA	112	BLCA	112	BLCA	115
slide_1658	KICH	KICH	104	KICH	110	KICH	111	KICH	98	KICH	99
slide_1659	KICH	KICH	101	KICH	102	KICH	106	KICH	100	KICH	106
slide_1660	KICH	KICH	78	KICH	81	KIRC	90	KICH	91	KICH	92
slide_1661	KICH	KICH	91	KICH	97	KICH	100	KIRC	107	KICH	108
slide_1662	KICH	KICH	67	KICH	70	KICH	72	KICH	72	KICH	75
slide_1663	KICH	KIRP	78	KIRP	85	KIRP	95	BLCA	100	KIRP	102
slide_1664	KICH	KICH	90	KICH	103	KICH	106	KICH	117	KICH	123
slide_1665	KICH	KICH	84	KICH	71	KICH	83	KICH	89	KICH	89
slide_1666	KICH	KIRC	106	KIRC	109	KIRC	112	KIRC	95	KIRC	101
slide_1667	KICH	KICH	90	KICH	92	KICH	96	KICH	97	KICH	98
slide_1668	KICH	KICH	74	KICH	84	KICH	85	KICH	86	KICH	93
slide_1669	KICH	KICH	102	KICH	98	KICH	98	KICH	101	KICH	103
slide_1670	KICH	KICH	82	KICH	94	KICH	94	KICH	97	KICH	88
slide_1671	KICH	KICH	84	KICH	96	KICH	106	KICH	107	KICH	107
slide_1672	KICH	KICH	89	KICH	91	KICH	95	KICH	99	KICH	106
slide_1673	KICH	KICH	74	KICH	84	KICH	88	KIRC	89	KIRC	86
slide_1674	KICH	KIRC	91	KIRC	94	KIRC	103	KIRC	104	KIRC	104
slide_1675	KICH	KICH	92	KICH	93	KICH	98	KICH	99	KICH	83
slide_1676	KICH	KICH	80	KICH	93	KICH	56	KICH	84	KICH	90
slide_1677	KICH	KICH	103	KIRP	107	KIRC	114	KICH	114	KICH	114
slide_1678	KICH	KICH	83	KICH	83	KICH	87	KICH	94	KICH	96
slide_1679	KICH	KICH	91	KICH	124	KICH	127	KICH	128	KICH	69
slide_1680	KICH	KICH	74	KICH	75	KICH	81	KICH	99	KICH	101
slide_1681	KICH	KIRC	86	KIRC	104	KIRC	120	KIRC	123	KIRC	124
slide_1682	KICH	KICH	93	KICH	105	KICH	128	KICH	86	KICH	101
slide_1683	KICH	KICH	71	KIRC	94	KICH	95	KIRC	95	KIRC	96
slide_1684	KICH	KICH	89	KICH	94	KICH	100	KICH	102	KICH	101
slide_1685	KICH	KICH	83	KICH	84	KICH	105	KIRC	98	KICH	105
slide_1686	KICH	KICH	106	KICH	114	KICH	118	KICH	127	KICH	108
slide_1687	KICH	KICH	92	KICH	106	KICH	100	KICH	95	KICH	103
slide_1688	KICH	KICH	64	KICH	89	KICH	89	KICH	95	KICH	98
slide_1689	KICH	KICH	102	KICH	106	KICH	110	KICH	110	KICH	110
slide_1690	KICH	KICH	95	KICH	107	KICH	121	KICH	126	KICH	126
slide_1691	KICH	KICH	102	KICH	104	KICH	86	KICH	101	KICH	89
slide_1692	KICH	KICH	95	KICH	106	KICH	109	KICH	110	KICH	102
slide_1693	KICH	KICH	84	KICH	87	KICH	87	KICH	87	KICH	89
slide_1694	KICH	KICH	105	KICH	100	KICH	102	KICH	106	KICH	100
slide_1695	KICH	KICH	100	KICH	103	KICH	103	KICH	102	KICH	102
slide_1696	KICH	KICH	102	KIRC	102	KIRP	104	KIRC	106	KICH	107
slide_1697	KICH	KIRC	109	KIRC	108	KIRP	115	KIRP	104	KIRP	108
slide_1698	KICH	KICH	88	KICH	78	KICH	89	KICH	90	KIRC	94
slide_1699	KICH	KICH	79	KIRC	92	KIRC	94	KIRC	97	KIRC	98
slide_1700	KICH	KICH	84	KICH	102	KICH	104	KICH	100	KICH	102
slide_1701	KICH	KICH	94	KICH	108	KIRC	110	KIRC	103	KICH	91
slide_1702	KICH	KICH	101	KICH	104	KICH	104	KICH	105	KICH	108
slide_1703	KIRC	KIRC	94	KIRC	95	KIRC	96	KIRC	96	KIRC	100
slide_1704	KIRC	KIRC	104	KIRC	114	KIRC	116	KIRC	120	KIRC	121
slide_1705	KIRC	KIRC	101	KIRC	107	KIRC	108	KIRC	114	KIRC	115
slide_1706	KIRC	KIRC	97	KIRC	105	KIRC	109	KIRC	111	KIRC	115
slide_1707	KIRC	KIRC	56	KIRC	60	KIRC	67	KIRC	71	KIRC	78
slide_1708	KIRC	KIRC	92	KIRC	96	KIRC	101	KIRC	103	KIRC	77
slide_1709	KIRC	KIRC	81	KIRC	84	KIRC	85	KIRC	85	KIRC	87
slide_1710	KIRC	KIRC	104	KIRC	107	KIRC	109	KIRC	111	KIRC	111
slide_1711	KIRC	KIRC	95	KIRC	96	KIRC	96	KIRC	97	KIRC	82
slide_1712	KIRC	KIRC	108	KIRC	108	KIRC	109	KIRC	111	KIRC	111
slide_1713	KIRC	KIRC	91	KIRC	94	KIRC	99	KIRC	99	KIRC	100
slide_1714	KIRC	KIRC	85	KIRC	98	KIRC	95	KIRC	98	KIRC	88
slide_1715	KIRC	KIRC	96	KIRC	99	KIRC	99	KIRC	105	KIRC	109
slide_1716	KIRC	KIRC	70	KIRC	70	KIRC	75	KIRC	79	KIRC	80
slide_1717	KIRC	KIRC	104	KIRC	109	KIRC	110	KIRC	113	KIRC	114
slide_1718	KIRC	KIRC	84	KIRC	98	KIRC	99	KIRC	100	KIRC	103
slide_1719	KIRC	KIRC	70	KIRC	79	KIRC	84	KIRC	85	KIRC	86
slide_1720	KIRC	KIRC	97	KIRC	99	KIRC	101	KIRC	102	KIRC	102
slide_1721	KIRC	KIRC	92	KIRC	99	KIRC	100	KIRC	101	KIRC	102
slide_1722	KIRC	KIRC	94	KIRC	101	KIRC	103	KIRC	106	KIRC	106
slide_1723	KIRC	KIRC	86	KIRC	87	KIRC	91	KIRC	93	KIRC	93
slide_1724	KIRC	KIRC	89	KIRC	89	KIRC	95	KIRC	99	KIRC	105
slide_1725	KIRC	KIRC	100	KIRC	101	KIRC	106	KIRC	107	KIRC	108
slide_1726	KIRC	KIRC	95	KIRC	104	KIRC	95	KIRC	104	KIRC	104
slide_1727	KIRC	KIRC	95	KIRC	98	KIRC	109	KIRC	119	KIRC	120
slide_1728	KIRC	KIRC	93	KIRC	97	KIRC	101	KIRC	103	KIRC	104
slide_1729	KIRC	KIRC	94	KIRC	95	KIRC	99	KIRC	101	KIRC	102
slide_1730	KIRC	KIRC	85	KIRC	91	KIRC	100	KIRC	102	KIRC	102
slide_1731	KIRC	KIRC	83	KIRC	85	KIRC	87	KIRC	88	KIRC	91
slide_1732	KIRC	KIRC	94	KIRC	99	KIRC	103	KIRC	112	KIRC	112
slide_1733	KIRC	KIRC	99	KIRC	101	KIRC	101	KIRC	106	KIRC	107
slide_1734	KIRC	KIRC	92	KIRC	97	KIRC	100	KIRC	88	KIRC	90
slide_1735	KIRC	KIRC	91	KIRC	94	KIRC	98	KIRC	98	KIRC	98
slide_1736	KIRC	KIRC	89	KIRC	93	KIRC	93	KIRC	94	KIRC	89
slide_1737	KIRC	KIRC	101	KIRC	101	KIRC	102	KIRC	102	KIRC	102
slide_1738	KIRC	KIRC	87	KIRC	95	KIRC	95	KIRC	101	KIRC	111
slide_1739	KIRC	KIRC	102	KIRC	104	KIRC	107	KIRC	109	KIRC	110
slide_1740	KIRC	KIRC	92	KIRC	94	KIRC	97	KIRC	98	KIRC	102
slide_1741	KIRC	KIRC	84	KIRC	90	KIRC	94	KIRC	97	KIRC	98
slide_1742	KIRC	KIRC	79	KIRC	90	KIRC	97	KIRC	97	KIRC	99
slide_1743	KIRC	KIRC	107	KIRC	109	KIRC	110	KIRC	113	KIRC	118
slide_1744	KIRC	KIRC	65	KIRC	71	KIRC	84	KIRC	84	KIRC	96
slide_1745	KIRC	KIRC	84	KIRC	88	KIRC	89	KIRC	88	KIRC	91
slide_1746	KIRC	KIRC	76	KIRC	83	KIRC	84	KIRC	86	KIRC	92
slide_1747	KIRC	KIRC	92	KIRC	93	KIRC	98	KIRC	98	KIRC	99
slide_1748	KIRC	KIRC	91	KIRC	96	KIRC	96	KIRC	96	KIRC	98
slide_1749	KIRC	KIRC	87	KIRC	95	KIRC	95	KIRC	96	KIRC	96
slide_1750	KIRC	KIRC	75	KIRC	77	KIRC	79	KIRC	80	KIRC	82
slide_1751	KIRC	KIRC	85	KIRC	94	KIRC	94	KIRC	97	KIRC	99
slide_1752	KIRC	KIRC	87	KIRC	95	KIRC	105	KIRC	106	KIRC	107
slide_1753	KIRC	KIRC	112	KIRC	120	KIRC	125
slide_1754	KIRC	KIRC	82	KIRC	83	KIRC	86	KIRC	94	KIRC	99
slide_1755	KIRC	KIRC	92	KIRC	92	KIRC	92	KIRC	92	KIRC	94
slide_1756	KIRC	KIRC	101	KIRC	104	KIRC	104	KIRC	105	KIRC	107
slide_1757	KIRC	KIRC	74	KIRC	85	KIRC	86	KIRC	87	KIRC	92
slide_1758	KIRC	KIRC	113	KIRC	114	KIRC	114	KIRC	115	KIRC	115
slide_1759	KIRC	KIRC	83	KIRC	85	KIRC	85	KIRC	87	KIRC	89
slide_1760	KIRC	KIRC	86	KIRC	92	KIRC	95	KIRC	97	KIRC	98
slide_1761	KIRC	KIRC	93	KIRC	98	KIRC	99	KIRC	107	KIRC	114
slide_1762	KIRC	KIRC	87	KIRC	92	KIRC	96	KIRC	97	KIRC	97
slide_1763	KIRC	KIRC	77	KIRC	82	KIRC	85	KIRC	89	KIRC	90
slide_1764	KIRC	KIRC	100	KIRC	110	KIRC	110	KIRC	111	KIRC	112
slide_1765	KIRC	KIRC	73	KIRC	74	KIRC	78	KIRC	78	KIRC	78
slide_1766	KIRC	KIRC	87	KIRC	93	KIRC	99	KIRC	100	KIRC	100
slide_1767	KIRC	KIRC	90	KIRC	90	KIRC	91	KIRC	93	KIRC	94
slide_1768	KIRC	KIRC	86	KIRC	93	KIRC	97	KIRC	99	KIRC	103
slide_1769	KIRC	KIRC	84	KIRC	86	KIRC	101	KIRC	102	KIRC	103
slide_1770	KIRC	KIRC	84	KIRC	99	KIRC	102	KIRC	102	KIRC	107
slide_1771	KIRC	KIRC	97	KIRC	99	KIRC	100	KIRC	106	KIRC	107
slide_1772	KIRC	KIRC	102	KIRC	103	KIRC	105	KIRC	106	KIRC	111
slide_1773	KIRC	KIRC	89	KIRC	113	KIRC	115	KIRC	124	KIRC	126
slide_1774	KIRC	KIRC	95	KIRC	98	KIRC	102	KIRC	103	KIRC	104
slide_1775	KIRC	KIRC	76	KIRC	81	KIRC	90	KIRC	82	KIRC	89
slide_1776	KIRC	KIRC	81	KIRC	86	KIRC	89	KIRC	91	KIRC	92
slide_1777	KIRC	KIRC	80	KIRC	83	KIRC	83	KIRC	85	KIRC	86
slide_1778	KIRC	KIRC	81	KIRC	86	KIRC	88	KIRC	90	KIRC	91
slide_1779	KIRC	KIRC	83	KIRC	84	KIRC	86	KIRC	93	KIRC	98
slide_1780	KIRC	KIRC	81	KIRC	82	KIRC	89	KIRC	89	KIRC	91
slide_1781	KIRC	KIRC	88	KIRC	93	KIRC	98	KIRC	101	KIRC	102
slide_1782	KIRC	KIRC	107	KIRC	108	KIRC	108	KIRC	109	KIRC	111
slide_1783	KIRC	KIRC	82	KIRC	84	KIRC	85	KIRC	86	KIRC	86
slide_1784	KIRC	KIRC	84	KIRC	90	KIRC	96	KIRC	108	KIRC	122
slide_1785	KIRC	KIRC	65	KIRC	81	KIRC	84	KIRC	85	KIRC	87
slide_1786	KIRC	KIRC	109	KIRC	110	KIRC	117	KIRC	121	KIRC	121
slide_1787	KIRC	KIRC	83	KIRC	94	KIRC	99	KIRC	99	KIRC	100
slide_1788	KIRC	KIRC	79	KIRC	81	KIRC	82	KIRC	86	KIRC	88
slide_1789	KIRC	KIRC	91	KIRC	110	KIRC	111	KIRC	112	KIRC	97
slide_1790	KIRC	KIRC	63	KIRC	74	KIRC	79	KIRC	82	KIRC	91
slide_1791	KIRC	KIRC	99	KIRC	102	KIRC	103	KIRC	99	KIRC	102
slide_1792	KIRC	KIRC	97	KIRC	99	KIRC	100	KIRC	102	KIRC	103
slide_1793	KIRC	KIRC	77	KIRC	79	KIRC	84	KIRC	87	KIRC	88
slide_1794	KIRC	KIRC	73	KIRC	75	KIRC	86	KIRC	91	KIRC	85
slide_1795	KIRC	KIRC	80	KIRC	81	KIRC	85	KIRC	86	KIRC	88
slide_1796	KIRC	KIRC	84	KIRC	81	KIRC	88	KIRC	90	KIRC	91
slide_1797	KIRC	KIRC	92	KIRC	93	KIRC	96	KIRC	80	KIRC	77
slide_1798	KIRC	KIRC	86	KIRC	97	KIRC	100	KIRC	102	KIRC	106
slide_1799	KIRC	KIRC	92	KIRC	93	KIRC	93	KIRC	102	KIRC	106
slide_1800	KIRC	KIRC	87	KIRC	89	KIRC	91	KIRC	95	KIRC	80
slide_1801	KIRC	KIRC	100	KIRC	101	KIRC	101	KIRC	102	KIRC	103
slide_1802	KIRC	KIRC	66	KIRC	78	KIRC	79	KIRC	84	KIRC	85
slide_1803	KIRC	KIRC	77	KIRC	79	KIRC	91	KIRC	93	KIRC	94
slide_1804	KIRC	KIRC	88	KIRC	95	KIRC	97	KIRC	97	KIRC	111
slide_1805	KIRC	KIRC	91	KIRC	92	KIRC	99	KIRC	100	KIRC	102
slide_1806	KIRC	KIRC	66	KIRC	69	KIRC	75	KIRC	83	KIRC	84
slide_1807	KIRC	KIRC	103	KIRC	116	KIRC	118	KIRC	120	KIRC	121
slide_1808	KIRC	KIRC	92	KIRC	94	KIRC	94	KIRC	87	KIRC	91
slide_1809	KIRC	KIRC	86	KIRC	90	KIRC	91	KIRC	91	KIRC	96
slide_1810	KIRC	KIRC	101	KIRC	108	KIRC	108	KIRC	109	KIRC	110
slide_1811	KIRC	KIRC	80	KIRC	85	KIRC	87	KIRC	87	KIRC	88
slide_1812	KIRC	KIRC	80	KIRC	90	KIRC	90	KIRC	95	KIRC	98
slide_1813	KIRC	KIRC	100	KIRC	102	KIRC	108	KIRC	116	KIRC	117
slide_1814	KIRC	KIRC	87	KIRC	89	KIRC	91	KIRC	93	KIRC	97
slide_1815	KIRC	KIRC	96	KIRC	98	KIRC	107	KIRC	108	KIRC	108
slide_1816	KIRC	KIRC	100	KIRC	102	KIRC	102	KIRC	107	KIRC	109
slide_1817	KIRC	KIRC	85	KIRC	91	KIRC	92	KIRC	98	KIRC	98
slide_1818	KIRC	KIRC	77	KIRC	77	KIRC	82	KIRC	85	KIRC	87
slide_1819	KIRC	KIRC	96	KIRC	106	KIRC	107	KIRC	110	KIRC	110
slide_1820	KIRC	KIRC	86	KIRC	98	KIRC	103	KIRC	104	KIRC	104
slide_1821	KIRC	KIRC	71	KIRC	90	KIRC	97	KIRC	99	KIRC	99
slide_1822	KIRC	KIRC	94	KIRC	107	KIRC	112	KIRC	116	KIRC	127
slide_1823	KIRC	KIRC	89	KIRC	97	KIRC	97	KIRC	97	KIRC	99
slide_1824	KIRC	KIRC	78	KIRC	86	KIRC	86	KIRC	86	KIRC	93
slide_1825	KIRC	BLCA	96	BLCA	101	BLCA	105	BLCA	114	BLCA	115
slide_1826	KIRC	KIRC	110	KIRC	115	KIRC	115	KIRC	117	KIRC	118
slide_1827	KIRC	KIRC	75	KIRC	82	KIRC	84	KIRC	92	KIRC	92
slide_1828	KIRC	KIRC	84	KIRC	85	KIRC	88	KIRC	80	KIRC	85
slide_1829	KIRC	KIRC	72	KIRC	95	KIRC	105	KIRC	106	KIRC	107
slide_1830	KIRC	KIRC	88	KIRC	91	KIRC	92	KIRC	93	KIRC	100
slide_1831	KIRC	KIRC	86	KIRC	90	KIRC	97	KIRC	104	KIRC	104
slide_1832	KIRC	KIRC	92	KIRC	96	KIRC	98	KIRC	98	KIRC	98
slide_1833	KIRC	KIRC	97	KIRC	98	KIRC	98	KIRC	99	KIRC	100
slide_1834	KIRC	KIRC	99	KIRC	102	KIRC	105	KIRC	110	KIRC	113
slide_1835	KIRC	KIRC	78	KIRC	82	KIRC	86	KIRC	87	KIRC	88
slide_1836	KIRC	KIRC	90	KIRC	94	KIRC	96	KIRC	98	KIRC	98
slide_1837	KIRC	KIRC	84	KIRC	88	KIRC	91	KIRC	92	KIRC	92
slide_1838	KIRC	KIRC	95	KIRC	98	KIRC	108	KIRC	109	KIRC	110
slide_1839	KIRC	KIRC	99	KIRC	102	KIRC	107	KIRC	109	KIRC	116
slide_1840	KIRC	KIRC	88	KIRC	88	KIRC	98	KIRC	99	KIRC	101
slide_1841	KIRC	KIRC	73	KIRC	83	KIRC	88	KIRC	90	KIRC	90
slide_1842	KIRC	KIRC	84	KIRC	90	KIRC	95	KIRC	99	KIRC	102
slide_1843	KIRC	KIRC	96	KIRC	101	KIRC	102	KIRC	104	KIRC	106
slide_1844	KIRC	KIRC	86	KIRC	86	KIRC	88	KIRC	90	KIRC	91
slide_1845	KIRC	KIRC	91	KIRC	102	KIRC	108	KIRC	109	KIRC	111
slide_1846	KIRC	KIRC	101	KIRC	104	KIRC	104	KIRC	106	KIRC	106
slide_1847	KIRC	KIRC	87	KIRC	105	KIRC	105	KIRC	107	KIRC	107
slide_1848	KIRC	KIRC	86	KIRC	94	KIRC	96	KIRC	99	KIRC	101
slide_1849	KIRC	KIRC	77	KIRC	81	KIRC	85	KIRC	89	KIRC	91
slide_1850	KIRC	KIRC	89	KIRC	94	KIRC	102	KIRC	103	KIRC	104
slide_1851	KIRC	KIRP	98	BLCA	104	KIRC	105	KIRC	109	KIRC	109
slide_1852	KIRC	KIRC	82	KIRC	84	KIRC	93	KIRC	93	KIRC	95
slide_1853	KIRC	KIRC	93	KIRC	100	KIRC	101	KIRC	102	KIRC	103
slide_1854	KIRC	KIRC	86	KIRC	86	KIRC	84	KIRC	87	KIRC	88
slide_1855	KIRC	KIRC	97	KIRC	102	KIRC	104	KIRC	105	KIRC	107
slide_1856	KIRC	KIRC	88	KIRC	96	KIRC	96	KIRC	101	KIRC	101
slide_1857	KIRC	KIRC	96	KIRC	100	KIRC	101	KIRC	102	KIRC	102
slide_1858	KIRC	KIRC	88	KIRC	94	KIRC	96	KIRC	98	KIRC	98
slide_1859	KIRC	KIRC	84	KIRC	90	KIRC	91	KIRC	95	KIRC	99
slide_1860	KIRC	KIRC	94	KIRC	98	KIRC	98	KIRC	105	KIRC	106
slide_1861	KIRC	KIRC	83	KIRC	85	KIRC	86	KIRC	86	KIRC	86
slide_1862	KIRC	KIRC	108
slide_1863	KIRC	KIRC	84	KIRC	84	KIRC	86	KIRC	87	KIRC	89
slide_1864	KIRC	KIRC	91	KIRC	91	KIRC	99	KIRC	108	KIRC	114
slide_1865	KIRC	KIRC	88	KIRC	89	KIRC	90	KIRC	90	KIRC	90
slide_1866	KIRC	KIRC	78	KIRC	84	KIRC	91	KIRC	92	KIRC	92
slide_1867	KIRC	KIRC	86	KIRC	91	KIRC	95	KIRC	97	KIRC	102
slide_1868	KIRC	KIRC	93	KIRC	94	KIRC	96	KIRC	99	KIRC	99
slide_1869	KIRC	KIRC	90	KIRC	90	KIRC	91	KIRC	98	KIRC	100
slide_1870	KIRC	KIRC	77	KIRC	80	KIRC	81	KIRC	80	KIRC	83
slide_1871	KIRC	KIRC	78	KIRC	83	KIRC	85	KIRC	85	KIRC	85
slide_1872	KIRC	KIRC	91	KIRC	99	KIRC	102	KIRC	102	KIRC	103
slide_1873	KIRC	KIRC	78	KIRC	80	KIRC	85	KIRC	85	KIRC	90
slide_1874	KIRC	KIRC	91	KIRC	94	KIRC	94	KIRC	96	KIRC	96
slide_1875	KIRC	KIRC	79	KIRC	93	KIRC	97	KIRC	98	KIRC	99
slide_1876	KIRC	KIRC	82	KIRC	87	KIRC	89	KIRC	91	KIRC	92
slide_1877	KIRC	KIRC	107	KIRC	110	KIRC	110	KIRC	111	KIRC	113
slide_1878	KIRC	KIRC	94	KIRC	102	KIRC	105	KIRC	106	KIRC	110
slide_1879	KIRC	KIRC	92	KIRC	97	KIRC	98	KIRC	100	KIRC	103
slide_1880	KIRC	KIRC	94	KIRC	96	KIRC	96	KIRC	97	KIRC	100
slide_1881	KIRC	KIRC	59	KIRC	87	KIRC	89	KIRC	91	KIRC	85
slide_1882	KIRC	KIRC	88	KIRC	93	KIRC	96	KIRC	98	KIRC	100
slide_1883	KIRC	KIRC	91	KIRC	92	KIRC	93	KIRC	94	KIRC	96
slide_1884	KIRC	KIRC	77	KIRC	80	KIRC	84	KIRC	86	KIRC	88
slide_1885	KIRC	KIRC	91	KIRC	91	KIRC	96	KIRC	97	KIRC	102
slide_1886	KIRC	KIRC	80	KIRC	85	KIRC	90	KIRC	92	KIRC	95
slide_1887	KIRC	KIRC	91	KIRC	95	KIRC	98	KIRC	83	KIRC	90
slide_1888	KIRC	KIRC	93	KIRC	96	KIRC	98	KIRC	100	KIRC	111
slide_1889	KIRC	KIRC	90	KIRC	100	KIRC	101	KIRC	101	KIRC	104
slide_1890	KIRC	KIRC	80	KIRC	83	KIRC	90	KIRC	90	KIRC	91
slide_1891	KIRC	KIRC	86	KIRC	90	KIRC	99	KIRC	82	KIRC	84
slide_1892	KIRC	KIRC	76	KIRC	76	KIRC	82	KIRC	82	KIRC	91
slide_1893	KIRC	KIRC	111	KIRC	112	KIRC	115	KIRC	115	KIRC	117
slide_1894	KIRC	KIRC	101	KIRC	104	KIRC	104	KIRC	106	KIRC	107
slide_1895	KIRC	KIRC	94	KIRC	99	KIRC	102	KIRC	104	KIRC	104
slide_1896	KIRC	KIRC	99	KIRC	103	KIRC	105	KIRC	98	KIRC	100
slide_1897	KIRC	KIRC	87	KIRC	87	KIRC	89	KIRC	90	KIRC	90
slide_1898	KIRC	KIRC	96	KIRC	97	KIRC	98	KIRC	102	KIRC	103
slide_1899	KIRC	KIRC	80	KIRC	87	KIRC	90	KIRC	93	KIRC	95
slide_1900	KIRC	KIRC	84	KIRC	90	KIRC	92	KIRC	95	KIRC	96
slide_1901	KIRC	KIRC	105	KIRC	107	KIRC	109	KIRC	109	KIRC	110
slide_1902	KIRC	KIRC	91	KIRC	92	KIRC	98	KIRC	99	KIRC	101
slide_1903	KIRC	KIRC	85	KIRC	88	KIRC	89	KIRC	90	KIRC	93
slide_1904	KIRC	KIRC	90	KIRC	92	KIRC	80	KIRC	86	KIRC	87
slide_1905	KIRC	KIRC	88	KIRC	98	KIRC	103	KIRC	106	KIRC	109
slide_1906	KIRC	KIRC	90	KIRC	98	KIRC	100	KIRC	100	KIRC	105
slide_1907	KIRC	KIRC	82	KIRC	84	KIRC	85	KIRC	85	KIRC	86
slide_1908	KIRC	KIRC	71	KIRC	73	KIRC	88	KIRC	91	KIRC	93
slide_1909	KIRC	KIRC	82	KIRC	85	KIRC	89	KIRC	91	KIRC	95
slide_1910	KIRC	KIRC	73	KIRC	78	KIRC	79	KIRC	81	KIRC	86
slide_1911	KIRC	KIRC	76	KIRC	81	KIRC	85	KIRC	88	KIRC	92
slide_1912	KIRC	KIRC	92	KIRC	95	KIRC	97	KIRC	99	KIRC	101
slide_1913	KIRC	KIRC	91	KIRC	101	KIRC	101	KIRC	102	KIRC	103
slide_1914	KIRC	KIRC	83	KIRC	87	KIRC	90	KIRC	91	KIRC	92
slide_1915	KIRC	KIRC	96	KIRC	97	KIRC	99	KIRC	100	KIRC	95
slide_1916	KIRC	KIRC	70	KIRC	88	KIRC	91	KIRC	92	KIRC	93
slide_1917	KIRC	KIRC	90	KIRC	95	KIRC	102	KIRC	104	KIRC	105
slide_1918	KIRC	KIRC	83	KIRC	92	KIRC	96	KIRC	98	KIRC	99
slide_1919	KIRC	KIRC	97	KIRC	97	KIRC	97	KIRC	97	KIRC	101
slide_1920	KIRC	KIRC	94	KIRC	96	KIRC	101	KIRC	101	KIRC	102
slide_1921	KIRC	KIRC	84	KIRC	84	KIRC	94	KIRC	100	KIRC	102
slide_1922	KIRC	KIRC	83	KIRC	89	KIRC	93	KIRC	94	KIRC	95
slide_1923	KIRC	KIRC	82	KIRC	98	KIRC	99	KIRC	100	KIRC	100
slide_1924	KIRC	KIRC	93	KIRC	95	KIRC	98	KIRC	102	KIRC	104
slide_1925	KIRC	KIRC	82	KIRC	86	KIRC	88	KIRC	90	KIRC	93
slide_1926	KIRC	KIRC	90	KIRC	95	KIRC	98	KIRC	100	KIRC	101
slide_1927	KIRC	KIRC	83	KIRC	93	KIRC	95	KIRC	96	KIRC	98
slide_1928	KIRC	KIRC	83	KIRC	93	KIRC	97	KIRC	98	KIRC	102
slide_1929	KIRC	BLCA	110	BLCA	112	BLCA	113	BLCA	114	BLCA	121
slide_1930	KIRC	KIRC	87	KIRC	91	KIRC	91	KIRC	94	KIRC	96
slide_1931	KIRC	KIRC	85	KIRC	89	KIRC	90	KIRC	92	KIRC	93
slide_1932	KIRC	KIRC	92	KIRC	95	KIRC	100	KIRC	106	KIRC	106
slide_1933	KIRC	KIRC	92	KIRC	92	KIRC	95	KIRC	100	KIRC	103
slide_1934	KIRC	KIRC	99	KIRC	103	KIRC	105	KIRC	106	KIRC	109
slide_1935	KIRC	KIRC	97	KIRC	102	KIRC	102	KIRC	102	KIRC	98
slide_1936	KIRC	KIRC	105	KIRC	106	KIRC	107	KIRC	109	KIRC	114
slide_1937	KIRC	KIRC	84	KIRC	96	KIRC	97	KIRC	97	KIRC	98
slide_1938	KIRC	KIRC	104	KIRC	111	KIRC	118	KIRC	120	KIRC	120
slide_1939	KIRC	KIRC	104	KIRC	105	KIRC	111	KIRC	114	KIRC	117
slide_1940	KIRC	KIRC	73	KIRC	73	KIRC	74	KIRC	75	KIRC	76
slide_1941	KIRC	KIRC	89	KIRC	90	KIRC	91	KIRC	92	KIRC	93
slide_1942	KIRC	KIRC	88	KIRC	92	KIRC	94	KIRC	94	KIRC	95
slide_1943	KIRC	KIRC	71	KIRC	87	KIRC	93	KIRC	97	KIRC	102
slide_1944	KIRC	KIRC	68	KIRC	71	KIRC	71	KIRC	72	KIRC	73
slide_1945	KIRC	KIRC	88	KIRC	89	KIRC	91	KIRC	93	KIRC	100
slide_1946	KIRC	KIRC	82	KIRC	82	KIRC	90	KIRC	91	KIRC	82
slide_1947	KIRC	KIRC	75	KIRC	83	KIRC	89	KIRC	91	KIRC	92
slide_1948	KIRC	KIRC	104	KIRC	110	KIRC	116	KIRC	118	KIRC	119
slide_1949	KIRC	KIRC	86	KIRC	89	KIRC	92	KIRC	96	KIRC	97
slide_1950	KIRC	KIRC	102	KIRC	105	KIRC	109	KIRC	109	KIRC	111
slide_1951	KIRC	KIRC	90	KIRC	97	KIRC	97	KIRC	97	KIRC	98
slide_1952	KIRC	KIRC	98	KIRC	107	KIRC	107	KIRC	107	KIRC	109
slide_1953	KIRC	KIRC	94	KIRC	103	KIRC	103	KIRC	107	KIRC	110
slide_1954	KIRC	KIRC	93	KIRC	104	KIRC	106	KIRC	107	KIRC	108
slide_1955	KIRC	KIRC	74	KIRC	84	KIRC	85	KIRC	79	KIRC	81
slide_1956	KIRC	KIRC	68	KIRC	79	KIRC	81	KIRC	86	KIRC	86
slide_1957	KIRC	KIRC	98	KIRC	99	KIRC	99	KIRC	102	KIRC	104
slide_1958	KIRC	KIRC	97	KIRC	98	KIRC	100	KIRC	104	KIRC	106
slide_1959	KIRC	KIRC	68	KIRC	83	KIRC	90	KIRC	91	KIRC	91
slide_1960	KIRC	KIRC	90	KIRC	93	KIRC	101	KIRC	103	KIRC	103
slide_1961	KIRC	KIRC	79	KIRC	84	KIRC	85	KIRC	86	KIRC	86
slide_1962	KIRC	KIRC	105	KIRC	107	KIRC	107	KIRC	109	KIRC	112
slide_1963	KIRC	KIRC	89	KIRC	95	KIRC	98	KIRC	101	KIRC	103
slide_1964	KIRC	KIRC	79	KIRC	85	KIRC	85	KIRC	85	KIRC	86
slide_1965	KIRC	KIRC	67	KIRC	80	KIRC	82	KIRC	82	KIRC	86
slide_1966	KIRC	KIRC	75	KIRC	78	KIRC	84	KIRC	86	KIRC	87
slide_1967	KIRC	KIRC	83	KIRC	89	KIRC	95	KIRC	95	KIRC	96
slide_1968	KIRC	KIRC	92	KIRC	94	KIRC	101	KIRC	102	KIRC	106
slide_1969	KIRC	KIRC	96	KIRC	98	KIRC	100	KIRC	102	KIRC	103
slide_1970	KIRC	KIRC	63	KIRC	71	KIRC	74	KIRC	75	KIRC	77
slide_1971	KIRC	KIRC	80	KIRC	86	KIRC	93	KIRC	95	KIRC	96
slide_1972	KIRC	KIRC	102	KIRC	105	KIRC	105	KIRC	105	KIRC	106
slide_1973	KIRC	KIRC	103	KIRC	105	KIRC	108	KIRC	109	KIRC	99
slide_1974	KIRC	KIRC	102	KIRC	104	KIRC	105	KIRC	106	KIRC	106
slide_1975	KIRC	KIRC	63	KIRC	86	KIRC	89	KIRC	91	KIRC	92
slide_1976	KIRC	KIRC	82	KIRC	99	KIRC	99	KIRC	100	KIRC	102
slide_1977	KIRC	KIRC	88	KIRC	94	KIRC	95	KIRC	98	KIRC	99
slide_1978	KIRC	KIRC	86	KIRC	96	KIRC	97	KIRC	99	KIRC	104
slide_1979	KIRC	KIRC	89	KIRC	91	KIRC	104	KIRC	107	KIRC	111
slide_1980	KIRC	KIRC	88	KIRC	92	KIRC	93	KIRC	95	KIRC	97
slide_1981	KIRC	KIRC	85	KIRC	87	KIRC	92	KIRC	96	KIRC	106
slide_1982	KIRC	KIRC	71	KIRC	79	KIRC	83	KIRC	84	KIRC	88
slide_1983	KIRC	KIRC	76	KIRC	81	KIRC	88	KIRC	90	KIRC	90
slide_1984	KIRC	KIRC	87	KIRC	91	KIRC	94	KIRC	96	KIRC	100
slide_1985	KIRC	KIRC	93	KIRC	98	KIRC	101	KIRC	106	KIRC	107
slide_1986	KIRC	KIRC	92	KIRC	94	KIRC	110	KIRC	113	KIRC	114
slide_1987	KIRC	KIRC	102	KIRC	112	KIRC	113	KIRC	114	KIRC	118
slide_1988	KIRC	KIRC	79	KIRC	100	KIRC	90	KIRC	92	KIRC	93
slide_1989	KIRC	KIRC	88	KIRC	92	KIRC	94	KIRC	100	KIRC	100
slide_1990	KIRC	KIRC	80	KIRC	80	KIRC	81	KIRC	81	KIRC	83
slide_1991	KIRC	KIRC	96	KIRC	100	KIRC	105	KIRC	105	KIRC	106
slide_1992	KIRC	KIRC	100	KIRC	103	KIRC	103	KIRC	105	KIRC	105
slide_1993	KIRC	KIRC	91	KIRC	93	KIRC	98	KIRC	100	KIRC	101
slide_1994	KIRC	KIRC	91	KIRC	95	KIRC	97	KIRC	100	KIRC	102
slide_1995	KIRC	KIRC	81	KIRC	91	KIRC	95	KIRC	95	KIRC	99
slide_1996	KIRC	KIRC	92	KIRC	92	KIRC	94	KIRC	95	KIRC	97
slide_1997	KIRC	KIRC	93	KIRC	97	KIRC	98	KIRC	101	KIRC	101
[truncated: 4,793 more rows]

## Sheet: S9
BWH independent test set retrieval
slide id	ground truth	r1	d1	r2	d2	r3	d3	r4	d4	r5	d5
slide_0	High Grade Serous Ovarian Cancer	Uterine Papillary Serous Carcinoma	101	High Grade Serous Ovarian Cancer	86	High Grade Serous Ovarian Cancer	101	Clear Cell Ovarian Cancer	92	Uterine Endometrioid Carcinoma	97
slide_1	High Grade Serous Ovarian Cancer	High Grade Serous Ovarian Cancer	87	High Grade Serous Ovarian Cancer	87	High Grade Serous Ovarian Cancer	90	High Grade Serous Ovarian Cancer	91	High Grade Serous Ovarian Cancer	91
slide_2	High Grade Serous Ovarian Cancer	Uterine Papillary Serous Carcinoma	91	Uterine Endometrioid Carcinoma	107	Uterine Papillary Serous Carcinoma	108	Uterine Endometrioid Carcinoma	110	Uterine Papillary Serous Carcinoma	102
slide_3	High Grade Serous Ovarian Cancer	High Grade Serous Ovarian Cancer	81	High Grade Serous Ovarian Cancer	87	High Grade Serous Ovarian Cancer	92	High Grade Serous Ovarian Cancer	57	Uterine Endometrioid Carcinoma	58
slide_4	High Grade Serous Ovarian Cancer	Uterine Endometrioid Carcinoma	96	Uterine Endometrioid Carcinoma	127	Uterine Endometrioid Carcinoma	102	Uterine Endometrioid Carcinoma	110	Uterine Endometrioid Carcinoma	113
slide_5	High Grade Serous Ovarian Cancer	Uterine Papillary Serous Carcinoma	99	Uterine Endometrioid Carcinoma	103	Uterine Papillary Serous Carcinoma	107	Uterine Papillary Serous Carcinoma	109	Uterine Endometrioid Carcinoma	111
slide_6	High Grade Serous Ovarian Cancer	High Grade Serous Ovarian Cancer	102	Uterine Papillary Serous Carcinoma	102	Uterine Papillary Serous Carcinoma	104	Uterine Endometrioid Carcinoma	104	Uterine Papillary Serous Carcinoma	106
slide_7	High Grade Serous Ovarian Cancer	High Grade Serous Ovarian Cancer	70	Uterine Endometrioid Carcinoma	73	High Grade Serous Ovarian Cancer	76	High Grade Serous Ovarian Cancer	79	High Grade Serous Ovarian Cancer	79
slide_8	High Grade Serous Ovarian Cancer	High Grade Serous Ovarian Cancer	75	High Grade Serous Ovarian Cancer	83	High Grade Serous Ovarian Cancer	84	High Grade Serous Ovarian Cancer	88	High Grade Serous Ovarian Cancer	90
slide_9	High Grade Serous Ovarian Cancer	High Grade Serous Ovarian Cancer	51	High Grade Serous Ovarian Cancer	60	Uterine Endometrioid Carcinoma	71	High Grade Serous Ovarian Cancer	76	High Grade Serous Ovarian Cancer	80
slide_10	High Grade Serous Ovarian Cancer	High Grade Serous Ovarian Cancer	88	High Grade Serous Ovarian Cancer	98	High Grade Serous Ovarian Cancer	84	Endometrioid Ovarian Cancer	82	Uterine Endometrioid Carcinoma	86
slide_11	High Grade Serous Ovarian Cancer	Uterine Endometrioid Carcinoma	82	Uterine Endometrioid Carcinoma	92	Uterine Endometrioid Carcinoma	94	Uterine Endometrioid Carcinoma	126	Uterine Endometrioid Carcinoma	82
slide_12	High Grade Serous Ovarian Cancer	Uterine Endometrioid Carcinoma	99	Uterine Endometrioid Carcinoma	111	Uterine Endometrioid Carcinoma	104	Uterine Endometrioid Carcinoma	105	Uterine Endometrioid Carcinoma	106
slide_13	High Grade Serous Ovarian Cancer	High Grade Serous Ovarian Cancer	82	High Grade Serous Ovarian Cancer	102	High Grade Serous Ovarian Cancer	88	High Grade Serous Ovarian Cancer	97	High Grade Serous Ovarian Cancer	97
slide_14	High Grade Serous Ovarian Cancer	Uterine Endometrioid Carcinoma	86	Uterine Endometrioid Carcinoma	90	Uterine Endometrioid Carcinoma	97	High Grade Serous Ovarian Cancer	102	High Grade Serous Ovarian Cancer	103
slide_15	High Grade Serous Ovarian Cancer	Uterine Endometrioid Carcinoma	103	Uterine Endometrioid Carcinoma	108	Uterine Endometrioid Carcinoma	108	High Grade Serous Ovarian Cancer	109	Uterine Endometrioid Carcinoma	96
slide_16	High Grade Serous Ovarian Cancer	Clear Cell Ovarian Cancer	66	High Grade Serous Ovarian Cancer	67	High Grade Serous Ovarian Cancer	85	High Grade Serous Ovarian Cancer	86	Uterine Endometrioid Carcinoma	86
slide_17	High Grade Serous Ovarian Cancer	Uterine Endometrioid Carcinoma	83	Uterine Papillary Serous Carcinoma	84	Uterine Papillary Serous Carcinoma	103	Uterine Papillary Serous Carcinoma	104	Uterine Endometrioid Carcinoma	105
slide_18	High Grade Serous Ovarian Cancer	Uterine Papillary Serous Carcinoma	93	Uterine Endometrioid Carcinoma	96	Uterine Endometrioid Carcinoma	100	Uterine Papillary Serous Carcinoma	102	Uterine Endometrioid Carcinoma	103
slide_19	High Grade Serous Ovarian Cancer	Uterine Papillary Serous Carcinoma	79	Uterine Endometrioid Carcinoma	96	Uterine Papillary Serous Carcinoma	80	Uterine Endometrioid Carcinoma	85	Uterine Papillary Serous Carcinoma	87
slide_20	High Grade Serous Ovarian Cancer	High Grade Serous Ovarian Cancer	62	High Grade Serous Ovarian Cancer	72	High Grade Serous Ovarian Cancer	78	High Grade Serous Ovarian Cancer	78	Endometrioid Ovarian Cancer	79
slide_21	High Grade Serous Ovarian Cancer	High Grade Serous Ovarian Cancer	100	High Grade Serous Ovarian Cancer	104	High Grade Serous Ovarian Cancer	105	High Grade Serous Ovarian Cancer	105	Uterine Endometrioid Carcinoma	111
slide_22	High Grade Serous Ovarian Cancer	Uterine Papillary Serous Carcinoma	92	Uterine Endometrioid Carcinoma	104	Uterine Papillary Serous Carcinoma	94	Uterine Papillary Serous Carcinoma	100	Uterine Endometrioid Carcinoma	103
slide_23	High Grade Serous Ovarian Cancer	Clear Cell Ovarian Cancer	86	Clear Cell Ovarian Cancer	91	Clear Cell Ovarian Cancer	92	Uterine Papillary Serous Carcinoma	86	Uterine Endometrioid Carcinoma	88
slide_24	High Grade Serous Ovarian Cancer	High Grade Serous Ovarian Cancer	86	Uterine Endometrioid Carcinoma	90	Uterine Endometrioid Carcinoma	90	High Grade Serous Ovarian Cancer	91	Uterine Papillary Serous Carcinoma	91
slide_25	High Grade Serous Ovarian Cancer	Uterine Endometrioid Carcinoma	86	Uterine Endometrioid Carcinoma	95	Uterine Endometrioid Carcinoma	102	Uterine Endometrioid Carcinoma	84	Uterine Endometrioid Carcinoma	92
slide_26	High Grade Serous Ovarian Cancer	High Grade Serous Ovarian Cancer	85	High Grade Serous Ovarian Cancer	85	High Grade Serous Ovarian Cancer	94	High Grade Serous Ovarian Cancer	99	High Grade Serous Ovarian Cancer	100
slide_27	High Grade Serous Ovarian Cancer	Endometrioid Ovarian Cancer	61	High Grade Serous Ovarian Cancer	83	High Grade Serous Ovarian Cancer	87	High Grade Serous Ovarian Cancer	88	High Grade Serous Ovarian Cancer	90
slide_28	High Grade Serous Ovarian Cancer	High Grade Serous Ovarian Cancer	94	High Grade Serous Ovarian Cancer	96	Uterine Papillary Serous Carcinoma	105	High Grade Serous Ovarian Cancer	92	High Grade Serous Ovarian Cancer	101
slide_29	High Grade Serous Ovarian Cancer	High Grade Serous Ovarian Cancer	74	High Grade Serous Ovarian Cancer	86	High Grade Serous Ovarian Cancer	88	High Grade Serous Ovarian Cancer	77	Uterine Endometrioid Carcinoma	86
slide_30	High Grade Serous Ovarian Cancer	High Grade Serous Ovarian Cancer	97	High Grade Serous Ovarian Cancer	102	High Grade Serous Ovarian Cancer	108	Uterine Endometrioid Carcinoma	64	High Grade Serous Ovarian Cancer	71
slide_31	High Grade Serous Ovarian Cancer	Uterine Endometrioid Carcinoma	74	Uterine Endometrioid Carcinoma	74	Uterine Endometrioid Carcinoma	75	Uterine Endometrioid Carcinoma	84	Uterine Endometrioid Carcinoma	84
slide_32	High Grade Serous Ovarian Cancer	Uterine Papillary Serous Carcinoma	100	Uterine Papillary Serous Carcinoma	105	Uterine Papillary Serous Carcinoma	100	Uterine Papillary Serous Carcinoma	109	Clear Cell Ovarian Cancer	106
slide_33	High Grade Serous Ovarian Cancer	Uterine Endometrioid Carcinoma	100	Uterine Endometrioid Carcinoma	102	Uterine Endometrioid Carcinoma	102	Uterine Endometrioid Carcinoma	103	Uterine Endometrioid Carcinoma	106
slide_34	High Grade Serous Ovarian Cancer	High Grade Serous Ovarian Cancer	60	High Grade Serous Ovarian Cancer	63	High Grade Serous Ovarian Cancer	70	High Grade Serous Ovarian Cancer	71	Uterine Papillary Serous Carcinoma	81
slide_35	High Grade Serous Ovarian Cancer	High Grade Serous Ovarian Cancer	90	High Grade Serous Ovarian Cancer	91	High Grade Serous Ovarian Cancer	100	High Grade Serous Ovarian Cancer	92	Uterine Papillary Serous Carcinoma	94
slide_36	High Grade Serous Ovarian Cancer	High Grade Serous Ovarian Cancer	93	High Grade Serous Ovarian Cancer	97	Uterine Endometrioid Carcinoma	98	High Grade Serous Ovarian Cancer	98	High Grade Serous Ovarian Cancer	100
slide_37	High Grade Serous Ovarian Cancer	Endometrioid Ovarian Cancer	87	High Grade Serous Ovarian Cancer	94	High Grade Serous Ovarian Cancer	98	Endometrioid Ovarian Cancer	88	Endometrioid Ovarian Cancer	97
slide_38	High Grade Serous Ovarian Cancer	High Grade Serous Ovarian Cancer	67	High Grade Serous Ovarian Cancer	102	High Grade Serous Ovarian Cancer	92	High Grade Serous Ovarian Cancer	92	High Grade Serous Ovarian Cancer	99
slide_39	High Grade Serous Ovarian Cancer	Uterine Papillary Serous Carcinoma	94	Uterine Papillary Serous Carcinoma	95	Uterine Papillary Serous Carcinoma	98	Uterine Endometrioid Carcinoma	86	Uterine Endometrioid Carcinoma	87
slide_40	High Grade Serous Ovarian Cancer	High Grade Serous Ovarian Cancer	87	Uterine Endometrioid Carcinoma	99	Endometrioid Ovarian Cancer	101	High Grade Serous Ovarian Cancer	92	Uterine Endometrioid Carcinoma	95
slide_41	High Grade Serous Ovarian Cancer	High Grade Serous Ovarian Cancer	91	Uterine Endometrioid Carcinoma	95	High Grade Serous Ovarian Cancer	96	High Grade Serous Ovarian Cancer	96	High Grade Serous Ovarian Cancer	76
slide_42	High Grade Serous Ovarian Cancer	Uterine Endometrioid Carcinoma	96	Uterine Endometrioid Carcinoma	96	Uterine Endometrioid Carcinoma	96	Uterine Endometrioid Carcinoma	98	Uterine Endometrioid Carcinoma	100
slide_43	High Grade Serous Ovarian Cancer	High Grade Serous Ovarian Cancer	89	High Grade Serous Ovarian Cancer	90	High Grade Serous Ovarian Cancer	102	High Grade Serous Ovarian Cancer	87	High Grade Serous Ovarian Cancer	91
slide_44	High Grade Serous Ovarian Cancer	Uterine Endometrioid Carcinoma	103	Uterine Endometrioid Carcinoma	103	Uterine Endometrioid Carcinoma	107	Uterine Endometrioid Carcinoma	108	High Grade Serous Ovarian Cancer	85
slide_45	High Grade Serous Ovarian Cancer	High Grade Serous Ovarian Cancer	75	High Grade Serous Ovarian Cancer	82	High Grade Serous Ovarian Cancer	86	Uterine Endometrioid Carcinoma	91	High Grade Serous Ovarian Cancer	92
slide_46	High Grade Serous Ovarian Cancer	High Grade Serous Ovarian Cancer	66	High Grade Serous Ovarian Cancer	78	High Grade Serous Ovarian Cancer	81	High Grade Serous Ovarian Cancer	84	Uterine Endometrioid Carcinoma	87
slide_47	High Grade Serous Ovarian Cancer	Endometrioid Ovarian Cancer	74	High Grade Serous Ovarian Cancer	90	High Grade Serous Ovarian Cancer	95	High Grade Serous Ovarian Cancer	87	Uterine Endometrioid Carcinoma	94
slide_48	High Grade Serous Ovarian Cancer	Endometrioid Ovarian Cancer	71	High Grade Serous Ovarian Cancer	75	High Grade Serous Ovarian Cancer	78	High Grade Serous Ovarian Cancer	81	High Grade Serous Ovarian Cancer	81
slide_49	High Grade Serous Ovarian Cancer	Clear Cell Ovarian Cancer	98	High Grade Serous Ovarian Cancer	101	High Grade Serous Ovarian Cancer	101	Uterine Papillary Serous Carcinoma	97	High Grade Serous Ovarian Cancer	102
slide_50	High Grade Serous Ovarian Cancer	Clear Cell Ovarian Cancer	104	Uterine Endometrioid Carcinoma	109	Uterine Endometrioid Carcinoma	110	Uterine Endometrioid Carcinoma	111	High Grade Serous Ovarian Cancer	111
slide_51	High Grade Serous Ovarian Cancer	High Grade Serous Ovarian Cancer	69	High Grade Serous Ovarian Cancer	71	High Grade Serous Ovarian Cancer	72	High Grade Serous Ovarian Cancer	84	High Grade Serous Ovarian Cancer	85
slide_52	High Grade Serous Ovarian Cancer	High Grade Serous Ovarian Cancer	84	High Grade Serous Ovarian Cancer	86	High Grade Serous Ovarian Cancer	86	High Grade Serous Ovarian Cancer	86	High Grade Serous Ovarian Cancer	86
slide_53	High Grade Serous Ovarian Cancer	High Grade Serous Ovarian Cancer	61	High Grade Serous Ovarian Cancer	64	High Grade Serous Ovarian Cancer	70	High Grade Serous Ovarian Cancer	73	Uterine Endometrioid Carcinoma	74
slide_54	High Grade Serous Ovarian Cancer	Endometrioid Ovarian Cancer	60	Endometrioid Ovarian Cancer	84	High Grade Serous Ovarian Cancer	91	Uterine Endometrioid Carcinoma	103	Endometrioid Ovarian Cancer	81
slide_55	High Grade Serous Ovarian Cancer	High Grade Serous Ovarian Cancer	64	High Grade Serous Ovarian Cancer	73	High Grade Serous Ovarian Cancer	80	High Grade Serous Ovarian Cancer	82	High Grade Serous Ovarian Cancer	83
slide_56	High Grade Serous Ovarian Cancer	Uterine Endometrioid Carcinoma	91	Uterine Endometrioid Carcinoma	97	Uterine Endometrioid Carcinoma	97	Uterine Endometrioid Carcinoma	97	Uterine Papillary Serous Carcinoma	98
slide_57	High Grade Serous Ovarian Cancer	Uterine Endometrioid Carcinoma	85	Uterine Endometrioid Carcinoma	86	Uterine Endometrioid Carcinoma	89	Uterine Endometrioid Carcinoma	90	Uterine Endometrioid Carcinoma	90
slide_58	High Grade Serous Ovarian Cancer	High Grade Serous Ovarian Cancer	80	High Grade Serous Ovarian Cancer	82	High Grade Serous Ovarian Cancer	87	High Grade Serous Ovarian Cancer	89	High Grade Serous Ovarian Cancer	90
slide_59	High Grade Serous Ovarian Cancer	High Grade Serous Ovarian Cancer	64	Uterine Endometrioid Carcinoma	66	Uterine Endometrioid Carcinoma	78	High Grade Serous Ovarian Cancer	81	High Grade Serous Ovarian Cancer	83
slide_60	High Grade Serous Ovarian Cancer	High Grade Serous Ovarian Cancer	82	High Grade Serous Ovarian Cancer	83	High Grade Serous Ovarian Cancer	91	High Grade Serous Ovarian Cancer	92	High Grade Serous Ovarian Cancer	63
slide_61	High Grade Serous Ovarian Cancer	High Grade Serous Ovarian Cancer	58	High Grade Serous Ovarian Cancer	75	Uterine Papillary Serous Carcinoma	79	Uterine Endometrioid Carcinoma	80	Uterine Endometrioid Carcinoma	83
slide_62	High Grade Serous Ovarian Cancer	High Grade Serous Ovarian Cancer	99	High Grade Serous Ovarian Cancer	106	High Grade Serous Ovarian Cancer	107	High Grade Serous Ovarian Cancer	72	Uterine Endometrioid Carcinoma	77
slide_63	High Grade Serous Ovarian Cancer	Endometrioid Ovarian Cancer	89	Endometrioid Ovarian Cancer	105	Uterine Endometrioid Carcinoma	105	Uterine Endometrioid Carcinoma	106	Endometrioid Ovarian Cancer	97
slide_64	High Grade Serous Ovarian Cancer	High Grade Serous Ovarian Cancer	99	High Grade Serous Ovarian Cancer	100	High Grade Serous Ovarian Cancer	101	High Grade Serous Ovarian Cancer	105	High Grade Serous Ovarian Cancer	98
slide_65	High Grade Serous Ovarian Cancer	High Grade Serous Ovarian Cancer	90	Endometrioid Ovarian Cancer	95	High Grade Serous Ovarian Cancer	99	High Grade Serous Ovarian Cancer	100	High Grade Serous Ovarian Cancer	83
slide_66	High Grade Serous Ovarian Cancer	High Grade Serous Ovarian Cancer	86	High Grade Serous Ovarian Cancer	87	High Grade Serous Ovarian Cancer	88	Uterine Papillary Serous Carcinoma	77	High Grade Serous Ovarian Cancer	78
slide_67	High Grade Serous Ovarian Cancer	High Grade Serous Ovarian Cancer	79	High Grade Serous Ovarian Cancer	84	High Grade Serous Ovarian Cancer	96	High Grade Serous Ovarian Cancer	92	High Grade Serous Ovarian Cancer	96
slide_68	High Grade Serous Ovarian Cancer	High Grade Serous Ovarian Cancer	81	Uterine Endometrioid Carcinoma	95	High Grade Serous Ovarian Cancer	95	High Grade Serous Ovarian Cancer	78	High Grade Serous Ovarian Cancer	99
slide_69	High Grade Serous Ovarian Cancer	High Grade Serous Ovarian Cancer	71	High Grade Serous Ovarian Cancer	71	High Grade Serous Ovarian Cancer	72	High Grade Serous Ovarian Cancer	76	High Grade Serous Ovarian Cancer	82
slide_70	High Grade Serous Ovarian Cancer	High Grade Serous Ovarian Cancer	69	Uterine Endometrioid Carcinoma	97	High Grade Serous Ovarian Cancer	101	High Grade Serous Ovarian Cancer	95	High Grade Serous Ovarian Cancer	96
slide_71	High Grade Serous Ovarian Cancer	High Grade Serous Ovarian Cancer	54	High Grade Serous Ovarian Cancer	61	High Grade Serous Ovarian Cancer	67	High Grade Serous Ovarian Cancer	83	High Grade Serous Ovarian Cancer	85
slide_72	High Grade Serous Ovarian Cancer	Uterine Papillary Serous Carcinoma	118	Uterine Papillary Serous Carcinoma	118	Uterine Endometrioid Carcinoma	119	High Grade Serous Ovarian Cancer	111	High Grade Serous Ovarian Cancer	114
slide_73	High Grade Serous Ovarian Cancer	High Grade Serous Ovarian Cancer	85	High Grade Serous Ovarian Cancer	87	High Grade Serous Ovarian Cancer	94	High Grade Serous Ovarian Cancer	101	High Grade Serous Ovarian Cancer	85
slide_74	High Grade Serous Ovarian Cancer	Clear Cell Ovarian Cancer	71	High Grade Serous Ovarian Cancer	82	Uterine Endometrioid Carcinoma	85	High Grade Serous Ovarian Cancer	91	Uterine Endometrioid Carcinoma	94
slide_75	High Grade Serous Ovarian Cancer	High Grade Serous Ovarian Cancer	89	High Grade Serous Ovarian Cancer	97	High Grade Serous Ovarian Cancer	93	High Grade Serous Ovarian Cancer	95	Uterine Papillary Serous Carcinoma	96
slide_76	High Grade Serous Ovarian Cancer	High Grade Serous Ovarian Cancer	54	High Grade Serous Ovarian Cancer	59	High Grade Serous Ovarian Cancer	61	High Grade Serous Ovarian Cancer	71	Uterine Endometrioid Carcinoma	85
slide_77	High Grade Serous Ovarian Cancer	High Grade Serous Ovarian Cancer	73	High Grade Serous Ovarian Cancer	73	High Grade Serous Ovarian Cancer	74	High Grade Serous Ovarian Cancer	75	High Grade Serous Ovarian Cancer	77
slide_78	High Grade Serous Ovarian Cancer	High Grade Serous Ovarian Cancer	95	High Grade Serous Ovarian Cancer	96	High Grade Serous Ovarian Cancer	99	High Grade Serous Ovarian Cancer	96	High Grade Serous Ovarian Cancer	99
slide_79	High Grade Serous Ovarian Cancer	Uterine Papillary Serous Carcinoma	69	Uterine Papillary Serous Carcinoma	76	Uterine Endometrioid Carcinoma	77	High Grade Serous Ovarian Cancer	79	High Grade Serous Ovarian Cancer	80
slide_80	High Grade Serous Ovarian Cancer	High Grade Serous Ovarian Cancer	86	High Grade Serous Ovarian Cancer	91	Uterine Endometrioid Carcinoma	98	High Grade Serous Ovarian Cancer	91	High Grade Serous Ovarian Cancer	97
slide_81	High Grade Serous Ovarian Cancer	Uterine Endometrioid Carcinoma	96	High Grade Serous Ovarian Cancer	100	High Grade Serous Ovarian Cancer	100	High Grade Serous Ovarian Cancer	95	Uterine Endometrioid Carcinoma	100
slide_82	High Grade Serous Ovarian Cancer	Uterine Papillary Serous Carcinoma	104	Uterine Endometrioid Carcinoma	107	Uterine Endometrioid Carcinoma	108	Uterine Endometrioid Carcinoma	105	Uterine Endometrioid Carcinoma	110
slide_83	High Grade Serous Ovarian Cancer	High Grade Serous Ovarian Cancer	61	High Grade Serous Ovarian Cancer	69	High Grade Serous Ovarian Cancer	70	High Grade Serous Ovarian Cancer	71	High Grade Serous Ovarian Cancer	77
slide_84	High Grade Serous Ovarian Cancer	High Grade Serous Ovarian Cancer	79	High Grade Serous Ovarian Cancer	92	High Grade Serous Ovarian Cancer	93	High Grade Serous Ovarian Cancer	96	Uterine Endometrioid Carcinoma	97
slide_85	High Grade Serous Ovarian Cancer	High Grade Serous Ovarian Cancer	77	Endometrioid Ovarian Cancer	95	High Grade Serous Ovarian Cancer	99	High Grade Serous Ovarian Cancer	100	Uterine Endometrioid Carcinoma	100
slide_86	High Grade Serous Ovarian Cancer	High Grade Serous Ovarian Cancer	98	Uterine Endometrioid Carcinoma	98	High Grade Serous Ovarian Cancer	102	High Grade Serous Ovarian Cancer	100	High Grade Serous Ovarian Cancer	101
slide_87	High Grade Serous Ovarian Cancer	High Grade Serous Ovarian Cancer	98	High Grade Serous Ovarian Cancer	98	High Grade Serous Ovarian Cancer	81	Uterine Endometrioid Carcinoma	84	Uterine Endometrioid Carcinoma	91
slide_88	High Grade Serous Ovarian Cancer	High Grade Serous Ovarian Cancer	80	High Grade Serous Ovarian Cancer	84	High Grade Serous Ovarian Cancer	86	Uterine Endometrioid Carcinoma	87	High Grade Serous Ovarian Cancer	90
slide_89	High Grade Serous Ovarian Cancer	Clear Cell Ovarian Cancer	80	Uterine Endometrioid Carcinoma	88	Uterine Endometrioid Carcinoma	89	High Grade Serous Ovarian Cancer	90	Uterine Endometrioid Carcinoma	84
slide_90	High Grade Serous Ovarian Cancer	High Grade Serous Ovarian Cancer	82	High Grade Serous Ovarian Cancer	87	High Grade Serous Ovarian Cancer	92	High Grade Serous Ovarian Cancer	68	High Grade Serous Ovarian Cancer	78
slide_91	High Grade Serous Ovarian Cancer	High Grade Serous Ovarian Cancer	74	High Grade Serous Ovarian Cancer	84	High Grade Serous Ovarian Cancer	87	High Grade Serous Ovarian Cancer	96	High Grade Serous Ovarian Cancer	104
slide_92	High Grade Serous Ovarian Cancer	Clear Cell Ovarian Cancer	96	High Grade Serous Ovarian Cancer	101	High Grade Serous Ovarian Cancer	103	High Grade Serous Ovarian Cancer	106	High Grade Serous Ovarian Cancer	100
slide_93	High Grade Serous Ovarian Cancer	High Grade Serous Ovarian Cancer	77	High Grade Serous Ovarian Cancer	78	High Grade Serous Ovarian Cancer	83	Uterine Papillary Serous Carcinoma	85	High Grade Serous Ovarian Cancer	86
slide_94	High Grade Serous Ovarian Cancer	Uterine Papillary Serous Carcinoma	86	Uterine Endometrioid Carcinoma	104	Uterine Endometrioid Carcinoma	103	Uterine Endometrioid Carcinoma	106	Uterine Endometrioid Carcinoma	110
slide_95	High Grade Serous Ovarian Cancer	High Grade Serous Ovarian Cancer	71	High Grade Serous Ovarian Cancer	75	High Grade Serous Ovarian Cancer	75	High Grade Serous Ovarian Cancer	79	Uterine Papillary Serous Carcinoma	81
slide_96	High Grade Serous Ovarian Cancer	Clear Cell Ovarian Cancer	86	Uterine Papillary Serous Carcinoma	86	Uterine Endometrioid Carcinoma	91	Clear Cell Ovarian Cancer	75	Uterine Endometrioid Carcinoma	75
slide_97	High Grade Serous Ovarian Cancer	High Grade Serous Ovarian Cancer	77	High Grade Serous Ovarian Cancer	85	Endometrioid Ovarian Cancer	90	High Grade Serous Ovarian Cancer	93	Uterine Papillary Serous Carcinoma	99
slide_98	High Grade Serous Ovarian Cancer	High Grade Serous Ovarian Cancer	86	High Grade Serous Ovarian Cancer	86	High Grade Serous Ovarian Cancer	97	Uterine Endometrioid Carcinoma	105	Uterine Endometrioid Carcinoma	104
slide_99	High Grade Serous Ovarian Cancer	Uterine Papillary Serous Carcinoma	94	Uterine Endometrioid Carcinoma	100	Uterine Endometrioid Carcinoma	108	Uterine Papillary Serous Carcinoma	101	Uterine Endometrioid Carcinoma	104
slide_100	High Grade Serous Ovarian Cancer	High Grade Serous Ovarian Cancer	71	High Grade Serous Ovarian Cancer	77	Uterine Endometrioid Carcinoma	80	High Grade Serous Ovarian Cancer	83	High Grade Serous Ovarian Cancer	83
slide_101	High Grade Serous Ovarian Cancer	High Grade Serous Ovarian Cancer	80	Uterine Endometrioid Carcinoma	86	High Grade Serous Ovarian Cancer	89	High Grade Serous Ovarian Cancer	93	High Grade Serous Ovarian Cancer	97
slide_102	High Grade Serous Ovarian Cancer	Clear Cell Ovarian Cancer	77	Clear Cell Ovarian Cancer	100	Clear Cell Ovarian Cancer	98	High Grade Serous Ovarian Cancer	98	Clear Cell Ovarian Cancer	85
slide_103	High Grade Serous Ovarian Cancer	High Grade Serous Ovarian Cancer	106	High Grade Serous Ovarian Cancer	110	High Grade Serous Ovarian Cancer	113	High Grade Serous Ovarian Cancer	118	High Grade Serous Ovarian Cancer	120
slide_104	High Grade Serous Ovarian Cancer	High Grade Serous Ovarian Cancer	85	High Grade Serous Ovarian Cancer	85	High Grade Serous Ovarian Cancer	87	High Grade Serous Ovarian Cancer	94	Endometrioid Ovarian Cancer	95
slide_105	High Grade Serous Ovarian Cancer	High Grade Serous Ovarian Cancer	93	High Grade Serous Ovarian Cancer	97	High Grade Serous Ovarian Cancer	100	High Grade Serous Ovarian Cancer	104	High Grade Serous Ovarian Cancer	105
slide_106	High Grade Serous Ovarian Cancer	Endometrioid Ovarian Cancer	105	High Grade Serous Ovarian Cancer	105	High Grade Serous Ovarian Cancer	109	Endometrioid Ovarian Cancer	112	High Grade Serous Ovarian Cancer	114
slide_107	High Grade Serous Ovarian Cancer	Uterine Papillary Serous Carcinoma	101	High Grade Serous Ovarian Cancer	105	Uterine Papillary Serous Carcinoma	83	Uterine Papillary Serous Carcinoma	93	Uterine Papillary Serous Carcinoma	93
slide_108	High Grade Serous Ovarian Cancer	Uterine Papillary Serous Carcinoma	64	Uterine Papillary Serous Carcinoma	65	Uterine Papillary Serous Carcinoma	66	Uterine Endometrioid Carcinoma	68	Uterine Endometrioid Carcinoma	75
slide_109	High Grade Serous Ovarian Cancer	Uterine Endometrioid Carcinoma	93	Uterine Endometrioid Carcinoma	96	Uterine Endometrioid Carcinoma	83	Uterine Endometrioid Carcinoma	97	Uterine Endometrioid Carcinoma	94
slide_110	High Grade Serous Ovarian Cancer	High Grade Serous Ovarian Cancer	90	High Grade Serous Ovarian Cancer	91	High Grade Serous Ovarian Cancer	91	High Grade Serous Ovarian Cancer	91	High Grade Serous Ovarian Cancer	94
slide_111	High Grade Serous Ovarian Cancer	High Grade Serous Ovarian Cancer	101	High Grade Serous Ovarian Cancer	104	Uterine Endometrioid Carcinoma	108	Uterine Endometrioid Carcinoma	102	Uterine Endometrioid Carcinoma	103
slide_112	High Grade Serous Ovarian Cancer	High Grade Serous Ovarian Cancer	81	Clear Cell Ovarian Cancer	86	High Grade Serous Ovarian Cancer	88	High Grade Serous Ovarian Cancer	89	High Grade Serous Ovarian Cancer	90
slide_113	High Grade Serous Ovarian Cancer	Uterine Papillary Serous Carcinoma	69	Uterine Papillary Serous Carcinoma	72	Uterine Endometrioid Carcinoma	73	Uterine Papillary Serous Carcinoma	74	Uterine Endometrioid Carcinoma	77
slide_114	High Grade Serous Ovarian Cancer	High Grade Serous Ovarian Cancer	99	High Grade Serous Ovarian Cancer	105	Uterine Endometrioid Carcinoma	101	Uterine Endometrioid Carcinoma	105	High Grade Serous Ovarian Cancer	93
slide_115	High Grade Serous Ovarian Cancer	Clear Cell Ovarian Cancer	90	High Grade Serous Ovarian Cancer	99	Clear Cell Ovarian Cancer	84	Clear Cell Ovarian Cancer	86	Clear Cell Ovarian Cancer	83
slide_116	High Grade Serous Ovarian Cancer	Endometrioid Ovarian Cancer	80	Uterine Endometrioid Carcinoma	83	Uterine Endometrioid Carcinoma	95	Uterine Endometrioid Carcinoma	103	Uterine Endometrioid Carcinoma	98
slide_117	High Grade Serous Ovarian Cancer	High Grade Serous Ovarian Cancer	97	High Grade Serous Ovarian Cancer	99	High Grade Serous Ovarian Cancer	99	Uterine Endometrioid Carcinoma	104	High Grade Serous Ovarian Cancer	104
slide_118	High Grade Serous Ovarian Cancer	High Grade Serous Ovarian Cancer	82	High Grade Serous Ovarian Cancer	85	Uterine Papillary Serous Carcinoma	88	High Grade Serous Ovarian Cancer	90	Uterine Endometrioid Carcinoma	90
slide_119	High Grade Serous Ovarian Cancer	High Grade Serous Ovarian Cancer	60	High Grade Serous Ovarian Cancer	61	High Grade Serous Ovarian Cancer	79	High Grade Serous Ovarian Cancer	79	Uterine Endometrioid Carcinoma	81
slide_120	High Grade Serous Ovarian Cancer	High Grade Serous Ovarian Cancer	79	High Grade Serous Ovarian Cancer	79	High Grade Serous Ovarian Cancer	82	Uterine Endometrioid Carcinoma	83	High Grade Serous Ovarian Cancer	88
slide_121	High Grade Serous Ovarian Cancer	High Grade Serous Ovarian Cancer	73	High Grade Serous Ovarian Cancer	77	Uterine Endometrioid Carcinoma	80	High Grade Serous Ovarian Cancer	83	Uterine Endometrioid Carcinoma	84
slide_122	High Grade Serous Ovarian Cancer	High Grade Serous Ovarian Cancer	76	Uterine Endometrioid Carcinoma	80	High Grade Serous Ovarian Cancer	80	High Grade Serous Ovarian Cancer	81	High Grade Serous Ovarian Cancer	82
slide_123	High Grade Serous Ovarian Cancer	High Grade Serous Ovarian Cancer	86	High Grade Serous Ovarian Cancer	102	High Grade Serous Ovarian Cancer	105	Uterine Endometrioid Carcinoma	105	High Grade Serous Ovarian Cancer	102
slide_124	High Grade Serous Ovarian Cancer	High Grade Serous Ovarian Cancer	91	High Grade Serous Ovarian Cancer	92	High Grade Serous Ovarian Cancer	97	High Grade Serous Ovarian Cancer	80	High Grade Serous Ovarian Cancer	83
slide_125	High Grade Serous Ovarian Cancer	High Grade Serous Ovarian Cancer	99	High Grade Serous Ovarian Cancer	99	Uterine Endometrioid Carcinoma	100	High Grade Serous Ovarian Cancer	83	High Grade Serous Ovarian Cancer	91
slide_126	High Grade Serous Ovarian Cancer	Clear Cell Ovarian Cancer	91	Uterine Endometrioid Carcinoma	103	Uterine Endometrioid Carcinoma	98	Clear Cell Ovarian Cancer	101	Uterine Endometrioid Carcinoma	96
slide_127	High Grade Serous Ovarian Cancer	High Grade Serous Ovarian Cancer	76	High Grade Serous Ovarian Cancer	83	High Grade Serous Ovarian Cancer	86	Uterine Endometrioid Carcinoma	89	Uterine Endometrioid Carcinoma	94
slide_128	High Grade Serous Ovarian Cancer	High Grade Serous Ovarian Cancer	110	Clear Cell Ovarian Cancer	115	Clear Cell Ovarian Cancer	108	Uterine Endometrioid Carcinoma	112	High Grade Serous Ovarian Cancer	114
slide_129	High Grade Serous Ovarian Cancer	Uterine Endometrioid Carcinoma	91	Uterine Endometrioid Carcinoma	101	Uterine Papillary Serous Carcinoma	101	Uterine Papillary Serous Carcinoma	86	Uterine Endometrioid Carcinoma	90
slide_130	High Grade Serous Ovarian Cancer	High Grade Serous Ovarian Cancer	94	High Grade Serous Ovarian Cancer	97	High Grade Serous Ovarian Cancer	97	High Grade Serous Ovarian Cancer	103	High Grade Serous Ovarian Cancer	103
slide_131	High Grade Serous Ovarian Cancer	High Grade Serous Ovarian Cancer	74	High Grade Serous Ovarian Cancer	77	High Grade Serous Ovarian Cancer	82	High Grade Serous Ovarian Cancer	83	Uterine Endometrioid Carcinoma	83
slide_132	High Grade Serous Ovarian Cancer	High Grade Serous Ovarian Cancer	95	High Grade Serous Ovarian Cancer	100	Uterine Endometrioid Carcinoma	102	High Grade Serous Ovarian Cancer	97	High Grade Serous Ovarian Cancer	99
slide_133	High Grade Serous Ovarian Cancer	Endometrioid Ovarian Cancer	74	Uterine Endometrioid Carcinoma	89	Endometrioid Ovarian Cancer	78	Uterine Endometrioid Carcinoma	83	Uterine Papillary Serous Carcinoma	86
slide_134	High Grade Serous Ovarian Cancer	Uterine Endometrioid Carcinoma	79	Uterine Endometrioid Carcinoma	85	Uterine Endometrioid Carcinoma	86	Uterine Endometrioid Carcinoma	89	Uterine Papillary Serous Carcinoma	89
slide_135	High Grade Serous Ovarian Cancer	High Grade Serous Ovarian Cancer	75	High Grade Serous Ovarian Cancer	78	Uterine Endometrioid Carcinoma	81	High Grade Serous Ovarian Cancer	84	High Grade Serous Ovarian Cancer	88
slide_136	High Grade Serous Ovarian Cancer	Uterine Papillary Serous Carcinoma	90	Uterine Endometrioid Carcinoma	110	Uterine Papillary Serous Carcinoma	85	Uterine Papillary Serous Carcinoma	92	High Grade Serous Ovarian Cancer	100
slide_137	High Grade Serous Ovarian Cancer	Uterine Endometrioid Carcinoma	92	Uterine Endometrioid Carcinoma	100	Uterine Endometrioid Carcinoma	101	Uterine Endometrioid Carcinoma	102	Uterine Papillary Serous Carcinoma	105
slide_138	High Grade Serous Ovarian Cancer	High Grade Serous Ovarian Cancer	74	High Grade Serous Ovarian Cancer	79	High Grade Serous Ovarian Cancer	79	High Grade Serous Ovarian Cancer	80	High Grade Serous Ovarian Cancer	82
slide_139	High Grade Serous Ovarian Cancer	High Grade Serous Ovarian Cancer	69	High Grade Serous Ovarian Cancer	71	High Grade Serous Ovarian Cancer	77	Uterine Endometrioid Carcinoma	78	Uterine Endometrioid Carcinoma	81
slide_140	High Grade Serous Ovarian Cancer	High Grade Serous Ovarian Cancer	86	High Grade Serous Ovarian Cancer	88	High Grade Serous Ovarian Cancer	92	High Grade Serous Ovarian Cancer	71	High Grade Serous Ovarian Cancer	88
slide_141	High Grade Serous Ovarian Cancer	High Grade Serous Ovarian Cancer	77	High Grade Serous Ovarian Cancer	81	High Grade Serous Ovarian Cancer	81	High Grade Serous Ovarian Cancer	84	High Grade Serous Ovarian Cancer	84
slide_142	High Grade Serous Ovarian Cancer	Uterine Endometrioid Carcinoma	84	Uterine Endometrioid Carcinoma	99	High Grade Serous Ovarian Cancer	100	Uterine Endometrioid Carcinoma	110	Uterine Endometrioid Carcinoma	96
slide_143	High Grade Serous Ovarian Cancer	Endometrioid Ovarian Cancer	81	Uterine Endometrioid Carcinoma	109	Endometrioid Ovarian Cancer	110	Clear Cell Ovarian Cancer	91	Uterine Endometrioid Carcinoma	98
slide_144	High Grade Serous Ovarian Cancer	Clear Cell Ovarian Cancer	94	High Grade Serous Ovarian Cancer	99	Uterine Endometrioid Carcinoma	105	Uterine Endometrioid Carcinoma	105	High Grade Serous Ovarian Cancer	109
slide_145	High Grade Serous Ovarian Cancer	Uterine Papillary Serous Carcinoma	94	Uterine Papillary Serous Carcinoma	94	Uterine Papillary Serous Carcinoma	91	Uterine Papillary Serous Carcinoma	95	Uterine Endometrioid Carcinoma	101
slide_146	High Grade Serous Ovarian Cancer	High Grade Serous Ovarian Cancer	90	Uterine Endometrioid Carcinoma	92	Uterine Endometrioid Carcinoma	98	High Grade Serous Ovarian Cancer	99	High Grade Serous Ovarian Cancer	104
slide_147	High Grade Serous Ovarian Cancer	High Grade Serous Ovarian Cancer	77	High Grade Serous Ovarian Cancer	79	High Grade Serous Ovarian Cancer	80	High Grade Serous Ovarian Cancer	82	High Grade Serous Ovarian Cancer	82
slide_148	High Grade Serous Ovarian Cancer	Uterine Endometrioid Carcinoma	75	Uterine Endometrioid Carcinoma	92	Uterine Endometrioid Carcinoma	93	Uterine Endometrioid Carcinoma	105	Clear Cell Ovarian Cancer	92
slide_149	High Grade Serous Ovarian Cancer	High Grade Serous Ovarian Cancer	80	High Grade Serous Ovarian Cancer	83	High Grade Serous Ovarian Cancer	85	High Grade Serous Ovarian Cancer	88	High Grade Serous Ovarian Cancer	89
slide_150	High Grade Serous Ovarian Cancer	High Grade Serous Ovarian Cancer	93	High Grade Serous Ovarian Cancer	96	High Grade Serous Ovarian Cancer	97	Uterine Endometrioid Carcinoma	92	Uterine Endometrioid Carcinoma	97
slide_151	High Grade Serous Ovarian Cancer	High Grade Serous Ovarian Cancer	92	High Grade Serous Ovarian Cancer	92	High Grade Serous Ovarian Cancer	100	High Grade Serous Ovarian Cancer	96	High Grade Serous Ovarian Cancer	76
slide_152	High Grade Serous Ovarian Cancer	Uterine Papillary Serous Carcinoma	77	Uterine Papillary Serous Carcinoma	79	High Grade Serous Ovarian Cancer	79	High Grade Serous Ovarian Cancer	82	High Grade Serous Ovarian Cancer	84
slide_153	High Grade Serous Ovarian Cancer	Uterine Papillary Serous Carcinoma	84	Uterine Papillary Serous Carcinoma	88	Uterine Papillary Serous Carcinoma	91	Uterine Papillary Serous Carcinoma	95	Clear Cell Ovarian Cancer	88
slide_154	High Grade Serous Ovarian Cancer	High Grade Serous Ovarian Cancer	86	High Grade Serous Ovarian Cancer	89	Uterine Endometrioid Carcinoma	91	High Grade Serous Ovarian Cancer	89	High Grade Serous Ovarian Cancer	89
slide_155	High Grade Serous Ovarian Cancer	High Grade Serous Ovarian Cancer	86	High Grade Serous Ovarian Cancer	95	High Grade Serous Ovarian Cancer	71	High Grade Serous Ovarian Cancer	86	High Grade Serous Ovarian Cancer	88
slide_156	High Grade Serous Ovarian Cancer	High Grade Serous Ovarian Cancer	86	High Grade Serous Ovarian Cancer	89	High Grade Serous Ovarian Cancer	94	High Grade Serous Ovarian Cancer	95	Endometrioid Ovarian Cancer	95
slide_157	High Grade Serous Ovarian Cancer	High Grade Serous Ovarian Cancer	84	High Grade Serous Ovarian Cancer	86	High Grade Serous Ovarian Cancer	88	High Grade Serous Ovarian Cancer	89	Uterine Endometrioid Carcinoma	89
slide_158	High Grade Serous Ovarian Cancer	Clear Cell Ovarian Cancer	89	Uterine Papillary Serous Carcinoma	94	Clear Cell Ovarian Cancer	96	Clear Cell Ovarian Cancer	101	Uterine Papillary Serous Carcinoma	102
slide_159	High Grade Serous Ovarian Cancer	High Grade Serous Ovarian Cancer	98	High Grade Serous Ovarian Cancer	105	Uterine Papillary Serous Carcinoma	105	High Grade Serous Ovarian Cancer	107	High Grade Serous Ovarian Cancer	108
slide_160	High Grade Serous Ovarian Cancer	Uterine Papillary Serous Carcinoma	96	Uterine Papillary Serous Carcinoma	96	Uterine Papillary Serous Carcinoma	85	High Grade Serous Ovarian Cancer	95	Uterine Papillary Serous Carcinoma	85
slide_161	High Grade Serous Ovarian Cancer	High Grade Serous Ovarian Cancer	87	Uterine Papillary Serous Carcinoma	95	Endometrioid Ovarian Cancer	98	High Grade Serous Ovarian Cancer	103	High Grade Serous Ovarian Cancer	89
slide_162	High Grade Serous Ovarian Cancer	High Grade Serous Ovarian Cancer	101	High Grade Serous Ovarian Cancer	105	High Grade Serous Ovarian Cancer	99	Uterine Papillary Serous Carcinoma	100	High Grade Serous Ovarian Cancer	102
slide_163	High Grade Serous Ovarian Cancer	High Grade Serous Ovarian Cancer	80	High Grade Serous Ovarian Cancer	92	High Grade Serous Ovarian Cancer	92	High Grade Serous Ovarian Cancer	92	High Grade Serous Ovarian Cancer	93
slide_164	High Grade Serous Ovarian Cancer	High Grade Serous Ovarian Cancer	89	High Grade Serous Ovarian Cancer	92	High Grade Serous Ovarian Cancer	95	High Grade Serous Ovarian Cancer	96	Uterine Endometrioid Carcinoma	83
slide_165	High Grade Serous Ovarian Cancer	High Grade Serous Ovarian Cancer	86	High Grade Serous Ovarian Cancer	104	High Grade Serous Ovarian Cancer	107	Uterine Endometrioid Carcinoma	111	High Grade Serous Ovarian Cancer	111
slide_166	High Grade Serous Ovarian Cancer	Uterine Papillary Serous Carcinoma	90	Uterine Endometrioid Carcinoma	99	Uterine Papillary Serous Carcinoma	102	Uterine Papillary Serous Carcinoma	84	Uterine Papillary Serous Carcinoma	84
slide_167	High Grade Serous Ovarian Cancer	Uterine Endometrioid Carcinoma	86	Uterine Endometrioid Carcinoma	91	Uterine Endometrioid Carcinoma	91	Uterine Endometrioid Carcinoma	80	Uterine Endometrioid Carcinoma	80
slide_168	High Grade Serous Ovarian Cancer	High Grade Serous Ovarian Cancer	68	Uterine Papillary Serous Carcinoma	78	High Grade Serous Ovarian Cancer	80	Uterine Endometrioid Carcinoma	82	High Grade Serous Ovarian Cancer	83
slide_169	High Grade Serous Ovarian Cancer	High Grade Serous Ovarian Cancer	60	High Grade Serous Ovarian Cancer	71	High Grade Serous Ovarian Cancer	74	High Grade Serous Ovarian Cancer	79	High Grade Serous Ovarian Cancer	81
slide_170	High Grade Serous Ovarian Cancer	High Grade Serous Ovarian Cancer	92	High Grade Serous Ovarian Cancer	102	Clear Cell Ovarian Cancer	107	High Grade Serous Ovarian Cancer	85	High Grade Serous Ovarian Cancer	104
slide_171	High Grade Serous Ovarian Cancer	High Grade Serous Ovarian Cancer	84	Uterine Endometrioid Carcinoma	87	Uterine Papillary Serous Carcinoma	81	Uterine Endometrioid Carcinoma	96	Uterine Papillary Serous Carcinoma	99
slide_172	High Grade Serous Ovarian Cancer	High Grade Serous Ovarian Cancer	72	High Grade Serous Ovarian Cancer	75	High Grade Serous Ovarian Cancer	76	High Grade Serous Ovarian Cancer	83	High Grade Serous Ovarian Cancer	86
slide_173	High Grade Serous Ovarian Cancer	Uterine Endometrioid Carcinoma	88	Uterine Endometrioid Carcinoma	94	Uterine Endometrioid Carcinoma	96	Uterine Endometrioid Carcinoma	91	Uterine Endometrioid Carcinoma	94
slide_174	High Grade Serous Ovarian Cancer	Uterine Endometrioid Carcinoma	79	Uterine Papillary Serous Carcinoma	85	Uterine Endometrioid Carcinoma	86	Uterine Endometrioid Carcinoma	87	Uterine Endometrioid Carcinoma	87
slide_175	High Grade Serous Ovarian Cancer	Uterine Endometrioid Carcinoma	91	Uterine Endometrioid Carcinoma	96	Uterine Endometrioid Carcinoma	96	High Grade Serous Ovarian Cancer	90	Uterine Endometrioid Carcinoma	94
slide_176	High Grade Serous Ovarian Cancer	Uterine Papillary Serous Carcinoma	87	Uterine Papillary Serous Carcinoma	102	High Grade Serous Ovarian Cancer	104	Uterine Endometrioid Carcinoma	105	High Grade Serous Ovarian Cancer	104
slide_177	High Grade Serous Ovarian Cancer	High Grade Serous Ovarian Cancer	89	High Grade Serous Ovarian Cancer	93	High Grade Serous Ovarian Cancer	96	High Grade Serous Ovarian Cancer	98	High Grade Serous Ovarian Cancer	100
slide_178	High Grade Serous Ovarian Cancer	Clear Cell Ovarian Cancer	75	Uterine Endometrioid Carcinoma	88	High Grade Serous Ovarian Cancer	91	High Grade Serous Ovarian Cancer	97	Clear Cell Ovarian Cancer	97
slide_179	High Grade Serous Ovarian Cancer	High Grade Serous Ovarian Cancer	67	High Grade Serous Ovarian Cancer	68	High Grade Serous Ovarian Cancer	72	High Grade Serous Ovarian Cancer	77	High Grade Serous Ovarian Cancer	77
slide_180	High Grade Serous Ovarian Cancer	High Grade Serous Ovarian Cancer	76	Uterine Papillary Serous Carcinoma	80	Uterine Papillary Serous Carcinoma	82	Uterine Papillary Serous Carcinoma	82	High Grade Serous Ovarian Cancer	84
slide_181	High Grade Serous Ovarian Cancer	High Grade Serous Ovarian Cancer	101	High Grade Serous Ovarian Cancer	104	High Grade Serous Ovarian Cancer	104	High Grade Serous Ovarian Cancer	107	High Grade Serous Ovarian Cancer	107
slide_182	High Grade Serous Ovarian Cancer	Endometrioid Ovarian Cancer	87	Endometrioid Ovarian Cancer	92	Endometrioid Ovarian Cancer	92	High Grade Serous Ovarian Cancer	95	High Grade Serous Ovarian Cancer	97
slide_183	High Grade Serous Ovarian Cancer	Uterine Endometrioid Carcinoma	80	Uterine Endometrioid Carcinoma	93	Uterine Endometrioid Carcinoma	93	Uterine Papillary Serous Carcinoma	94	Uterine Endometrioid Carcinoma	96
slide_184	High Grade Serous Ovarian Cancer	High Grade Serous Ovarian Cancer	76	High Grade Serous Ovarian Cancer	88	High Grade Serous Ovarian Cancer	91	High Grade Serous Ovarian Cancer	80	High Grade Serous Ovarian Cancer	85
slide_185	High Grade Serous Ovarian Cancer	High Grade Serous Ovarian Cancer	105	High Grade Serous Ovarian Cancer	109	High Grade Serous Ovarian Cancer	87	High Grade Serous Ovarian Cancer	95	High Grade Serous Ovarian Cancer	102
slide_186	High Grade Serous Ovarian Cancer	Uterine Papillary Serous Carcinoma	72	Uterine Endometrioid Carcinoma	88	Uterine Papillary Serous Carcinoma	88	Uterine Endometrioid Carcinoma	90	Uterine Endometrioid Carcinoma	92
slide_187	High Grade Serous Ovarian Cancer	Uterine Papillary Serous Carcinoma	87	High Grade Serous Ovarian Cancer	93	Uterine Papillary Serous Carcinoma	96	Uterine Papillary Serous Carcinoma	83	Uterine Papillary Serous Carcinoma	89
slide_188	High Grade Serous Ovarian Cancer	High Grade Serous Ovarian Cancer	89	High Grade Serous Ovarian Cancer	90	High Grade Serous Ovarian Cancer	91	High Grade Serous Ovarian Cancer	76	Uterine Endometrioid Carcinoma	78
slide_189	High Grade Serous Ovarian Cancer	Uterine Endometrioid Carcinoma	77	High Grade Serous Ovarian Cancer	101	High Grade Serous Ovarian Cancer	92	Uterine Papillary Serous Carcinoma	94	Uterine Endometrioid Carcinoma	100
slide_190	High Grade Serous Ovarian Cancer	High Grade Serous Ovarian Cancer	103	High Grade Serous Ovarian Cancer	106	High Grade Serous Ovarian Cancer	108	High Grade Serous Ovarian Cancer	102	High Grade Serous Ovarian Cancer	107
slide_191	High Grade Serous Ovarian Cancer	Uterine Endometrioid Carcinoma	77	Uterine Endometrioid Carcinoma	106	Uterine Endometrioid Carcinoma	110	Uterine Endometrioid Carcinoma	111	Uterine Endometrioid Carcinoma	112
slide_192	High Grade Serous Ovarian Cancer	High Grade Serous Ovarian Cancer	60	High Grade Serous Ovarian Cancer	75	High Grade Serous Ovarian Cancer	75	High Grade Serous Ovarian Cancer	81	High Grade Serous Ovarian Cancer	82
slide_193	High Grade Serous Ovarian Cancer	Uterine Endometrioid Carcinoma	88	Uterine Endometrioid Carcinoma	90	Uterine Endometrioid Carcinoma	94	Uterine Endometrioid Carcinoma	95	Uterine Endometrioid Carcinoma	95
slide_194	High Grade Serous Ovarian Cancer	Uterine Endometrioid Carcinoma	104	High Grade Serous Ovarian Cancer	110	High Grade Serous Ovarian Cancer	86	High Grade Serous Ovarian Cancer	96	Uterine Endometrioid Carcinoma	103
slide_195	High Grade Serous Ovarian Cancer	High Grade Serous Ovarian Cancer	85	High Grade Serous Ovarian Cancer	108	High Grade Serous Ovarian Cancer	113	High Grade Serous Ovarian Cancer	107	High Grade Serous Ovarian Cancer	109
slide_196	High Grade Serous Ovarian Cancer	High Grade Serous Ovarian Cancer	113	High Grade Serous Ovarian Cancer	121	High Grade Serous Ovarian Cancer	121	High Grade Serous Ovarian Cancer	127	High Grade Serous Ovarian Cancer	116
slide_197	High Grade Serous Ovarian Cancer	High Grade Serous Ovarian Cancer	74	High Grade Serous Ovarian Cancer	78	High Grade Serous Ovarian Cancer	78	High Grade Serous Ovarian Cancer	89	High Grade Serous Ovarian Cancer	91
slide_198	High Grade Serous Ovarian Cancer	High Grade Serous Ovarian Cancer	93	High Grade Serous Ovarian Cancer	84	Uterine Endometrioid Carcinoma	103	Uterine Endometrioid Carcinoma	100	High Grade Serous Ovarian Cancer	102
slide_199	High Grade Serous Ovarian Cancer	High Grade Serous Ovarian Cancer	84	Clear Cell Ovarian Cancer	92	Uterine Papillary Serous Carcinoma	93	High Grade Serous Ovarian Cancer	95	High Grade Serous Ovarian Cancer	96
slide_200	High Grade Serous Ovarian Cancer	High Grade Serous Ovarian Cancer	79	High Grade Serous Ovarian Cancer	97	High Grade Serous Ovarian Cancer	88	Uterine Endometrioid Carcinoma	87	High Grade Serous Ovarian Cancer	89
slide_201	High Grade Serous Ovarian Cancer	High Grade Serous Ovarian Cancer	81	Uterine Endometrioid Carcinoma	90	High Grade Serous Ovarian Cancer	76	Uterine Papillary Serous Carcinoma	78	Uterine Papillary Serous Carcinoma	83
slide_202	High Grade Serous Ovarian Cancer	High Grade Serous Ovarian Cancer	63	High Grade Serous Ovarian Cancer	71	High Grade Serous Ovarian Cancer	78	High Grade Serous Ovarian Cancer	79	High Grade Serous Ovarian Cancer	81
slide_203	High Grade Serous Ovarian Cancer	High Grade Serous Ovarian Cancer	78	High Grade Serous Ovarian Cancer	93	High Grade Serous Ovarian Cancer	96	Uterine Papillary Serous Carcinoma	98	Endometrioid Ovarian Cancer	99
slide_204	High Grade Serous Ovarian Cancer	Clear Cell Ovarian Cancer	89	Clear Cell Ovarian Cancer	96	High Grade Serous Ovarian Cancer	97	Uterine Papillary Serous Carcinoma	99	Clear Cell Ovarian Cancer	100
slide_205	High Grade Serous Ovarian Cancer	Endometrioid Ovarian Cancer	89	High Grade Serous Ovarian Cancer	99	High Grade Serous Ovarian Cancer	106	Uterine Endometrioid Carcinoma	106	Uterine Endometrioid Carcinoma	104
slide_206	High Grade Serous Ovarian Cancer	Uterine Endometrioid Carcinoma	91	Uterine Endometrioid Carcinoma	93	Uterine Endometrioid Carcinoma	94	Uterine Endometrioid Carcinoma	97	Uterine Endometrioid Carcinoma	100
slide_207	High Grade Serous Ovarian Cancer	Uterine Papillary Serous Carcinoma	94	Uterine Papillary Serous Carcinoma	105	Uterine Papillary Serous Carcinoma	93	Uterine Papillary Serous Carcinoma	98	Uterine Papillary Serous Carcinoma	99
slide_208	High Grade Serous Ovarian Cancer	Clear Cell Ovarian Cancer	77	Endometrioid Ovarian Cancer	102	High Grade Serous Ovarian Cancer	94	High Grade Serous Ovarian Cancer	98	High Grade Serous Ovarian Cancer	99
slide_209	High Grade Serous Ovarian Cancer	Clear Cell Ovarian Cancer	88	Clear Cell Ovarian Cancer	90	Uterine Endometrioid Carcinoma	92	Clear Cell Ovarian Cancer	93	Uterine Endometrioid Carcinoma	96
slide_210	High Grade Serous Ovarian Cancer	High Grade Serous Ovarian Cancer	87	Uterine Endometrioid Carcinoma	93	High Grade Serous Ovarian Cancer	74	Uterine Endometrioid Carcinoma	82	High Grade Serous Ovarian Cancer	82
slide_211	High Grade Serous Ovarian Cancer	Clear Cell Ovarian Cancer	94	Clear Cell Ovarian Cancer	82	Endometrioid Ovarian Cancer	83	High Grade Serous Ovarian Cancer	85	High Grade Serous Ovarian Cancer	85
slide_212	High Grade Serous Ovarian Cancer	High Grade Serous Ovarian Cancer	71	High Grade Serous Ovarian Cancer	74	High Grade Serous Ovarian Cancer	80	High Grade Serous Ovarian Cancer	81	High Grade Serous Ovarian Cancer	84
slide_213	High Grade Serous Ovarian Cancer	Uterine Papillary Serous Carcinoma	87	Uterine Papillary Serous Carcinoma	90	Uterine Endometrioid Carcinoma	93	High Grade Serous Ovarian Cancer	96	High Grade Serous Ovarian Cancer	98
slide_214	High Grade Serous Ovarian Cancer	Endometrioid Ovarian Cancer	92	High Grade Serous Ovarian Cancer	95	Endometrioid Ovarian Cancer	88	High Grade Serous Ovarian Cancer	91	Uterine Endometrioid Carcinoma	94
slide_215	High Grade Serous Ovarian Cancer	High Grade Serous Ovarian Cancer	92	High Grade Serous Ovarian Cancer	93	High Grade Serous Ovarian Cancer	97	Uterine Endometrioid Carcinoma	89	High Grade Serous Ovarian Cancer	93
slide_216	High Grade Serous Ovarian Cancer	High Grade Serous Ovarian Cancer	93	Uterine Endometrioid Carcinoma	95	High Grade Serous Ovarian Cancer	96	High Grade Serous Ovarian Cancer	91	High Grade Serous Ovarian Cancer	92
slide_217	High Grade Serous Ovarian Cancer	Clear Cell Ovarian Cancer	86	Clear Cell Ovarian Cancer	70	Clear Cell Ovarian Cancer	83	High Grade Serous Ovarian Cancer	90	Clear Cell Ovarian Cancer	90
slide_218	High Grade Serous Ovarian Cancer	Clear Cell Ovarian Cancer	104	High Grade Serous Ovarian Cancer	82	Clear Cell Ovarian Cancer	109	Clear Cell Ovarian Cancer	89	High Grade Serous Ovarian Cancer	108
slide_219	High Grade Serous Ovarian Cancer	High Grade Serous Ovarian Cancer	64	High Grade Serous Ovarian Cancer	69	High Grade Serous Ovarian Cancer	83	High Grade Serous Ovarian Cancer	86	High Grade Serous Ovarian Cancer	86
slide_220	High Grade Serous Ovarian Cancer	Uterine Endometrioid Carcinoma	80	Uterine Endometrioid Carcinoma	87	Uterine Papillary Serous Carcinoma	90	High Grade Serous Ovarian Cancer	90	High Grade Serous Ovarian Cancer	91
slide_221	High Grade Serous Ovarian Cancer	Uterine Endometrioid Carcinoma	84	Uterine Endometrioid Carcinoma	97	High Grade Serous Ovarian Cancer	105	High Grade Serous Ovarian Cancer	102	Uterine Papillary Serous Carcinoma	92
slide_222	High Grade Serous Ovarian Cancer	High Grade Serous Ovarian Cancer	99	High Grade Serous Ovarian Cancer	109	High Grade Serous Ovarian Cancer	121	High Grade Serous Ovarian Cancer	112	Uterine Endometrioid Carcinoma	119
slide_223	High Grade Serous Ovarian Cancer	High Grade Serous Ovarian Cancer	82	High Grade Serous Ovarian Cancer	103	High Grade Serous Ovarian Cancer	119	High Grade Serous Ovarian Cancer	121	High Grade Serous Ovarian Cancer	83
slide_224	High Grade Serous Ovarian Cancer	Uterine Endometrioid Carcinoma	99	High Grade Serous Ovarian Cancer	99	Uterine Endometrioid Carcinoma	92	Uterine Endometrioid Carcinoma	100	Uterine Endometrioid Carcinoma	100
slide_225	High Grade Serous Ovarian Cancer	High Grade Serous Ovarian Cancer	96	Uterine Papillary Serous Carcinoma	103	High Grade Serous Ovarian Cancer	103	High Grade Serous Ovarian Cancer	83	High Grade Serous Ovarian Cancer	84
slide_226	High Grade Serous Ovarian Cancer	High Grade Serous Ovarian Cancer	78	High Grade Serous Ovarian Cancer	94	High Grade Serous Ovarian Cancer	68	Uterine Endometrioid Carcinoma	91	High Grade Serous Ovarian Cancer	91
slide_227	High Grade Serous Ovarian Cancer	High Grade Serous Ovarian Cancer	107	High Grade Serous Ovarian Cancer	109	High Grade Serous Ovarian Cancer	95	Uterine Endometrioid Carcinoma	102	High Grade Serous Ovarian Cancer	108
slide_228	High Grade Serous Ovarian Cancer	High Grade Serous Ovarian Cancer	60	Uterine Papillary Serous Carcinoma	85	Uterine Endometrioid Carcinoma	89	Uterine Endometrioid Carcinoma	96	High Grade Serous Ovarian Cancer	97
slide_229	High Grade Serous Ovarian Cancer	High Grade Serous Ovarian Cancer	74	High Grade Serous Ovarian Cancer	75	High Grade Serous Ovarian Cancer	76	Uterine Endometrioid Carcinoma	84	High Grade Serous Ovarian Cancer	86
slide_230	High Grade Serous Ovarian Cancer	High Grade Serous Ovarian Cancer	64	High Grade Serous Ovarian Cancer	76	High Grade Serous Ovarian Cancer	76	High Grade Serous Ovarian Cancer	79	High Grade Serous Ovarian Cancer	79
slide_231	High Grade Serous Ovarian Cancer	High Grade Serous Ovarian Cancer	85	High Grade Serous Ovarian Cancer	88	Clear Cell Ovarian Cancer	90	High Grade Serous Ovarian Cancer	93	High Grade Serous Ovarian Cancer	95
slide_232	High Grade Serous Ovarian Cancer	Uterine Endometrioid Carcinoma	76	Uterine Endometrioid Carcinoma	95	Uterine Endometrioid Carcinoma	96	Uterine Endometrioid Carcinoma	89	Uterine Endometrioid Carcinoma	98
slide_233	High Grade Serous Ovarian Cancer	High Grade Serous Ovarian Cancer	86	High Grade Serous Ovarian Cancer	103	High Grade Serous Ovarian Cancer	104	Uterine Endometrioid Carcinoma	86	High Grade Serous Ovarian Cancer	87
slide_234	High Grade Serous Ovarian Cancer	Clear Cell Ovarian Cancer	89	Clear Cell Ovarian Cancer	93	Clear Cell Ovarian Cancer	95	Clear Cell Ovarian Cancer	98	Clear Cell Ovarian Cancer	99
slide_235	High Grade Serous Ovarian Cancer	High Grade Serous Ovarian Cancer	90	High Grade Serous Ovarian Cancer	95	Uterine Endometrioid Carcinoma	90	High Grade Serous Ovarian Cancer	89	High Grade Serous Ovarian Cancer	96
slide_236	High Grade Serous Ovarian Cancer	High Grade Serous Ovarian Cancer	90	High Grade Serous Ovarian Cancer	91	High Grade Serous Ovarian Cancer	99	High Grade Serous Ovarian Cancer	85	High Grade Serous Ovarian Cancer	90
slide_237	High Grade Serous Ovarian Cancer	Uterine Papillary Serous Carcinoma	78	Uterine Papillary Serous Carcinoma	90	Uterine Papillary Serous Carcinoma	94	Clear Cell Ovarian Cancer	82	Uterine Papillary Serous Carcinoma	92
slide_238	High Grade Serous Ovarian Cancer	High Grade Serous Ovarian Cancer	87	Uterine Endometrioid Carcinoma	95	Uterine Endometrioid Carcinoma	101	High Grade Serous Ovarian Cancer	88	High Grade Serous Ovarian Cancer	89
slide_239	High Grade Serous Ovarian Cancer	High Grade Serous Ovarian Cancer	69	High Grade Serous Ovarian Cancer	78	High Grade Serous Ovarian Cancer	80	Uterine Endometrioid Carcinoma	85	High Grade Serous Ovarian Cancer	86
slide_240	High Grade Serous Ovarian Cancer	High Grade Serous Ovarian Cancer	84	High Grade Serous Ovarian Cancer	90	High Grade Serous Ovarian Cancer	76	High Grade Serous Ovarian Cancer	88	High Grade Serous Ovarian Cancer	89
slide_241	High Grade Serous Ovarian Cancer	High Grade Serous Ovarian Cancer	64	Uterine Endometrioid Carcinoma	79	High Grade Serous Ovarian Cancer	79	High Grade Serous Ovarian Cancer	82	High Grade Serous Ovarian Cancer	84
slide_242	Uterine Endometrioid Carcinoma	Uterine Endometrioid Carcinoma	98	Uterine Endometrioid Carcinoma	101	Uterine Endometrioid Carcinoma	104	Uterine Endometrioid Carcinoma	80	Uterine Endometrioid Carcinoma	89
slide_243	Uterine Endometrioid Carcinoma	Uterine Endometrioid Carcinoma	74	Uterine Endometrioid Carcinoma	76	Uterine Endometrioid Carcinoma	77	Uterine Endometrioid Carcinoma	77	Uterine Papillary Serous Carcinoma	82
slide_244	Uterine Endometrioid Carcinoma	Uterine Endometrioid Carcinoma	79	Uterine Endometrioid Carcinoma	80	Uterine Endometrioid Carcinoma	84	Uterine Endometrioid Carcinoma	84	Uterine Endometrioid Carcinoma	88
slide_245	Uterine Endometrioid Carcinoma	Uterine Endometrioid Carcinoma	71	Uterine Endometrioid Carcinoma	80	Uterine Endometrioid Carcinoma	84	Uterine Endometrioid Carcinoma	85	Uterine Endometrioid Carcinoma	86
slide_246	Uterine Endometrioid Carcinoma	Uterine Papillary Serous Carcinoma	63	Uterine Papillary Serous Carcinoma	65	Uterine Endometrioid Carcinoma	73	Uterine Endometrioid Carcinoma	75	Uterine Papillary Serous Carcinoma	77
slide_247	Uterine Endometrioid Carcinoma	Uterine Endometrioid Carcinoma	89	Uterine Endometrioid Carcinoma	90	Uterine Endometrioid Carcinoma	93	Uterine Endometrioid Carcinoma	93	Uterine Endometrioid Carcinoma	93
slide_248	Uterine Endometrioid Carcinoma	Uterine Papillary Serous Carcinoma	106	Uterine Endometrioid Carcinoma	107	Uterine Papillary Serous Carcinoma	86	Uterine Papillary Serous Carcinoma	99	Uterine Endometrioid Carcinoma	100
slide_249	Uterine Endometrioid Carcinoma	Uterine Endometrioid Carcinoma	82	Uterine Endometrioid Carcinoma	87	Uterine Endometrioid Carcinoma	91	Uterine Endometrioid Carcinoma	90	Uterine Endometrioid Carcinoma	92
slide_250	Uterine Endometrioid Carcinoma	Uterine Endometrioid Carcinoma	74	Uterine Endometrioid Carcinoma	75	Uterine Endometrioid Carcinoma	75	Uterine Endometrioid Carcinoma	77	Uterine Endometrioid Carcinoma	88
slide_251	Uterine Endometrioid Carcinoma	Uterine Endometrioid Carcinoma	93	Uterine Endometrioid Carcinoma	97	Uterine Endometrioid Carcinoma	98	Uterine Endometrioid Carcinoma	101	Uterine Endometrioid Carcinoma	85
slide_252	Uterine Endometrioid Carcinoma	Uterine Endometrioid Carcinoma	96	Uterine Papillary Serous Carcinoma	97	Uterine Endometrioid Carcinoma	100	Uterine Papillary Serous Carcinoma	106	Uterine Papillary Serous Carcinoma	100
slide_253	Uterine Endometrioid Carcinoma	Uterine Endometrioid Carcinoma	83	Uterine Endometrioid Carcinoma	84	Uterine Endometrioid Carcinoma	86	Uterine Endometrioid Carcinoma	90	Uterine Endometrioid Carcinoma	75
slide_254	Uterine Endometrioid Carcinoma	Uterine Papillary Serous Carcinoma	88	Uterine Endometrioid Carcinoma	92	Uterine Papillary Serous Carcinoma	72	Uterine Papillary Serous Carcinoma	85	Uterine Endometrioid Carcinoma	85
slide_255	Uterine Endometrioid Carcinoma	Uterine Endometrioid Carcinoma	83	Uterine Endometrioid Carcinoma	88	Uterine Endometrioid Carcinoma	91	Uterine Endometrioid Carcinoma	94	Uterine Endometrioid Carcinoma	73
slide_256	Uterine Endometrioid Carcinoma	Uterine Endometrioid Carcinoma	94	Uterine Endometrioid Carcinoma	101	Uterine Endometrioid Carcinoma	87	Uterine Endometrioid Carcinoma	91	Uterine Endometrioid Carcinoma	93
slide_257	Uterine Endometrioid Carcinoma	Uterine Endometrioid Carcinoma	75	Uterine Endometrioid Carcinoma	79	Uterine Endometrioid Carcinoma	82	Uterine Endometrioid Carcinoma	85	Uterine Endometrioid Carcinoma	85
slide_258	Uterine Endometrioid Carcinoma	Uterine Endometrioid Carcinoma	82	Uterine Endometrioid Carcinoma	72	Uterine Papillary Serous Carcinoma	81	Uterine Endometrioid Carcinoma	88	Uterine Endometrioid Carcinoma	92
slide_259	Uterine Endometrioid Carcinoma	Uterine Papillary Serous Carcinoma	93	Uterine Papillary Serous Carcinoma	101	Uterine Endometrioid Carcinoma	104	Uterine Papillary Serous Carcinoma	98	Uterine Papillary Serous Carcinoma	100
slide_260	Uterine Endometrioid Carcinoma	Uterine Endometrioid Carcinoma	78	Uterine Endometrioid Carcinoma	77	Uterine Endometrioid Carcinoma	80	Uterine Endometrioid Carcinoma	80	Uterine Endometrioid Carcinoma	85
slide_261	Uterine Endometrioid Carcinoma	Uterine Endometrioid Carcinoma	70	Uterine Endometrioid Carcinoma	79	Uterine Endometrioid Carcinoma	80	Uterine Endometrioid Carcinoma	82	Uterine Endometrioid Carcinoma	83
slide_262	Uterine Endometrioid Carcinoma	Uterine Endometrioid Carcinoma	91	Uterine Endometrioid Carcinoma	94	Uterine Endometrioid Carcinoma	95	Uterine Endometrioid Carcinoma	84	Uterine Endometrioid Carcinoma	94
slide_263	Uterine Endometrioid Carcinoma	Uterine Papillary Serous Carcinoma	90	Uterine Papillary Serous Carcinoma	92	Uterine Endometrioid Carcinoma	82	Uterine Endometrioid Carcinoma	83	Uterine Papillary Serous Carcinoma	85
slide_264	Uterine Endometrioid Carcinoma	Uterine Papillary Serous Carcinoma	64	Uterine Endometrioid Carcinoma	75	Uterine Endometrioid Carcinoma	82	Uterine Papillary Serous Carcinoma	84	Uterine Papillary Serous Carcinoma	84
slide_265	Uterine Endometrioid Carcinoma	Uterine Papillary Serous Carcinoma	80	Uterine Papillary Serous Carcinoma	88	Uterine Endometrioid Carcinoma	89	Uterine Papillary Serous Carcinoma	90	Uterine Endometrioid Carcinoma	92
slide_266	Uterine Endometrioid Carcinoma	Uterine Endometrioid Carcinoma	79	Uterine Endometrioid Carcinoma	83	Uterine Endometrioid Carcinoma	63	Uterine Endometrioid Carcinoma	70	Uterine Endometrioid Carcinoma	73
slide_267	Uterine Endometrioid Carcinoma	Uterine Endometrioid Carcinoma	97	Uterine Endometrioid Carcinoma	115	Uterine Endometrioid Carcinoma	126	Uterine Endometrioid Carcinoma	110	Uterine Endometrioid Carcinoma	116
slide_268	Uterine Endometrioid Carcinoma	High Grade Serous Ovarian Cancer	88	Endometrioid Ovarian Cancer	92	High Grade Serous Ovarian Cancer	100	Uterine Endometrioid Carcinoma	84	Uterine Endometrioid Carcinoma	91
slide_269	Uterine Endometrioid Carcinoma	Uterine Endometrioid Carcinoma	91	Uterine Endometrioid Carcinoma	102	Uterine Endometrioid Carcinoma	90	Uterine Endometrioid Carcinoma	92	Uterine Endometrioid Carcinoma	98
slide_270	Uterine Endometrioid Carcinoma	Uterine Endometrioid Carcinoma	62	Uterine Papillary Serous Carcinoma	62	Uterine Papillary Serous Carcinoma	63	Uterine Endometrioid Carcinoma	65	Uterine Endometrioid Carcinoma	66
slide_271	Uterine Endometrioid Carcinoma	Uterine Endometrioid Carcinoma	77	Uterine Endometrioid Carcinoma	82	Uterine Endometrioid Carcinoma	86	Uterine Endometrioid Carcinoma	83	Uterine Endometrioid Carcinoma	86
slide_272	Uterine Endometrioid Carcinoma	Uterine Endometrioid Carcinoma	80	Uterine Endometrioid Carcinoma	82	Uterine Endometrioid Carcinoma	64	Uterine Endometrioid Carcinoma	70	Uterine Endometrioid Carcinoma	88
slide_273	Uterine Endometrioid Carcinoma	Uterine Papillary Serous Carcinoma	77	Uterine Endometrioid Carcinoma	82	Uterine Endometrioid Carcinoma	74	High Grade Serous Ovarian Cancer	74	Uterine Endometrioid Carcinoma	83
slide_274	Uterine Endometrioid Carcinoma	Uterine Endometrioid Carcinoma	70	Uterine Endometrioid Carcinoma	73	Uterine Papillary Serous Carcinoma	77	Uterine Papillary Serous Carcinoma	81	Uterine Papillary Serous Carcinoma	87
slide_275	Uterine Endometrioid Carcinoma	Uterine Endometrioid Carcinoma	104	Uterine Endometrioid Carcinoma	107	Uterine Endometrioid Carcinoma	110	Uterine Endometrioid Carcinoma	101	Uterine Endometrioid Carcinoma	107
slide_276	Uterine Endometrioid Carcinoma	Uterine Endometrioid Carcinoma	81	Uterine Endometrioid Carcinoma	83	Uterine Endometrioid Carcinoma	84	Uterine Endometrioid Carcinoma	88	Uterine Endometrioid Carcinoma	90
slide_277	Uterine Endometrioid Carcinoma	Endometrioid Ovarian Cancer	92	Uterine Endometrioid Carcinoma	93	Uterine Endometrioid Carcinoma	97	Endometrioid Ovarian Cancer	98	Uterine Endometrioid Carcinoma	99
slide_278	Uterine Endometrioid Carcinoma	Uterine Endometrioid Carcinoma	89	Uterine Endometrioid Carcinoma	93	Uterine Endometrioid Carcinoma	96	Uterine Endometrioid Carcinoma	96	Uterine Endometrioid Carcinoma	102
slide_279	Uterine Endometrioid Carcinoma	Uterine Papillary Serous Carcinoma	86	Uterine Endometrioid Carcinoma	89	Uterine Endometrioid Carcinoma	89	Uterine Endometrioid Carcinoma	90	Uterine Endometrioid Carcinoma	91
slide_280	Uterine Endometrioid Carcinoma	Uterine Endometrioid Carcinoma	74	Uterine Endometrioid Carcinoma	83	Uterine Endometrioid Carcinoma	86	Uterine Endometrioid Carcinoma	91	Uterine Endometrioid Carcinoma	78
slide_281	Uterine Endometrioid Carcinoma	Uterine Endometrioid Carcinoma	83	Uterine Endometrioid Carcinoma	90	Uterine Endometrioid Carcinoma	92	Uterine Endometrioid Carcinoma	92	Uterine Endometrioid Carcinoma	94
slide_282	Uterine Endometrioid Carcinoma	Uterine Endometrioid Carcinoma	86	Uterine Endometrioid Carcinoma	100	Uterine Endometrioid Carcinoma	100	Uterine Endometrioid Carcinoma	102	Uterine Endometrioid Carcinoma	103
slide_283	Uterine Endometrioid Carcinoma	Uterine Endometrioid Carcinoma	94	Uterine Endometrioid Carcinoma	95	Uterine Endometrioid Carcinoma	99	Uterine Endometrioid Carcinoma	76	Uterine Endometrioid Carcinoma	86
slide_284	Uterine Endometrioid Carcinoma	Uterine Papillary Serous Carcinoma	93	Uterine Papillary Serous Carcinoma	94	High Grade Serous Ovarian Cancer	95	Uterine Papillary Serous Carcinoma	97	Uterine Endometrioid Carcinoma	87
slide_285	Uterine Endometrioid Carcinoma	Uterine Endometrioid Carcinoma	74	Uterine Endometrioid Carcinoma	82	Uterine Endometrioid Carcinoma	72	Uterine Endometrioid Carcinoma	73	Uterine Endometrioid Carcinoma	78
slide_286	Uterine Endometrioid Carcinoma	Uterine Endometrioid Carcinoma	101	Uterine Endometrioid Carcinoma	102	Uterine Endometrioid Carcinoma	102	Uterine Endometrioid Carcinoma	103	Uterine Endometrioid Carcinoma	105
slide_287	Uterine Endometrioid Carcinoma	Uterine Endometrioid Carcinoma	78	Uterine Endometrioid Carcinoma	81	Uterine Endometrioid Carcinoma	84	Uterine Endometrioid Carcinoma	78	Uterine Endometrioid Carcinoma	86
slide_288	Uterine Endometrioid Carcinoma	Uterine Endometrioid Carcinoma	71	Uterine Endometrioid Carcinoma	77	Uterine Endometrioid Carcinoma	78	Uterine Endometrioid Carcinoma	85	Uterine Endometrioid Carcinoma	87
slide_289	Uterine Endometrioid Carcinoma	Uterine Endometrioid Carcinoma	77	Uterine Endometrioid Carcinoma	84	Uterine Endometrioid Carcinoma	86	Uterine Endometrioid Carcinoma	88	Uterine Endometrioid Carcinoma	88
slide_290	Uterine Endometrioid Carcinoma	Uterine Endometrioid Carcinoma	89	Uterine Endometrioid Carcinoma	91	Uterine Endometrioid Carcinoma	95	Uterine Endometrioid Carcinoma	80	Uterine Endometrioid Carcinoma	87
slide_291	Uterine Endometrioid Carcinoma	Uterine Papillary Serous Carcinoma	105	Uterine Papillary Serous Carcinoma	111	Uterine Papillary Serous Carcinoma	103	Uterine Endometrioid Carcinoma	109	Uterine Papillary Serous Carcinoma	109
slide_292	Uterine Endometrioid Carcinoma	Uterine Papillary Serous Carcinoma	96	Uterine Papillary Serous Carcinoma	99	Uterine Papillary Serous Carcinoma	90	High Grade Serous Ovarian Cancer	109	High Grade Serous Ovarian Cancer	115
slide_293	Uterine Endometrioid Carcinoma	Uterine Endometrioid Carcinoma	92	Uterine Endometrioid Carcinoma	103	Uterine Endometrioid Carcinoma	110	Uterine Endometrioid Carcinoma	94	Uterine Endometrioid Carcinoma	101
slide_294	Uterine Endometrioid Carcinoma	High Grade Serous Ovarian Cancer	77	High Grade Serous Ovarian Cancer	87	Uterine Endometrioid Carcinoma	87	High Grade Serous Ovarian Cancer	90	High Grade Serous Ovarian Cancer	91
slide_295	Uterine Endometrioid Carcinoma	Uterine Endometrioid Carcinoma	85	Uterine Endometrioid Carcinoma	90	Uterine Endometrioid Carcinoma	110	Uterine Endometrioid Carcinoma	114	Uterine Endometrioid Carcinoma	126
slide_296	Uterine Endometrioid Carcinoma	Uterine Papillary Serous Carcinoma	76	Uterine Endometrioid Carcinoma	84	Uterine Papillary Serous Carcinoma	70	Uterine Papillary Serous Carcinoma	77	Uterine Endometrioid Carcinoma	77
slide_297	Uterine Endometrioid Carcinoma	Uterine Endometrioid Carcinoma	79	Uterine Endometrioid Carcinoma	81	Uterine Papillary Serous Carcinoma	83	Uterine Endometrioid Carcinoma	87	Uterine Endometrioid Carcinoma	89
slide_298	Uterine Endometrioid Carcinoma	Uterine Endometrioid Carcinoma	88	Uterine Endometrioid Carcinoma	89	Uterine Endometrioid Carcinoma	89	Uterine Endometrioid Carcinoma	90	Uterine Endometrioid Carcinoma	92
slide_299	Uterine Endometrioid Carcinoma	Uterine Endometrioid Carcinoma	101	Uterine Endometrioid Carcinoma	103	Uterine Endometrioid Carcinoma	103	Uterine Endometrioid Carcinoma	98	Uterine Endometrioid Carcinoma	101
slide_300	Uterine Endometrioid Carcinoma	Uterine Endometrioid Carcinoma	77	Uterine Endometrioid Carcinoma	77	Uterine Endometrioid Carcinoma	77	Uterine Endometrioid Carcinoma	82	Uterine Endometrioid Carcinoma	83
slide_301	Uterine Endometrioid Carcinoma	Uterine Endometrioid Carcinoma	98	Uterine Endometrioid Carcinoma	99	Endometrioid Ovarian Cancer	100	Uterine Endometrioid Carcinoma	104	Endometrioid Ovarian Cancer	89
slide_302	Uterine Endometrioid Carcinoma	Uterine Papillary Serous Carcinoma	93	Uterine Papillary Serous Carcinoma	96	Uterine Endometrioid Carcinoma	97	Uterine Papillary Serous Carcinoma	93	Uterine Endometrioid Carcinoma	93
slide_303	Uterine Endometrioid Carcinoma	Uterine Endometrioid Carcinoma	81	Uterine Endometrioid Carcinoma	83	Uterine Endometrioid Carcinoma	86	Uterine Endometrioid Carcinoma	88	Uterine Papillary Serous Carcinoma	92
slide_304	Uterine Endometrioid Carcinoma	Uterine Papillary Serous Carcinoma	83	Uterine Endometrioid Carcinoma	91	Uterine Papillary Serous Carcinoma	81	Uterine Endometrioid Carcinoma	90	Uterine Endometrioid Carcinoma	79
slide_305	Uterine Endometrioid Carcinoma	Uterine Endometrioid Carcinoma	79	Uterine Endometrioid Carcinoma	86	Uterine Endometrioid Carcinoma	90	Uterine Endometrioid Carcinoma	89	Uterine Endometrioid Carcinoma	78
slide_306	Uterine Endometrioid Carcinoma	Uterine Papillary Serous Carcinoma	74	Uterine Endometrioid Carcinoma	81	Uterine Endometrioid Carcinoma	83	Uterine Endometrioid Carcinoma	89	Uterine Endometrioid Carcinoma	92
slide_307	Uterine Endometrioid Carcinoma	Uterine Papillary Serous Carcinoma	70	Uterine Papillary Serous Carcinoma	75	Uterine Endometrioid Carcinoma	78	Uterine Endometrioid Carcinoma	81	Uterine Endometrioid Carcinoma	81
slide_308	Uterine Endometrioid Carcinoma	Uterine Endometrioid Carcinoma	71	Uterine Endometrioid Carcinoma	79	Uterine Endometrioid Carcinoma	74	Uterine Endometrioid Carcinoma	77	Uterine Papillary Serous Carcinoma	79
slide_309	Uterine Endometrioid Carcinoma	Uterine Papillary Serous Carcinoma	97	Uterine Endometrioid Carcinoma	97	Uterine Endometrioid Carcinoma	98	Uterine Papillary Serous Carcinoma	90	Uterine Endometrioid Carcinoma	92
slide_310	Uterine Endometrioid Carcinoma	Uterine Endometrioid Carcinoma	87	Uterine Endometrioid Carcinoma	89	Uterine Endometrioid Carcinoma	90	Uterine Endometrioid Carcinoma	90	Uterine Papillary Serous Carcinoma	82
slide_311	Uterine Endometrioid Carcinoma	Uterine Endometrioid Carcinoma	78	Uterine Endometrioid Carcinoma	81	Uterine Endometrioid Carcinoma	81	Uterine Endometrioid Carcinoma	83	Uterine Endometrioid Carcinoma	83
slide_312	Uterine Endometrioid Carcinoma	Uterine Endometrioid Carcinoma	79	Uterine Endometrioid Carcinoma	87	Uterine Endometrioid Carcinoma	92	Uterine Endometrioid Carcinoma	93	Uterine Endometrioid Carcinoma	93
slide_313	Uterine Endometrioid Carcinoma	Uterine Endometrioid Carcinoma	93	Uterine Endometrioid Carcinoma	106	Uterine Endometrioid Carcinoma	79	Uterine Endometrioid Carcinoma	83	Uterine Endometrioid Carcinoma	85
slide_314	Uterine Endometrioid Carcinoma	Uterine Endometrioid Carcinoma	104	Uterine Endometrioid Carcinoma	107	Uterine Endometrioid Carcinoma	86	Uterine Endometrioid Carcinoma	94	Uterine Endometrioid Carcinoma	102
slide_315	Uterine Endometrioid Carcinoma	Uterine Endometrioid Carcinoma	102	Uterine Endometrioid Carcinoma	104	Uterine Endometrioid Carcinoma	105	Uterine Endometrioid Carcinoma	82	Uterine Endometrioid Carcinoma	88
slide_316	Uterine Endometrioid Carcinoma	Endometrioid Ovarian Cancer	94	Endometrioid Ovarian Cancer	100	Uterine Papillary Serous Carcinoma	112	High Grade Serous Ovarian Cancer	102	Uterine Endometrioid Carcinoma	109
slide_317	Uterine Endometrioid Carcinoma	Uterine Endometrioid Carcinoma	79	Uterine Endometrioid Carcinoma	92	Uterine Endometrioid Carcinoma	94	Uterine Endometrioid Carcinoma	94	Uterine Endometrioid Carcinoma	94
slide_318	Uterine Endometrioid Carcinoma	Uterine Endometrioid Carcinoma	96	Uterine Endometrioid Carcinoma	100	Uterine Endometrioid Carcinoma	100	Uterine Endometrioid Carcinoma	104	Uterine Endometrioid Carcinoma	81
slide_319	Uterine Endometrioid Carcinoma	Uterine Endometrioid Carcinoma	83	Uterine Endometrioid Carcinoma	85	Uterine Endometrioid Carcinoma	86	Uterine Endometrioid Carcinoma	87	Uterine Endometrioid Carcinoma	87
slide_320	Uterine Endometrioid Carcinoma	Uterine Endometrioid Carcinoma	81	High Grade Serous Ovarian Cancer	95	High Grade Serous Ovarian Cancer	95	High Grade Serous Ovarian Cancer	96	Uterine Endometrioid Carcinoma	80
slide_321	Uterine Endometrioid Carcinoma	Uterine Endometrioid Carcinoma	91	Uterine Endometrioid Carcinoma	94	Uterine Endometrioid Carcinoma	100	Uterine Endometrioid Carcinoma	103	Uterine Endometrioid Carcinoma	100
slide_322	Uterine Endometrioid Carcinoma	Uterine Endometrioid Carcinoma	84	Uterine Endometrioid Carcinoma	95	Uterine Endometrioid Carcinoma	102	Uterine Endometrioid Carcinoma	98	Uterine Endometrioid Carcinoma	102
slide_323	Uterine Endometrioid Carcinoma	Uterine Endometrioid Carcinoma	70	Uterine Endometrioid Carcinoma	73	Uterine Endometrioid Carcinoma	76	Uterine Endometrioid Carcinoma	81	Uterine Endometrioid Carcinoma	81
slide_324	Uterine Endometrioid Carcinoma	Uterine Endometrioid Carcinoma	91	Uterine Endometrioid Carcinoma	91	Uterine Endometrioid Carcinoma	96	Uterine Endometrioid Carcinoma	94	Uterine Endometrioid Carcinoma	96
slide_325	Uterine Endometrioid Carcinoma	Uterine Endometrioid Carcinoma	91	Uterine Endometrioid Carcinoma	94	Uterine Endometrioid Carcinoma	95	Uterine Endometrioid Carcinoma	96	Uterine Endometrioid Carcinoma	96
slide_326	Uterine Endometrioid Carcinoma	Uterine Endometrioid Carcinoma	72	Uterine Endometrioid Carcinoma	80	Uterine Endometrioid Carcinoma	72	Uterine Endometrioid Carcinoma	81	Uterine Papillary Serous Carcinoma	81
slide_327	Uterine Endometrioid Carcinoma	Uterine Papillary Serous Carcinoma	90	Uterine Papillary Serous Carcinoma	95	Uterine Endometrioid Carcinoma	97	Uterine Papillary Serous Carcinoma	77	Uterine Papillary Serous Carcinoma	86
slide_328	Uterine Endometrioid Carcinoma	Uterine Endometrioid Carcinoma	84	Uterine Endometrioid Carcinoma	84	Uterine Endometrioid Carcinoma	91	Uterine Endometrioid Carcinoma	85	Uterine Endometrioid Carcinoma	87
slide_329	Uterine Endometrioid Carcinoma	Uterine Endometrioid Carcinoma	70	Uterine Endometrioid Carcinoma	91	Uterine Endometrioid Carcinoma	93	Uterine Endometrioid Carcinoma	94	Uterine Endometrioid Carcinoma	76
slide_330	Uterine Endometrioid Carcinoma	Uterine Endometrioid Carcinoma	93	Uterine Endometrioid Carcinoma	125	Uterine Papillary Serous Carcinoma	107	Uterine Endometrioid Carcinoma	111	Uterine Endometrioid Carcinoma	112
slide_331	Uterine Endometrioid Carcinoma	Uterine Endometrioid Carcinoma	91	Uterine Endometrioid Carcinoma	102	Uterine Endometrioid Carcinoma	100	Uterine Endometrioid Carcinoma	107	Uterine Endometrioid Carcinoma	109
slide_332	Uterine Endometrioid Carcinoma	Uterine Endometrioid Carcinoma	104	Uterine Endometrioid Carcinoma	115	Uterine Endometrioid Carcinoma	115	Uterine Endometrioid Carcinoma	119	Uterine Endometrioid Carcinoma	121
slide_333	Uterine Endometrioid Carcinoma	Uterine Endometrioid Carcinoma	94	Uterine Endometrioid Carcinoma	96	High Grade Serous Ovarian Cancer	99	Uterine Endometrioid Carcinoma	83	Uterine Endometrioid Carcinoma	83
slide_334	Uterine Endometrioid Carcinoma	Uterine Endometrioid Carcinoma	76	Uterine Endometrioid Carcinoma	78	Uterine Endometrioid Carcinoma	87	Uterine Endometrioid Carcinoma	88	Uterine Endometrioid Carcinoma	90
slide_335	Uterine Endometrioid Carcinoma	Uterine Endometrioid Carcinoma	82	Uterine Endometrioid Carcinoma	87	Uterine Endometrioid Carcinoma	95	Uterine Endometrioid Carcinoma	92	Uterine Endometrioid Carcinoma	95
slide_336	Uterine Endometrioid Carcinoma	Uterine Endometrioid Carcinoma	83	Uterine Endometrioid Carcinoma	85	Uterine Papillary Serous Carcinoma	91	Uterine Papillary Serous Carcinoma	92	Uterine Endometrioid Carcinoma	94
slide_337	Uterine Endometrioid Carcinoma	Uterine Endometrioid Carcinoma	90	Uterine Endometrioid Carcinoma	93	Uterine Endometrioid Carcinoma	98	Uterine Endometrioid Carcinoma	99	Uterine Endometrioid Carcinoma	86
slide_338	Uterine Endometrioid Carcinoma	Uterine Papillary Serous Carcinoma	75	Uterine Endometrioid Carcinoma	70	Uterine Endometrioid Carcinoma	93	Uterine Endometrioid Carcinoma	88	Uterine Endometrioid Carcinoma	95
slide_339	Uterine Endometrioid Carcinoma	Endometrioid Ovarian Cancer	103	Endometrioid Ovarian Cancer	103	Uterine Endometrioid Carcinoma	103	Endometrioid Ovarian Cancer	80	Endometrioid Ovarian Cancer	98
slide_340	Uterine Endometrioid Carcinoma	Uterine Endometrioid Carcinoma	92	Uterine Endometrioid Carcinoma	104	Uterine Endometrioid Carcinoma	104	Uterine Endometrioid Carcinoma	104	Uterine Endometrioid Carcinoma	104
slide_341	Uterine Endometrioid Carcinoma	Uterine Endometrioid Carcinoma	79	Uterine Endometrioid Carcinoma	83	Uterine Endometrioid Carcinoma	86	Uterine Endometrioid Carcinoma	89	Uterine Endometrioid Carcinoma	92
slide_342	Uterine Endometrioid Carcinoma	Uterine Endometrioid Carcinoma	83	Uterine Endometrioid Carcinoma	95	Uterine Endometrioid Carcinoma	96	Uterine Endometrioid Carcinoma	96	Uterine Endometrioid Carcinoma	97
slide_343	Uterine Endometrioid Carcinoma	Uterine Papillary Serous Carcinoma	94	Uterine Endometrioid Carcinoma	96	Uterine Papillary Serous Carcinoma	102	Uterine Papillary Serous Carcinoma	91	High Grade Serous Ovarian Cancer	99
slide_344	Uterine Endometrioid Carcinoma	Uterine Endometrioid Carcinoma	95	Uterine Endometrioid Carcinoma	96	Uterine Endometrioid Carcinoma	98	Uterine Endometrioid Carcinoma	99	Uterine Endometrioid Carcinoma	100
slide_345	Uterine Endometrioid Carcinoma	Uterine Endometrioid Carcinoma	73	Uterine Endometrioid Carcinoma	75	Uterine Endometrioid Carcinoma	77	Uterine Endometrioid Carcinoma	89	Uterine Endometrioid Carcinoma	90
slide_346	Uterine Endometrioid Carcinoma	Uterine Endometrioid Carcinoma	85	Uterine Endometrioid Carcinoma	89	Uterine Endometrioid Carcinoma	86	Uterine Endometrioid Carcinoma	87	Uterine Endometrioid Carcinoma	94
slide_347	Uterine Endometrioid Carcinoma	Uterine Endometrioid Carcinoma	69	Uterine Endometrioid Carcinoma	86	Uterine Endometrioid Carcinoma	89	Uterine Endometrioid Carcinoma	89	Uterine Endometrioid Carcinoma	91
slide_348	Uterine Endometrioid Carcinoma	Uterine Endometrioid Carcinoma	81	Uterine Endometrioid Carcinoma	90	Uterine Endometrioid Carcinoma	68	Uterine Endometrioid Carcinoma	71	Uterine Endometrioid Carcinoma	76
slide_349	Uterine Endometrioid Carcinoma	Uterine Papillary Serous Carcinoma	73	Uterine Papillary Serous Carcinoma	73	Uterine Endometrioid Carcinoma	74	Uterine Endometrioid Carcinoma	77	Uterine Endometrioid Carcinoma	77
slide_350	Uterine Endometrioid Carcinoma	High Grade Serous Ovarian Cancer	100	High Grade Serous Ovarian Cancer	102	High Grade Serous Ovarian Cancer	112	Uterine Endometrioid Carcinoma	112	Uterine Endometrioid Carcinoma	106
slide_351	Uterine Endometrioid Carcinoma	Uterine Endometrioid Carcinoma	86	Uterine Endometrioid Carcinoma	91	Uterine Endometrioid Carcinoma	98	Uterine Endometrioid Carcinoma	98	Uterine Endometrioid Carcinoma	84
slide_352	Uterine Endometrioid Carcinoma	Uterine Endometrioid Carcinoma	78	Uterine Endometrioid Carcinoma	95	Uterine Endometrioid Carcinoma	105	Uterine Endometrioid Carcinoma	111	Uterine Endometrioid Carcinoma	116
slide_353	Uterine Endometrioid Carcinoma	Uterine Endometrioid Carcinoma	92	Uterine Endometrioid Carcinoma	92	Uterine Papillary Serous Carcinoma	94	Uterine Endometrioid Carcinoma	79	Uterine Papillary Serous Carcinoma	82
slide_354	Uterine Endometrioid Carcinoma	Uterine Papillary Serous Carcinoma	92	Uterine Endometrioid Carcinoma	93	Uterine Papillary Serous Carcinoma	101	Uterine Endometrioid Carcinoma	101	Uterine Endometrioid Carcinoma	88
slide_355	Uterine Endometrioid Carcinoma	Uterine Endometrioid Carcinoma	85	Uterine Endometrioid Carcinoma	80	Uterine Papillary Serous Carcinoma	91	Uterine Endometrioid Carcinoma	101	Uterine Endometrioid Carcinoma	88
slide_356	Uterine Endometrioid Carcinoma	Uterine Papillary Serous Carcinoma	111	Uterine Papillary Serous Carcinoma	124	Uterine Papillary Serous Carcinoma	98	Uterine Endometrioid Carcinoma	101	Uterine Endometrioid Carcinoma	110
slide_357	Uterine Endometrioid Carcinoma	Uterine Endometrioid Carcinoma	82	Uterine Endometrioid Carcinoma	90	Uterine Endometrioid Carcinoma	91	Uterine Endometrioid Carcinoma	91	Uterine Endometrioid Carcinoma	96
slide_358	Uterine Endometrioid Carcinoma	Uterine Endometrioid Carcinoma	95	Uterine Endometrioid Carcinoma	113	Uterine Endometrioid Carcinoma	98	Uterine Endometrioid Carcinoma	100	Uterine Endometrioid Carcinoma	104
slide_359	Uterine Endometrioid Carcinoma	Uterine Papillary Serous Carcinoma	89	Uterine Endometrioid Carcinoma	102	Uterine Endometrioid Carcinoma	104	Uterine Papillary Serous Carcinoma	89	Uterine Endometrioid Carcinoma	90
slide_360	Uterine Endometrioid Carcinoma	Uterine Endometrioid Carcinoma	79	Uterine Endometrioid Carcinoma	84	Uterine Endometrioid Carcinoma	89	Uterine Endometrioid Carcinoma	90	Uterine Endometrioid Carcinoma	96
slide_361	Uterine Endometrioid Carcinoma	High Grade Serous Ovarian Cancer	73	High Grade Serous Ovarian Cancer	81	High Grade Serous Ovarian Cancer	88	High Grade Serous Ovarian Cancer	90	Uterine Endometrioid Carcinoma	92
slide_362	Uterine Endometrioid Carcinoma	Uterine Endometrioid Carcinoma	101	Uterine Endometrioid Carcinoma	102	Uterine Endometrioid Carcinoma	104	Uterine Endometrioid Carcinoma	105	Uterine Endometrioid Carcinoma	105
slide_363	Uterine Endometrioid Carcinoma	Uterine Endometrioid Carcinoma	80	Uterine Endometrioid Carcinoma	80	Uterine Endometrioid Carcinoma	81	Uterine Endometrioid Carcinoma	82	Uterine Endometrioid Carcinoma	82
slide_364	Uterine Endometrioid Carcinoma	Uterine Endometrioid Carcinoma	86	Uterine Endometrioid Carcinoma	104	Uterine Endometrioid Carcinoma	111	Uterine Endometrioid Carcinoma	119	Uterine Endometrioid Carcinoma	121
slide_365	Uterine Endometrioid Carcinoma	Uterine Endometrioid Carcinoma	65	Uterine Endometrioid Carcinoma	83	Uterine Endometrioid Carcinoma	84	Uterine Endometrioid Carcinoma	95	Uterine Endometrioid Carcinoma	96
slide_366	Uterine Endometrioid Carcinoma	Uterine Papillary Serous Carcinoma	74	Uterine Endometrioid Carcinoma	78	Uterine Papillary Serous Carcinoma	82	Uterine Endometrioid Carcinoma	82	Uterine Endometrioid Carcinoma	85
slide_367	Uterine Endometrioid Carcinoma	Uterine Papillary Serous Carcinoma	81	Uterine Papillary Serous Carcinoma	89	Uterine Endometrioid Carcinoma	97	Uterine Endometrioid Carcinoma	99	Uterine Papillary Serous Carcinoma	95
slide_368	Uterine Endometrioid Carcinoma	Uterine Endometrioid Carcinoma	95	Uterine Endometrioid Carcinoma	96	Uterine Endometrioid Carcinoma	104	Uterine Endometrioid Carcinoma	107	Uterine Endometrioid Carcinoma	107
slide_369	Uterine Endometrioid Carcinoma	Uterine Papillary Serous Carcinoma	85	Uterine Endometrioid Carcinoma	89	Uterine Papillary Serous Carcinoma	91	Uterine Endometrioid Carcinoma	101	Uterine Endometrioid Carcinoma	91
slide_370	Uterine Endometrioid Carcinoma	Uterine Endometrioid Carcinoma	76	Uterine Endometrioid Carcinoma	84	Uterine Endometrioid Carcinoma	87	Uterine Endometrioid Carcinoma	87	Uterine Endometrioid Carcinoma	88
slide_371	Uterine Endometrioid Carcinoma	Uterine Endometrioid Carcinoma	75	Uterine Endometrioid Carcinoma	97	Uterine Endometrioid Carcinoma	91	Uterine Endometrioid Carcinoma	97	Uterine Endometrioid Carcinoma	101
slide_372	Uterine Endometrioid Carcinoma	Uterine Endometrioid Carcinoma	60	Uterine Endometrioid Carcinoma	67	Uterine Endometrioid Carcinoma	73	Uterine Endometrioid Carcinoma	80	Uterine Endometrioid Carcinoma	82
slide_373	Uterine Endometrioid Carcinoma	Uterine Endometrioid Carcinoma	81	Uterine Endometrioid Carcinoma	94	High Grade Serous Ovarian Cancer	99	Uterine Endometrioid Carcinoma	94	Uterine Endometrioid Carcinoma	97
slide_374	Uterine Endometrioid Carcinoma	Uterine Endometrioid Carcinoma	85	Uterine Papillary Serous Carcinoma	89	Uterine Endometrioid Carcinoma	89	Uterine Endometrioid Carcinoma	92	Uterine Endometrioid Carcinoma	93
slide_375	Uterine Endometrioid Carcinoma	Uterine Endometrioid Carcinoma	97	Uterine Endometrioid Carcinoma	99	Uterine Endometrioid Carcinoma	99	Uterine Endometrioid Carcinoma	105	Uterine Endometrioid Carcinoma	106
slide_376	Uterine Endometrioid Carcinoma	Uterine Endometrioid Carcinoma	102	Uterine Endometrioid Carcinoma	103	Uterine Endometrioid Carcinoma	104	Uterine Endometrioid Carcinoma	105	Uterine Endometrioid Carcinoma	109
slide_377	Uterine Endometrioid Carcinoma	Uterine Papillary Serous Carcinoma	87	Uterine Endometrioid Carcinoma	101	Uterine Endometrioid Carcinoma	93	Uterine Papillary Serous Carcinoma	101	Uterine Papillary Serous Carcinoma	91
slide_378	Uterine Endometrioid Carcinoma	Uterine Endometrioid Carcinoma	91	Uterine Endometrioid Carcinoma	92	Uterine Papillary Serous Carcinoma	93	Uterine Endometrioid Carcinoma	85	Uterine Endometrioid Carcinoma	88
slide_379	Uterine Endometrioid Carcinoma	Uterine Endometrioid Carcinoma	68	Uterine Endometrioid Carcinoma	71	Uterine Endometrioid Carcinoma	76	Uterine Endometrioid Carcinoma	77	Uterine Endometrioid Carcinoma	81
slide_380	Uterine Endometrioid Carcinoma	Uterine Papillary Serous Carcinoma	98	Uterine Endometrioid Carcinoma	100	Uterine Endometrioid Carcinoma	107	Uterine Papillary Serous Carcinoma	83	High Grade Serous Ovarian Cancer	85
slide_381	Uterine Endometrioid Carcinoma	Uterine Endometrioid Carcinoma	82	Uterine Endometrioid Carcinoma	88	Uterine Endometrioid Carcinoma	91	Uterine Endometrioid Carcinoma	92	Uterine Endometrioid Carcinoma	96
slide_382	Uterine Endometrioid Carcinoma	Uterine Endometrioid Carcinoma	79	Uterine Endometrioid Carcinoma	84	Uterine Endometrioid Carcinoma	85	Uterine Endometrioid Carcinoma	90	Uterine Endometrioid Carcinoma	92
slide_383	Uterine Endometrioid Carcinoma	Uterine Endometrioid Carcinoma	74	Uterine Endometrioid Carcinoma	76	Uterine Papillary Serous Carcinoma	82	Uterine Endometrioid Carcinoma	86	Uterine Endometrioid Carcinoma	74
slide_384	Uterine Endometrioid Carcinoma	Uterine Papillary Serous Carcinoma	90	Uterine Papillary Serous Carcinoma	100	Uterine Endometrioid Carcinoma	101	Uterine Endometrioid Carcinoma	101	Uterine Papillary Serous Carcinoma	103
slide_385	Uterine Endometrioid Carcinoma	Uterine Endometrioid Carcinoma	107	Uterine Endometrioid Carcinoma	122	Uterine Endometrioid Carcinoma	122	Uterine Endometrioid Carcinoma	124	Uterine Endometrioid Carcinoma	126
slide_386	Uterine Endometrioid Carcinoma	Uterine Endometrioid Carcinoma	88	Uterine Endometrioid Carcinoma	98	Uterine Endometrioid Carcinoma	98	Uterine Endometrioid Carcinoma	98	Uterine Endometrioid Carcinoma	89
slide_387	Uterine Endometrioid Carcinoma	Uterine Endometrioid Carcinoma	87	Uterine Endometrioid Carcinoma	91	Uterine Endometrioid Carcinoma	94	Uterine Endometrioid Carcinoma	97	Uterine Endometrioid Carcinoma	83
slide_388	Uterine Endometrioid Carcinoma	Uterine Papillary Serous Carcinoma	75	Uterine Endometrioid Carcinoma	80	Uterine Papillary Serous Carcinoma	85	Uterine Endometrioid Carcinoma	88	Uterine Endometrioid Carcinoma	91
slide_389	Uterine Endometrioid Carcinoma	Uterine Endometrioid Carcinoma	79	Uterine Endometrioid Carcinoma	85	Uterine Endometrioid Carcinoma	88	Uterine Endometrioid Carcinoma	89	Uterine Endometrioid Carcinoma	91
slide_390	Uterine Endometrioid Carcinoma	Uterine Papillary Serous Carcinoma	80	Uterine Endometrioid Carcinoma	81	Uterine Papillary Serous Carcinoma	81	Uterine Endometrioid Carcinoma	84	Uterine Endometrioid Carcinoma	86
slide_391	Uterine Endometrioid Carcinoma	Uterine Endometrioid Carcinoma	74	Uterine Endometrioid Carcinoma	77	Uterine Endometrioid Carcinoma	78	Uterine Endometrioid Carcinoma	80	Uterine Endometrioid Carcinoma	87
slide_392	Uterine Endometrioid Carcinoma	Uterine Papillary Serous Carcinoma	87	Uterine Endometrioid Carcinoma	89	Uterine Endometrioid Carcinoma	92	Uterine Papillary Serous Carcinoma	94	Uterine Endometrioid Carcinoma	95
slide_393	Uterine Endometrioid Carcinoma	High Grade Serous Ovarian Cancer	72	High Grade Serous Ovarian Cancer	80	High Grade Serous Ovarian Cancer	84	High Grade Serous Ovarian Cancer	86	High Grade Serous Ovarian Cancer	93
slide_394	Uterine Endometrioid Carcinoma	Uterine Papillary Serous Carcinoma	82	Uterine Endometrioid Carcinoma	85	Uterine Endometrioid Carcinoma	87	Uterine Endometrioid Carcinoma	87	Uterine Papillary Serous Carcinoma	91
slide_395	Uterine Endometrioid Carcinoma	Uterine Endometrioid Carcinoma	65	Uterine Endometrioid Carcinoma	68	Uterine Endometrioid Carcinoma	74	Uterine Endometrioid Carcinoma	76	Uterine Endometrioid Carcinoma	83
slide_396	Uterine Endometrioid Carcinoma	Uterine Endometrioid Carcinoma	76	Uterine Endometrioid Carcinoma	80	Uterine Endometrioid Carcinoma	81	Uterine Endometrioid Carcinoma	82	Uterine Endometrioid Carcinoma	84
slide_397	Uterine Endometrioid Carcinoma	Uterine Endometrioid Carcinoma	88	Uterine Endometrioid Carcinoma	93	Uterine Endometrioid Carcinoma	99	Uterine Endometrioid Carcinoma	94	Uterine Endometrioid Carcinoma	95
slide_398	Uterine Endometrioid Carcinoma	Uterine Endometrioid Carcinoma	68	Uterine Endometrioid Carcinoma	71	Uterine Endometrioid Carcinoma	73	Uterine Endometrioid Carcinoma	75	Uterine Endometrioid Carcinoma	76
slide_399	Uterine Endometrioid Carcinoma	Uterine Endometrioid Carcinoma	74	Uterine Endometrioid Carcinoma	81	Uterine Endometrioid Carcinoma	96	Uterine Endometrioid Carcinoma	97	Uterine Endometrioid Carcinoma	98
slide_400	Uterine Endometrioid Carcinoma	Uterine Endometrioid Carcinoma	78	Uterine Endometrioid Carcinoma	82	Uterine Papillary Serous Carcinoma	84	Uterine Endometrioid Carcinoma	85	Uterine Papillary Serous Carcinoma	86
slide_401	Uterine Endometrioid Carcinoma	Endometrioid Ovarian Cancer	76	Endometrioid Ovarian Cancer	82	Endometrioid Ovarian Cancer	86	Uterine Endometrioid Carcinoma	87	Uterine Endometrioid Carcinoma	79
slide_402	Uterine Endometrioid Carcinoma	Uterine Endometrioid Carcinoma	88	Uterine Endometrioid Carcinoma	90	Uterine Endometrioid Carcinoma	93	Uterine Endometrioid Carcinoma	77	Uterine Endometrioid Carcinoma	80
slide_403	Uterine Endometrioid Carcinoma	Uterine Endometrioid Carcinoma	87	Uterine Endometrioid Carcinoma	88	Uterine Endometrioid Carcinoma	105	Uterine Endometrioid Carcinoma	95	Uterine Papillary Serous Carcinoma	101
slide_404	Uterine Endometrioid Carcinoma	Uterine Endometrioid Carcinoma	88	Uterine Endometrioid Carcinoma	106	Uterine Endometrioid Carcinoma	108	Uterine Endometrioid Carcinoma	108	Uterine Endometrioid Carcinoma	98
slide_405	Uterine Endometrioid Carcinoma	Uterine Endometrioid Carcinoma	76	Uterine Endometrioid Carcinoma	82	Uterine Endometrioid Carcinoma	83	Uterine Endometrioid Carcinoma	85	Uterine Endometrioid Carcinoma	88
slide_406	Uterine Endometrioid Carcinoma	Uterine Papillary Serous Carcinoma	102	High Grade Serous Ovarian Cancer	103	Uterine Papillary Serous Carcinoma	106	High Grade Serous Ovarian Cancer	109	High Grade Serous Ovarian Cancer	101
slide_407	Uterine Endometrioid Carcinoma	Uterine Papillary Serous Carcinoma	102	Uterine Papillary Serous Carcinoma	102	Uterine Endometrioid Carcinoma	104	Uterine Endometrioid Carcinoma	106	Uterine Endometrioid Carcinoma	101
slide_408	Uterine Endometrioid Carcinoma	Uterine Endometrioid Carcinoma	89	Uterine Endometrioid Carcinoma	91	Uterine Endometrioid Carcinoma	92	Uterine Endometrioid Carcinoma	96	Uterine Endometrioid Carcinoma	98
slide_409	Uterine Endometrioid Carcinoma	Uterine Endometrioid Carcinoma	84	Uterine Endometrioid Carcinoma	86	Uterine Endometrioid Carcinoma	54	Uterine Endometrioid Carcinoma	60	Uterine Endometrioid Carcinoma	65
slide_410	Uterine Endometrioid Carcinoma	Uterine Endometrioid Carcinoma	84	Uterine Endometrioid Carcinoma	86	Uterine Endometrioid Carcinoma	90	Uterine Endometrioid Carcinoma	74	Uterine Endometrioid Carcinoma	89
slide_411	Uterine Endometrioid Carcinoma	Uterine Endometrioid Carcinoma	98	Uterine Endometrioid Carcinoma	99	Uterine Endometrioid Carcinoma	104	Uterine Endometrioid Carcinoma	100	Uterine Papillary Serous Carcinoma	95
slide_412	Uterine Endometrioid Carcinoma	Uterine Endometrioid Carcinoma	62	Uterine Endometrioid Carcinoma	77	Uterine Papillary Serous Carcinoma	82	Uterine Endometrioid Carcinoma	68	Uterine Endometrioid Carcinoma	77
slide_413	Uterine Endometrioid Carcinoma	Uterine Endometrioid Carcinoma	79	Clear Cell Ovarian Cancer	81	Clear Cell Ovarian Cancer	88	High Grade Serous Ovarian Cancer	88	Clear Cell Ovarian Cancer	81
slide_414	Uterine Endometrioid Carcinoma	Uterine Papillary Serous Carcinoma	82	Uterine Papillary Serous Carcinoma	85	Uterine Endometrioid Carcinoma	85	Uterine Endometrioid Carcinoma	87	Uterine Papillary Serous Carcinoma	88
slide_415	Uterine Endometrioid Carcinoma	Uterine Endometrioid Carcinoma	93	Uterine Endometrioid Carcinoma	101	Uterine Endometrioid Carcinoma	104	Uterine Endometrioid Carcinoma	107	Uterine Endometrioid Carcinoma	109
slide_416	Uterine Endometrioid Carcinoma	Uterine Endometrioid Carcinoma	101	Uterine Endometrioid Carcinoma	101	Uterine Endometrioid Carcinoma	106	Uterine Endometrioid Carcinoma	107	Uterine Endometrioid Carcinoma	86
slide_417	Uterine Endometrioid Carcinoma	Uterine Endometrioid Carcinoma	90	Uterine Papillary Serous Carcinoma	94	Uterine Papillary Serous Carcinoma	95	Uterine Endometrioid Carcinoma	87	Uterine Papillary Serous Carcinoma	100
slide_418	Uterine Endometrioid Carcinoma	Uterine Endometrioid Carcinoma	82	Uterine Endometrioid Carcinoma	83	Uterine Endometrioid Carcinoma	84	Uterine Endometrioid Carcinoma	86	Uterine Endometrioid Carcinoma	75
slide_419	Uterine Endometrioid Carcinoma	Uterine Endometrioid Carcinoma	95	Uterine Endometrioid Carcinoma	95	Uterine Endometrioid Carcinoma	98	Uterine Endometrioid Carcinoma	79	Uterine Endometrioid Carcinoma	81
slide_420	Uterine Endometrioid Carcinoma	Uterine Endometrioid Carcinoma	79	Uterine Endometrioid Carcinoma	91	Uterine Endometrioid Carcinoma	92	Uterine Endometrioid Carcinoma	92	Uterine Endometrioid Carcinoma	92
slide_421	Uterine Endometrioid Carcinoma	Uterine Endometrioid Carcinoma	101	Uterine Endometrioid Carcinoma	101	Uterine Endometrioid Carcinoma	103	Uterine Endometrioid Carcinoma	108	Uterine Endometrioid Carcinoma	108
slide_422	Uterine Endometrioid Carcinoma	Uterine Papillary Serous Carcinoma	76	Uterine Papillary Serous Carcinoma	79	Uterine Papillary Serous Carcinoma	80	Uterine Papillary Serous Carcinoma	84	Uterine Endometrioid Carcinoma	91
slide_423	Uterine Endometrioid Carcinoma	Uterine Endometrioid Carcinoma	76	Uterine Endometrioid Carcinoma	90	Uterine Endometrioid Carcinoma	101	Uterine Endometrioid Carcinoma	102	Uterine Endometrioid Carcinoma	105
slide_424	Uterine Endometrioid Carcinoma	Uterine Endometrioid Carcinoma	83	Uterine Endometrioid Carcinoma	90	Uterine Endometrioid Carcinoma	91	Uterine Endometrioid Carcinoma	97	Uterine Endometrioid Carcinoma	100
slide_425	Uterine Endometrioid Carcinoma	Uterine Papillary Serous Carcinoma	88	Uterine Endometrioid Carcinoma	98	Uterine Endometrioid Carcinoma	110	Uterine Endometrioid Carcinoma	110	High Grade Serous Ovarian Cancer	106
slide_426	Uterine Endometrioid Carcinoma	Uterine Endometrioid Carcinoma	102	Uterine Endometrioid Carcinoma	103	Uterine Endometrioid Carcinoma	103	Uterine Endometrioid Carcinoma	96	Uterine Endometrioid Carcinoma	101
slide_427	Uterine Endometrioid Carcinoma	Uterine Papillary Serous Carcinoma	82	Uterine Endometrioid Carcinoma	85	Uterine Endometrioid Carcinoma	89	Uterine Endometrioid Carcinoma	90	Uterine Endometrioid Carcinoma	80
slide_428	Uterine Endometrioid Carcinoma	Uterine Endometrioid Carcinoma	109	Uterine Endometrioid Carcinoma	109	Uterine Endometrioid Carcinoma	109	Uterine Endometrioid Carcinoma	100	Uterine Endometrioid Carcinoma	103
slide_429	Uterine Endometrioid Carcinoma	Uterine Endometrioid Carcinoma	73	Uterine Endometrioid Carcinoma	77	Uterine Papillary Serous Carcinoma	80	Uterine Endometrioid Carcinoma	81	Uterine Endometrioid Carcinoma	86
slide_430	Uterine Endometrioid Carcinoma	Uterine Endometrioid Carcinoma	91	Uterine Endometrioid Carcinoma	101	Uterine Endometrioid Carcinoma	106	Uterine Endometrioid Carcinoma	97	Uterine Endometrioid Carcinoma	99
slide_431	Uterine Endometrioid Carcinoma	Uterine Endometrioid Carcinoma	72	Uterine Endometrioid Carcinoma	83	Uterine Endometrioid Carcinoma	84	Uterine Endometrioid Carcinoma	86	Uterine Endometrioid Carcinoma	88
slide_432	Uterine Endometrioid Carcinoma	Uterine Endometrioid Carcinoma	74	Uterine Endometrioid Carcinoma	79	Uterine Endometrioid Carcinoma	80	Uterine Endometrioid Carcinoma	82	Uterine Endometrioid Carcinoma	86
slide_433	Uterine Endometrioid Carcinoma	Uterine Endometrioid Carcinoma	80	Uterine Endometrioid Carcinoma	89	Uterine Endometrioid Carcinoma	90	Uterine Endometrioid Carcinoma	91	Uterine Endometrioid Carcinoma	76
slide_434	Uterine Endometrioid Carcinoma	Uterine Endometrioid Carcinoma	82	Uterine Endometrioid Carcinoma	59	Uterine Endometrioid Carcinoma	60	Uterine Endometrioid Carcinoma	64	Uterine Endometrioid Carcinoma	75
slide_435	Uterine Endometrioid Carcinoma	Uterine Endometrioid Carcinoma	67	Uterine Endometrioid Carcinoma	77	Uterine Endometrioid Carcinoma	74	Uterine Endometrioid Carcinoma	75	Uterine Endometrioid Carcinoma	77
slide_436	Uterine Endometrioid Carcinoma	High Grade Serous Ovarian Cancer	80	High Grade Serous Ovarian Cancer	90	High Grade Serous Ovarian Cancer	91	High Grade Serous Ovarian Cancer	91	High Grade Serous Ovarian Cancer	95
slide_437	Uterine Endometrioid Carcinoma	Uterine Endometrioid Carcinoma	92	Uterine Endometrioid Carcinoma	94	Uterine Endometrioid Carcinoma	102	Uterine Endometrioid Carcinoma	103	Uterine Endometrioid Carcinoma	105
slide_438	Uterine Endometrioid Carcinoma	High Grade Serous Ovarian Cancer	88	High Grade Serous Ovarian Cancer	90	High Grade Serous Ovarian Cancer	91	High Grade Serous Ovarian Cancer	91	High Grade Serous Ovarian Cancer	91
slide_439	Uterine Endometrioid Carcinoma	Uterine Endometrioid Carcinoma	84	Uterine Endometrioid Carcinoma	86	Uterine Endometrioid Carcinoma	86	Uterine Endometrioid Carcinoma	93	Uterine Endometrioid Carcinoma	94
slide_440	Uterine Endometrioid Carcinoma	Uterine Endometrioid Carcinoma	76	Uterine Endometrioid Carcinoma	77	Uterine Endometrioid Carcinoma	87	Uterine Endometrioid Carcinoma	81	Uterine Papillary Serous Carcinoma	83
slide_441	Uterine Endometrioid Carcinoma	Endometrioid Ovarian Cancer	97	Endometrioid Ovarian Cancer	100	Uterine Endometrioid Carcinoma	102	Uterine Endometrioid Carcinoma	88	Uterine Endometrioid Carcinoma	92
slide_442	Uterine Endometrioid Carcinoma	Uterine Endometrioid Carcinoma	113	Uterine Endometrioid Carcinoma	114	Uterine Endometrioid Carcinoma	117	Uterine Endometrioid Carcinoma	120	Uterine Endometrioid Carcinoma	128
slide_443	Uterine Endometrioid Carcinoma	Uterine Endometrioid Carcinoma	100	Uterine Endometrioid Carcinoma	122	Uterine Endometrioid Carcinoma	104	Uterine Endometrioid Carcinoma	111	Uterine Endometrioid Carcinoma	114
slide_444	Uterine Endometrioid Carcinoma	Uterine Endometrioid Carcinoma	69	Uterine Endometrioid Carcinoma	77	Uterine Endometrioid Carcinoma	77	Uterine Endometrioid Carcinoma	79	Uterine Endometrioid Carcinoma	79
slide_445	Uterine Endometrioid Carcinoma	Uterine Endometrioid Carcinoma	80	Uterine Endometrioid Carcinoma	81	Uterine Endometrioid Carcinoma	83	Uterine Endometrioid Carcinoma	85	Uterine Endometrioid Carcinoma	89
slide_446	Uterine Endometrioid Carcinoma	Uterine Papillary Serous Carcinoma	54	Uterine Endometrioid Carcinoma	62	Uterine Papillary Serous Carcinoma	67	High Grade Serous Ovarian Cancer	68	Uterine Papillary Serous Carcinoma	74
slide_447	Uterine Endometrioid Carcinoma	Uterine Endometrioid Carcinoma	99	Uterine Endometrioid Carcinoma	103	Uterine Endometrioid Carcinoma	80	Uterine Endometrioid Carcinoma	91	Uterine Endometrioid Carcinoma	89
slide_448	Uterine Endometrioid Carcinoma	Uterine Endometrioid Carcinoma	83	Uterine Endometrioid Carcinoma	89	Uterine Endometrioid Carcinoma	91	Uterine Endometrioid Carcinoma	93	Uterine Endometrioid Carcinoma	94
slide_449	Uterine Endometrioid Carcinoma	Uterine Endometrioid Carcinoma	80	Uterine Endometrioid Carcinoma	85	Uterine Endometrioid Carcinoma	90	Uterine Endometrioid Carcinoma	81	Uterine Endometrioid Carcinoma	85
slide_450	Uterine Endometrioid Carcinoma	Uterine Papillary Serous Carcinoma	93	Uterine Papillary Serous Carcinoma	89	Uterine Endometrioid Carcinoma	90	Uterine Papillary Serous Carcinoma	102	Uterine Endometrioid Carcinoma	92
slide_451	Uterine Endometrioid Carcinoma	Uterine Endometrioid Carcinoma	78	Uterine Endometrioid Carcinoma	84	Uterine Endometrioid Carcinoma	85	Uterine Endometrioid Carcinoma	85	Uterine Endometrioid Carcinoma	88
slide_452	Uterine Endometrioid Carcinoma	Uterine Endometrioid Carcinoma	105	Uterine Endometrioid Carcinoma	111	Uterine Endometrioid Carcinoma	116	Uterine Endometrioid Carcinoma	119	Uterine Endometrioid Carcinoma	128
slide_453	Uterine Endometrioid Carcinoma	Uterine Endometrioid Carcinoma	85	Uterine Endometrioid Carcinoma	100	Uterine Endometrioid Carcinoma	107	Uterine Endometrioid Carcinoma	109	Uterine Endometrioid Carcinoma	109
slide_454	Uterine Endometrioid Carcinoma	Uterine Endometrioid Carcinoma	83	Uterine Endometrioid Carcinoma	100	Uterine Papillary Serous Carcinoma	74	Uterine Papillary Serous Carcinoma	97	Endometrioid Ovarian Cancer	97
slide_455	Uterine Endometrioid Carcinoma	Uterine Endometrioid Carcinoma	73	Uterine Endometrioid Carcinoma	86	Uterine Papillary Serous Carcinoma	86	Uterine Endometrioid Carcinoma	91	Uterine Endometrioid Carcinoma	91
slide_456	Uterine Endometrioid Carcinoma	Uterine Endometrioid Carcinoma	93	Uterine Endometrioid Carcinoma	100	Uterine Endometrioid Carcinoma	100	Uterine Endometrioid Carcinoma	86	Uterine Endometrioid Carcinoma	87
slide_457	Uterine Endometrioid Carcinoma	Uterine Endometrioid Carcinoma	84	Uterine Endometrioid Carcinoma	86	Uterine Endometrioid Carcinoma	67	Uterine Endometrioid Carcinoma	68	Uterine Endometrioid Carcinoma	72
slide_458	Uterine Endometrioid Carcinoma	Uterine Endometrioid Carcinoma	84	Uterine Endometrioid Carcinoma	86	Uterine Endometrioid Carcinoma	92	Uterine Endometrioid Carcinoma	85	Uterine Endometrioid Carcinoma	91
slide_459	Uterine Endometrioid Carcinoma	Uterine Papillary Serous Carcinoma	90	High Grade Serous Ovarian Cancer	111	Uterine Endometrioid Carcinoma	100	Uterine Papillary Serous Carcinoma	108	Uterine Endometrioid Carcinoma	111
slide_460	Uterine Endometrioid Carcinoma	Uterine Endometrioid Carcinoma	92	Uterine Endometrioid Carcinoma	92	Uterine Endometrioid Carcinoma	99	Uterine Endometrioid Carcinoma	99	Uterine Endometrioid Carcinoma	100
slide_461	Uterine Endometrioid Carcinoma	Uterine Papillary Serous Carcinoma	80	Uterine Endometrioid Carcinoma	83	Uterine Endometrioid Carcinoma	86	Uterine Endometrioid Carcinoma	88	Uterine Endometrioid Carcinoma	91
slide_462	Uterine Endometrioid Carcinoma	Uterine Endometrioid Carcinoma	88	Uterine Endometrioid Carcinoma	74	Uterine Endometrioid Carcinoma	77	Uterine Endometrioid Carcinoma	78	Uterine Endometrioid Carcinoma	81
slide_463	Uterine Endometrioid Carcinoma	Uterine Endometrioid Carcinoma	89	Uterine Endometrioid Carcinoma	93	Uterine Endometrioid Carcinoma	94	Uterine Endometrioid Carcinoma	78	Uterine Endometrioid Carcinoma	80
slide_464	Uterine Endometrioid Carcinoma	Uterine Endometrioid Carcinoma	81	Uterine Endometrioid Carcinoma	84	Uterine Endometrioid Carcinoma	85	Uterine Endometrioid Carcinoma	92	Uterine Endometrioid Carcinoma	92
slide_465	Uterine Endometrioid Carcinoma	Uterine Endometrioid Carcinoma	78	Uterine Endometrioid Carcinoma	83	Uterine Endometrioid Carcinoma	80	Uterine Endometrioid Carcinoma	82	Uterine Endometrioid Carcinoma	84
slide_466	Uterine Endometrioid Carcinoma	Uterine Papillary Serous Carcinoma	90	Uterine Papillary Serous Carcinoma	90	Uterine Endometrioid Carcinoma	75	Uterine Papillary Serous Carcinoma	70	Uterine Endometrioid Carcinoma	85
slide_467	Uterine Endometrioid Carcinoma	Uterine Papillary Serous Carcinoma	93	Uterine Papillary Serous Carcinoma	94	Uterine Endometrioid Carcinoma	95	Uterine Endometrioid Carcinoma	96	High Grade Serous Ovarian Cancer	98
slide_468	Uterine Endometrioid Carcinoma	Uterine Endometrioid Carcinoma	72	Uterine Endometrioid Carcinoma	74	Uterine Endometrioid Carcinoma	83	Uterine Endometrioid Carcinoma	94	Uterine Endometrioid Carcinoma	96
slide_469	Uterine Endometrioid Carcinoma	Uterine Endometrioid Carcinoma	86	Uterine Endometrioid Carcinoma	92	Uterine Papillary Serous Carcinoma	95	Uterine Endometrioid Carcinoma	98	Uterine Endometrioid Carcinoma	98
slide_470	Uterine Endometrioid Carcinoma	Uterine Papillary Serous Carcinoma	97	Uterine Papillary Serous Carcinoma	98	Uterine Papillary Serous Carcinoma	100	Uterine Endometrioid Carcinoma	106	Uterine Papillary Serous Carcinoma	101
slide_471	Uterine Endometrioid Carcinoma	Uterine Endometrioid Carcinoma	64	Uterine Endometrioid Carcinoma	73	Uterine Endometrioid Carcinoma	77	Uterine Endometrioid Carcinoma	78	Uterine Endometrioid Carcinoma	80
slide_472	Uterine Endometrioid Carcinoma	Uterine Papillary Serous Carcinoma	69	Uterine Endometrioid Carcinoma	97	Uterine Endometrioid Carcinoma	97	Uterine Papillary Serous Carcinoma	64	Uterine Papillary Serous Carcinoma	95
slide_473	Uterine Endometrioid Carcinoma	Uterine Endometrioid Carcinoma	83	Uterine Endometrioid Carcinoma	89	High Grade Serous Ovarian Cancer	96	High Grade Serous Ovarian Cancer	81	High Grade Serous Ovarian Cancer	86
slide_474	Uterine Endometrioid Carcinoma	Uterine Papillary Serous Carcinoma	74	Uterine Endometrioid Carcinoma	81	Uterine Endometrioid Carcinoma	84	Uterine Papillary Serous Carcinoma	84	Uterine Papillary Serous Carcinoma	86
slide_475	Uterine Endometrioid Carcinoma	Uterine Endometrioid Carcinoma	86	Uterine Endometrioid Carcinoma	87	Uterine Endometrioid Carcinoma	87	Uterine Endometrioid Carcinoma	89	Uterine Endometrioid Carcinoma	70
slide_476	Uterine Endometrioid Carcinoma	Uterine Endometrioid Carcinoma	83	Uterine Endometrioid Carcinoma	90	Uterine Endometrioid Carcinoma	93	Uterine Papillary Serous Carcinoma	96	Uterine Endometrioid Carcinoma	97
slide_477	Uterine Endometrioid Carcinoma	Uterine Endometrioid Carcinoma	92	Uterine Endometrioid Carcinoma	94	Uterine Endometrioid Carcinoma	101	Uterine Endometrioid Carcinoma	101	Uterine Endometrioid Carcinoma	101
slide_478	Uterine Endometrioid Carcinoma	Uterine Papillary Serous Carcinoma	84	Uterine Endometrioid Carcinoma	87	Uterine Papillary Serous Carcinoma	88	High Grade Serous Ovarian Cancer	90	Uterine Papillary Serous Carcinoma	91
slide_479	Uterine Endometrioid Carcinoma	Uterine Endometrioid Carcinoma	113
slide_480	Uterine Endometrioid Carcinoma	Uterine Endometrioid Carcinoma	74	Uterine Endometrioid Carcinoma	85	Uterine Endometrioid Carcinoma	63	Uterine Papillary Serous Carcinoma	78	Uterine Papillary Serous Carcinoma	81
slide_481	Uterine Endometrioid Carcinoma	Uterine Endometrioid Carcinoma	82	Uterine Endometrioid Carcinoma	85	Uterine Endometrioid Carcinoma	86	Uterine Endometrioid Carcinoma	90	Uterine Endometrioid Carcinoma	91
slide_482	Uterine Endometrioid Carcinoma	High Grade Serous Ovarian Cancer	75	High Grade Serous Ovarian Cancer	82	High Grade Serous Ovarian Cancer	86	High Grade Serous Ovarian Cancer	88	Uterine Endometrioid Carcinoma	89
slide_483	Uterine Endometrioid Carcinoma	Uterine Endometrioid Carcinoma	95	Uterine Endometrioid Carcinoma	96	Uterine Endometrioid Carcinoma	99	Uterine Endometrioid Carcinoma	101	Uterine Endometrioid Carcinoma	89
slide_484	Uterine Endometrioid Carcinoma	Uterine Endometrioid Carcinoma	95	Uterine Endometrioid Carcinoma	103	Uterine Endometrioid Carcinoma	88	Uterine Endometrioid Carcinoma	97	Uterine Endometrioid Carcinoma	97
slide_485	Uterine Endometrioid Carcinoma	Uterine Endometrioid Carcinoma	74	Uterine Endometrioid Carcinoma	77	Uterine Endometrioid Carcinoma	65	Uterine Endometrioid Carcinoma	66	Uterine Endometrioid Carcinoma	70
slide_486	Uterine Endometrioid Carcinoma	Uterine Endometrioid Carcinoma	54	Uterine Endometrioid Carcinoma	61	Uterine Endometrioid Carcinoma	73	Uterine Endometrioid Carcinoma	81	Uterine Endometrioid Carcinoma	86
slide_487	Uterine Endometrioid Carcinoma	Endometrioid Ovarian Cancer	72	Endometrioid Ovarian Cancer	94	Uterine Endometrioid Carcinoma	94	Uterine Endometrioid Carcinoma	94	Uterine Endometrioid Carcinoma	98
slide_488	Uterine Endometrioid Carcinoma	Uterine Endometrioid Carcinoma	78	Uterine Endometrioid Carcinoma	81	Uterine Endometrioid Carcinoma	86	Uterine Endometrioid Carcinoma	88	Uterine Endometrioid Carcinoma	76
slide_489	Uterine Endometrioid Carcinoma	Uterine Endometrioid Carcinoma	78	Uterine Endometrioid Carcinoma	81	Uterine Endometrioid Carcinoma	84	Uterine Endometrioid Carcinoma	84	Uterine Papillary Serous Carcinoma	85
slide_490	Uterine Endometrioid Carcinoma	Uterine Endometrioid Carcinoma	95	Uterine Endometrioid Carcinoma	96	Uterine Endometrioid Carcinoma	96	Uterine Endometrioid Carcinoma	83	Uterine Endometrioid Carcinoma	85
slide_491	Uterine Endometrioid Carcinoma	Uterine Papillary Serous Carcinoma	70	Uterine Papillary Serous Carcinoma	71	Uterine Endometrioid Carcinoma	80	Uterine Endometrioid Carcinoma	80	Uterine Endometrioid Carcinoma	81
slide_492	Uterine Endometrioid Carcinoma	Uterine Endometrioid Carcinoma	80	Uterine Endometrioid Carcinoma	81	Uterine Endometrioid Carcinoma	91	Uterine Endometrioid Carcinoma	74	Uterine Endometrioid Carcinoma	77
slide_493	Uterine Endometrioid Carcinoma	Uterine Papillary Serous Carcinoma	77	Uterine Papillary Serous Carcinoma	95	Uterine Endometrioid Carcinoma	98	Uterine Papillary Serous Carcinoma	98	Uterine Endometrioid Carcinoma	91
slide_494	Uterine Endometrioid Carcinoma	Endometrioid Ovarian Cancer	96	Uterine Endometrioid Carcinoma	108	Endometrioid Ovarian Cancer	102	Uterine Endometrioid Carcinoma	109	Uterine Endometrioid Carcinoma	110
slide_495	Uterine Endometrioid Carcinoma	Uterine Endometrioid Carcinoma	70	Uterine Endometrioid Carcinoma	78	Uterine Papillary Serous Carcinoma	80	Uterine Endometrioid Carcinoma	83	Uterine Endometrioid Carcinoma	85
slide_496	Uterine Endometrioid Carcinoma	Uterine Endometrioid Carcinoma	76	Uterine Endometrioid Carcinoma	82	Uterine Endometrioid Carcinoma	85	Uterine Endometrioid Carcinoma	85	Uterine Endometrioid Carcinoma	88
slide_497	Uterine Endometrioid Carcinoma	Uterine Endometrioid Carcinoma	81	Uterine Endometrioid Carcinoma	89	Uterine Endometrioid Carcinoma	93	Endometrioid Ovarian Cancer	94	Uterine Endometrioid Carcinoma	92
slide_498	Uterine Endometrioid Carcinoma	Uterine Endometrioid Carcinoma	74	Uterine Endometrioid Carcinoma	77	Uterine Endometrioid Carcinoma	85	Uterine Endometrioid Carcinoma	85	Uterine Endometrioid Carcinoma	86
slide_499	Uterine Endometrioid Carcinoma	Uterine Papillary Serous Carcinoma	89	Uterine Endometrioid Carcinoma	96	Uterine Endometrioid Carcinoma	78	Uterine Papillary Serous Carcinoma	89	Uterine Endometrioid Carcinoma	90
slide_500	Uterine Endometrioid Carcinoma	Uterine Endometrioid Carcinoma	71	Uterine Endometrioid Carcinoma	77	Uterine Endometrioid Carcinoma	79	Uterine Endometrioid Carcinoma	64	Uterine Endometrioid Carcinoma	77
slide_501	Uterine Endometrioid Carcinoma	Uterine Papillary Serous Carcinoma	88	Uterine Endometrioid Carcinoma	99	Uterine Endometrioid Carcinoma	100	Uterine Papillary Serous Carcinoma	88	Uterine Papillary Serous Carcinoma	89
slide_502	Uterine Endometrioid Carcinoma	Uterine Endometrioid Carcinoma	71	Uterine Endometrioid Carcinoma	81	Uterine Endometrioid Carcinoma	83	Uterine Papillary Serous Carcinoma	69	Uterine Endometrioid Carcinoma	69
slide_503	Uterine Endometrioid Carcinoma	Uterine Papillary Serous Carcinoma	67	Uterine Papillary Serous Carcinoma	72	Uterine Endometrioid Carcinoma	74	Uterine Papillary Serous Carcinoma	76	Uterine Papillary Serous Carcinoma	78
slide_504	Uterine Endometrioid Carcinoma	Uterine Papillary Serous Carcinoma	89	Uterine Endometrioid Carcinoma	96	Endometrioid Ovarian Cancer	97	Uterine Endometrioid Carcinoma	99	Uterine Endometrioid Carcinoma	100
slide_505	Uterine Endometrioid Carcinoma	Uterine Endometrioid Carcinoma	100	Uterine Endometrioid Carcinoma	100	Uterine Endometrioid Carcinoma	107	High Grade Serous Ovarian Cancer	109	Uterine Endometrioid Carcinoma	99
slide_506	Uterine Endometrioid Carcinoma	Uterine Endometrioid Carcinoma	79	Uterine Endometrioid Carcinoma	100	Uterine Endometrioid Carcinoma	103	Uterine Endometrioid Carcinoma	106	Uterine Endometrioid Carcinoma	109
slide_507	Uterine Endometrioid Carcinoma	Uterine Papillary Serous Carcinoma	86	Uterine Papillary Serous Carcinoma	91	Uterine Endometrioid Carcinoma	103	Uterine Papillary Serous Carcinoma	103	Uterine Papillary Serous Carcinoma	100
slide_508	Uterine Endometrioid Carcinoma	Uterine Endometrioid Carcinoma	90	Uterine Endometrioid Carcinoma	92	Uterine Endometrioid Carcinoma	93	Uterine Endometrioid Carcinoma	94	Uterine Endometrioid Carcinoma	98
slide_509	Uterine Endometrioid Carcinoma	Uterine Papillary Serous Carcinoma	73	Uterine Papillary Serous Carcinoma	78	Uterine Papillary Serous Carcinoma	79	Uterine Papillary Serous Carcinoma	81	Uterine Endometrioid Carcinoma	81
slide_510	Uterine Endometrioid Carcinoma	Uterine Endometrioid Carcinoma	77	Uterine Endometrioid Carcinoma	80	Uterine Endometrioid Carcinoma	80	Uterine Endometrioid Carcinoma	82	Uterine Endometrioid Carcinoma	83
slide_511	Uterine Endometrioid Carcinoma	Uterine Papillary Serous Carcinoma	70	Uterine Endometrioid Carcinoma	79	Uterine Papillary Serous Carcinoma	79	Uterine Endometrioid Carcinoma	80	Uterine Endometrioid Carcinoma	81
slide_512	Uterine Endometrioid Carcinoma	Uterine Endometrioid Carcinoma	78	Uterine Endometrioid Carcinoma	82	Uterine Endometrioid Carcinoma	82	Uterine Endometrioid Carcinoma	88	Uterine Endometrioid Carcinoma	89
slide_513	Uterine Endometrioid Carcinoma	Uterine Endometrioid Carcinoma	86	Uterine Endometrioid Carcinoma	87	Uterine Endometrioid Carcinoma	89	Uterine Endometrioid Carcinoma	95	Uterine Endometrioid Carcinoma	95
slide_514	Uterine Endometrioid Carcinoma	Uterine Endometrioid Carcinoma	85	Uterine Endometrioid Carcinoma	89	Uterine Endometrioid Carcinoma	90	Uterine Endometrioid Carcinoma	92	Uterine Endometrioid Carcinoma	92
slide_515	Uterine Endometrioid Carcinoma	Uterine Endometrioid Carcinoma	91	Uterine Endometrioid Carcinoma	99	Uterine Endometrioid Carcinoma	84	Uterine Endometrioid Carcinoma	89	Uterine Endometrioid Carcinoma	96
slide_516	Uterine Endometrioid Carcinoma	Endometrioid Ovarian Cancer	59	High Grade Serous Ovarian Cancer	72	Endometrioid Ovarian Cancer	78	High Grade Serous Ovarian Cancer	78	High Grade Serous Ovarian Cancer	79
slide_517	Uterine Endometrioid Carcinoma	High Grade Serous Ovarian Cancer	90	Uterine Endometrioid Carcinoma	96	High Grade Serous Ovarian Cancer	96	Uterine Endometrioid Carcinoma	99	High Grade Serous Ovarian Cancer	90
slide_518	Uterine Endometrioid Carcinoma	High Grade Serous Ovarian Cancer	85	Uterine Endometrioid Carcinoma	89	High Grade Serous Ovarian Cancer	96	High Grade Serous Ovarian Cancer	99	Uterine Endometrioid Carcinoma	101
slide_519	Uterine Endometrioid Carcinoma	Uterine Endometrioid Carcinoma	79	Uterine Endometrioid Carcinoma	92	Uterine Endometrioid Carcinoma	94	Uterine Endometrioid Carcinoma	94	Uterine Endometrioid Carcinoma	80
slide_520	Uterine Endometrioid Carcinoma	Uterine Endometrioid Carcinoma	73	Uterine Endometrioid Carcinoma	81	Uterine Endometrioid Carcinoma	84	Uterine Endometrioid Carcinoma	89	Uterine Endometrioid Carcinoma	90
slide_521	Uterine Endometrioid Carcinoma	Uterine Papillary Serous Carcinoma	78	Uterine Endometrioid Carcinoma	81	Uterine Papillary Serous Carcinoma	82	Uterine Papillary Serous Carcinoma	83	Uterine Endometrioid Carcinoma	84
slide_522	Uterine Endometrioid Carcinoma	Uterine Endometrioid Carcinoma	69	Uterine Endometrioid Carcinoma	71	Uterine Endometrioid Carcinoma	73	Uterine Endometrioid Carcinoma	75	Uterine Endometrioid Carcinoma	75
slide_523	Uterine Endometrioid Carcinoma	Uterine Endometrioid Carcinoma	79	Uterine Endometrioid Carcinoma	81	Uterine Endometrioid Carcinoma	82	Uterine Endometrioid Carcinoma	87	Uterine Endometrioid Carcinoma	88
slide_524	Uterine Endometrioid Carcinoma	Uterine Endometrioid Carcinoma	82	Uterine Endometrioid Carcinoma	87	Uterine Endometrioid Carcinoma	96	Uterine Endometrioid Carcinoma	105	Uterine Endometrioid Carcinoma	105
slide_525	Uterine Endometrioid Carcinoma	Uterine Endometrioid Carcinoma	105	Uterine Endometrioid Carcinoma	108	Uterine Endometrioid Carcinoma	110	Uterine Endometrioid Carcinoma	111	High Grade Serous Ovarian Cancer	113
slide_526	Uterine Endometrioid Carcinoma	Uterine Endometrioid Carcinoma	66	Uterine Endometrioid Carcinoma	69	Uterine Endometrioid Carcinoma	83	Uterine Endometrioid Carcinoma	83	Uterine Endometrioid Carcinoma	76
slide_527	Uterine Endometrioid Carcinoma	Uterine Endometrioid Carcinoma	86	Uterine Endometrioid Carcinoma	97	Uterine Endometrioid Carcinoma	87	Uterine Endometrioid Carcinoma	89	Uterine Endometrioid Carcinoma	89
slide_528	Uterine Endometrioid Carcinoma	High Grade Serous Ovarian Cancer	83	High Grade Serous Ovarian Cancer	88	High Grade Serous Ovarian Cancer	95	High Grade Serous Ovarian Cancer	97	High Grade Serous Ovarian Cancer	98
slide_529	Uterine Endometrioid Carcinoma	Uterine Endometrioid Carcinoma	77	Uterine Papillary Serous Carcinoma	79	Uterine Endometrioid Carcinoma	83	Uterine Papillary Serous Carcinoma	70	Uterine Papillary Serous Carcinoma	70
slide_530	Uterine Endometrioid Carcinoma	Uterine Endometrioid Carcinoma	89	Uterine Endometrioid Carcinoma	96	Uterine Endometrioid Carcinoma	97	Uterine Endometrioid Carcinoma	98	Uterine Endometrioid Carcinoma	101
slide_531	Uterine Endometrioid Carcinoma	High Grade Serous Ovarian Cancer	61	High Grade Serous Ovarian Cancer	83	High Grade Serous Ovarian Cancer	85	Endometrioid Ovarian Cancer	86	High Grade Serous Ovarian Cancer	86
slide_532	Uterine Endometrioid Carcinoma	Endometrioid Ovarian Cancer	76	Endometrioid Ovarian Cancer	87	Uterine Endometrioid Carcinoma	91	Uterine Endometrioid Carcinoma	93	Uterine Endometrioid Carcinoma	98
slide_533	Uterine Endometrioid Carcinoma	High Grade Serous Ovarian Cancer	69	High Grade Serous Ovarian Cancer	70	High Grade Serous Ovarian Cancer	75	High Grade Serous Ovarian Cancer	76	High Grade Serous Ovarian Cancer	78
slide_534	Uterine Endometrioid Carcinoma	Uterine Endometrioid Carcinoma	77	Uterine Endometrioid Carcinoma	80	Uterine Endometrioid Carcinoma	84	Uterine Endometrioid Carcinoma	88	Uterine Endometrioid Carcinoma	92
slide_535	Uterine Endometrioid Carcinoma	Uterine Endometrioid Carcinoma	88	Uterine Endometrioid Carcinoma	89	Uterine Endometrioid Carcinoma	99	Uterine Endometrioid Carcinoma	100	Uterine Endometrioid Carcinoma	102
slide_536	Uterine Endometrioid Carcinoma	Uterine Endometrioid Carcinoma	89	Uterine Endometrioid Carcinoma	102	Uterine Endometrioid Carcinoma	102	Uterine Endometrioid Carcinoma	102	Uterine Endometrioid Carcinoma	103
slide_537	Uterine Endometrioid Carcinoma	Endometrioid Ovarian Cancer	87	Endometrioid Ovarian Cancer	93	Uterine Endometrioid Carcinoma	98	Uterine Endometrioid Carcinoma	98	Uterine Papillary Serous Carcinoma	98
slide_538	Uterine Endometrioid Carcinoma	Uterine Endometrioid Carcinoma	106	Uterine Endometrioid Carcinoma	107	Uterine Endometrioid Carcinoma	120	Uterine Endometrioid Carcinoma	126	Uterine Endometrioid Carcinoma	128
slide_539	Uterine Endometrioid Carcinoma	Uterine Endometrioid Carcinoma	82	Uterine Endometrioid Carcinoma	88	Uterine Endometrioid Carcinoma	89	Uterine Endometrioid Carcinoma	91	Uterine Endometrioid Carcinoma	81
slide_540	Uterine Endometrioid Carcinoma	Uterine Endometrioid Carcinoma	95	Endometrioid Ovarian Cancer	100	Endometrioid Ovarian Cancer	103	Uterine Endometrioid Carcinoma	103	Endometrioid Ovarian Cancer	104
slide_541	Uterine Endometrioid Carcinoma	Uterine Endometrioid Carcinoma	85	Uterine Endometrioid Carcinoma	92	Uterine Endometrioid Carcinoma	95	Uterine Endometrioid Carcinoma	95	Uterine Endometrioid Carcinoma	96
slide_542	Uterine Endometrioid Carcinoma	Uterine Endometrioid Carcinoma	76	Uterine Endometrioid Carcinoma	103	Uterine Endometrioid Carcinoma	108	Uterine Endometrioid Carcinoma	114	Uterine Endometrioid Carcinoma	121
slide_543	Uterine Endometrioid Carcinoma	Uterine Endometrioid Carcinoma	97	Uterine Endometrioid Carcinoma	102	Uterine Endometrioid Carcinoma	103	Uterine Endometrioid Carcinoma	96	Uterine Endometrioid Carcinoma	106
slide_544	Uterine Endometrioid Carcinoma	Uterine Endometrioid Carcinoma	78	Uterine Endometrioid Carcinoma	86	Uterine Endometrioid Carcinoma	87	Uterine Papillary Serous Carcinoma	93	Uterine Endometrioid Carcinoma	94
slide_545	Uterine Endometrioid Carcinoma	Uterine Endometrioid Carcinoma	83	Uterine Endometrioid Carcinoma	86	Uterine Endometrioid Carcinoma	86	Uterine Endometrioid Carcinoma	86	Uterine Endometrioid Carcinoma	87
slide_546	Uterine Endometrioid Carcinoma	Uterine Endometrioid Carcinoma	99	Uterine Papillary Serous Carcinoma	103	Uterine Papillary Serous Carcinoma	105	Uterine Papillary Serous Carcinoma	79	Uterine Endometrioid Carcinoma	90
slide_547	Uterine Endometrioid Carcinoma	Uterine Endometrioid Carcinoma	80	Uterine Endometrioid Carcinoma	83	Uterine Endometrioid Carcinoma	86	Uterine Endometrioid Carcinoma	73	Uterine Endometrioid Carcinoma	85
slide_548	Uterine Endometrioid Carcinoma	Uterine Endometrioid Carcinoma	73	Uterine Endometrioid Carcinoma	78	Uterine Endometrioid Carcinoma	78	Uterine Endometrioid Carcinoma	79	Uterine Endometrioid Carcinoma	80
slide_549	Uterine Endometrioid Carcinoma	Uterine Endometrioid Carcinoma	73	Uterine Endometrioid Carcinoma	86	Uterine Endometrioid Carcinoma	88	Uterine Endometrioid Carcinoma	92	Uterine Endometrioid Carcinoma	86
slide_550	Uterine Endometrioid Carcinoma	Uterine Endometrioid Carcinoma	109	Uterine Endometrioid Carcinoma	112	Uterine Endometrioid Carcinoma	114	Uterine Endometrioid Carcinoma	112	Uterine Endometrioid Carcinoma	114
slide_551	Uterine Endometrioid Carcinoma	Uterine Endometrioid Carcinoma	78	Uterine Endometrioid Carcinoma	79	Uterine Endometrioid Carcinoma	84	Uterine Endometrioid Carcinoma	84	Uterine Endometrioid Carcinoma	88
slide_552	Uterine Endometrioid Carcinoma	Uterine Endometrioid Carcinoma	105	Uterine Endometrioid Carcinoma	107	Uterine Endometrioid Carcinoma	109	Uterine Endometrioid Carcinoma	111	Uterine Endometrioid Carcinoma	115
slide_553	Uterine Endometrioid Carcinoma	Uterine Endometrioid Carcinoma	85	Uterine Endometrioid Carcinoma	95	Uterine Endometrioid Carcinoma	83	Uterine Endometrioid Carcinoma	84	Uterine Endometrioid Carcinoma	90
slide_554	Uterine Endometrioid Carcinoma	Uterine Endometrioid Carcinoma	79	Uterine Endometrioid Carcinoma	80	Uterine Endometrioid Carcinoma	82	Uterine Endometrioid Carcinoma	85	Uterine Endometrioid Carcinoma	88
slide_555	Uterine Endometrioid Carcinoma	Uterine Papillary Serous Carcinoma	82	Uterine Endometrioid Carcinoma	97	Uterine Endometrioid Carcinoma	98	Uterine Endometrioid Carcinoma	89	Uterine Endometrioid Carcinoma	86
slide_556	Uterine Endometrioid Carcinoma	Uterine Endometrioid Carcinoma	82	Uterine Endometrioid Carcinoma	84	Uterine Endometrioid Carcinoma	87	Uterine Endometrioid Carcinoma	87	Uterine Endometrioid Carcinoma	87
slide_557	Uterine Endometrioid Carcinoma	Uterine Endometrioid Carcinoma	91	Uterine Endometrioid Carcinoma	97	Uterine Endometrioid Carcinoma	97	Uterine Endometrioid Carcinoma	102	Uterine Endometrioid Carcinoma	104
slide_558	Uterine Endometrioid Carcinoma	Uterine Endometrioid Carcinoma	83	Uterine Endometrioid Carcinoma	88	Uterine Endometrioid Carcinoma	90	Uterine Endometrioid Carcinoma	91	Uterine Endometrioid Carcinoma	92
slide_559	Uterine Endometrioid Carcinoma	Uterine Endometrioid Carcinoma	84	Uterine Endometrioid Carcinoma	92	Uterine Papillary Serous Carcinoma	99	Uterine Endometrioid Carcinoma	100	Uterine Endometrioid Carcinoma	91
slide_560	Uterine Endometrioid Carcinoma	Uterine Endometrioid Carcinoma	81	Uterine Papillary Serous Carcinoma	84	Uterine Papillary Serous Carcinoma	84	Uterine Papillary Serous Carcinoma	88	Uterine Endometrioid Carcinoma	89
slide_561	Uterine Endometrioid Carcinoma	Uterine Endometrioid Carcinoma	73	Uterine Endometrioid Carcinoma	76	Uterine Endometrioid Carcinoma	83	Uterine Endometrioid Carcinoma	85	Uterine Endometrioid Carcinoma	86
slide_562	Uterine Endometrioid Carcinoma	Uterine Papillary Serous Carcinoma	96	Uterine Endometrioid Carcinoma	100	Uterine Papillary Serous Carcinoma	80	Uterine Papillary Serous Carcinoma	86	High Grade Serous Ovarian Cancer	87
slide_563	Uterine Endometrioid Carcinoma	Endometrioid Ovarian Cancer	68	Uterine Endometrioid Carcinoma	71	Uterine Endometrioid Carcinoma	73	Uterine Endometrioid Carcinoma	74	Uterine Endometrioid Carcinoma	75
slide_564	Uterine Endometrioid Carcinoma	Uterine Endometrioid Carcinoma	95	Uterine Papillary Serous Carcinoma	97	Uterine Papillary Serous Carcinoma	97	Uterine Papillary Serous Carcinoma	98	Uterine Endometrioid Carcinoma	102
slide_565	Uterine Endometrioid Carcinoma	Uterine Endometrioid Carcinoma	81	Uterine Endometrioid Carcinoma	79	Uterine Endometrioid Carcinoma	84	Uterine Papillary Serous Carcinoma	91	Uterine Endometrioid Carcinoma	82
slide_566	Uterine Endometrioid Carcinoma	Uterine Endometrioid Carcinoma	86	Uterine Endometrioid Carcinoma	90	Uterine Endometrioid Carcinoma	93	Uterine Endometrioid Carcinoma	77	Uterine Endometrioid Carcinoma	86
slide_567	Uterine Endometrioid Carcinoma	Uterine Endometrioid Carcinoma	96	Uterine Endometrioid Carcinoma	115	Uterine Endometrioid Carcinoma	113	Uterine Endometrioid Carcinoma	116	Uterine Endometrioid Carcinoma	116
slide_568	Uterine Endometrioid Carcinoma	Uterine Endometrioid Carcinoma	95	Uterine Endometrioid Carcinoma	100	Uterine Endometrioid Carcinoma	108	Uterine Endometrioid Carcinoma	108	Uterine Endometrioid Carcinoma	110
slide_569	Uterine Endometrioid Carcinoma	Uterine Endometrioid Carcinoma	89	Uterine Endometrioid Carcinoma	92	Uterine Endometrioid Carcinoma	101	Uterine Endometrioid Carcinoma	102	Uterine Endometrioid Carcinoma	104
slide_570	Uterine Endometrioid Carcinoma	Uterine Endometrioid Carcinoma	83	Uterine Endometrioid Carcinoma	92	Uterine Endometrioid Carcinoma	94	Uterine Endometrioid Carcinoma	84	Uterine Endometrioid Carcinoma	84
slide_571	Uterine Endometrioid Carcinoma	Uterine Endometrioid Carcinoma	84	Uterine Endometrioid Carcinoma	85	Uterine Endometrioid Carcinoma	87	Uterine Endometrioid Carcinoma	89	Uterine Endometrioid Carcinoma	89
slide_572	Uterine Endometrioid Carcinoma	Endometrioid Ovarian Cancer	82	Clear Cell Ovarian Cancer	78	Uterine Endometrioid Carcinoma	85	Uterine Endometrioid Carcinoma	93	Uterine Papillary Serous Carcinoma	97
slide_573	Uterine Endometrioid Carcinoma	Uterine Papillary Serous Carcinoma	90	Uterine Papillary Serous Carcinoma	92	Uterine Papillary Serous Carcinoma	99	Uterine Endometrioid Carcinoma	93	Uterine Endometrioid Carcinoma	95
slide_574	Uterine Endometrioid Carcinoma	Uterine Endometrioid Carcinoma	109	Uterine Endometrioid Carcinoma	117	Uterine Endometrioid Carcinoma	112	Uterine Endometrioid Carcinoma	114	Uterine Endometrioid Carcinoma	104
slide_575	Uterine Endometrioid Carcinoma	Uterine Endometrioid Carcinoma	98	Uterine Endometrioid Carcinoma	103	Uterine Endometrioid Carcinoma	104	Uterine Endometrioid Carcinoma	106	Uterine Endometrioid Carcinoma	106
slide_576	Uterine Endometrioid Carcinoma	Uterine Endometrioid Carcinoma	102	Uterine Endometrioid Carcinoma	109	Uterine Endometrioid Carcinoma	109	High Grade Serous Ovarian Cancer	87	Uterine Endometrioid Carcinoma	89
slide_577	Uterine Endometrioid Carcinoma	Uterine Endometrioid Carcinoma	81	Uterine Endometrioid Carcinoma	84	Uterine Endometrioid Carcinoma	88	Uterine Endometrioid Carcinoma	88	Uterine Endometrioid Carcinoma	82
slide_578	Uterine Endometrioid Carcinoma	Uterine Endometrioid Carcinoma	90	Uterine Endometrioid Carcinoma	97	Uterine Endometrioid Carcinoma	100	Uterine Endometrioid Carcinoma	108	High Grade Serous Ovarian Cancer	95
slide_579	Uterine Endometrioid Carcinoma	Uterine Endometrioid Carcinoma	102	Uterine Endometrioid Carcinoma	121	Uterine Endometrioid Carcinoma	124	Uterine Endometrioid Carcinoma	125	Uterine Endometrioid Carcinoma	127
slide_580	Uterine Endometrioid Carcinoma	High Grade Serous Ovarian Cancer	68	High Grade Serous Ovarian Cancer	75	High Grade Serous Ovarian Cancer	77	High Grade Serous Ovarian Cancer	74	High Grade Serous Ovarian Cancer	76
slide_581	Uterine Endometrioid Carcinoma	Uterine Endometrioid Carcinoma	86	Uterine Endometrioid Carcinoma	87	Uterine Endometrioid Carcinoma	88	Uterine Endometrioid Carcinoma	77	Uterine Endometrioid Carcinoma	80
slide_582	Uterine Endometrioid Carcinoma	Uterine Endometrioid Carcinoma	65	Uterine Endometrioid Carcinoma	75	Uterine Endometrioid Carcinoma	78	Uterine Endometrioid Carcinoma	55	Uterine Endometrioid Carcinoma	70
slide_583	Uterine Endometrioid Carcinoma	Uterine Endometrioid Carcinoma	88	Uterine Endometrioid Carcinoma	88	Uterine Endometrioid Carcinoma	89	Uterine Endometrioid Carcinoma	98	Uterine Endometrioid Carcinoma	98
slide_584	Uterine Endometrioid Carcinoma	Uterine Endometrioid Carcinoma	88	Uterine Endometrioid Carcinoma	88	Uterine Endometrioid Carcinoma	88	Uterine Endometrioid Carcinoma	90	Uterine Endometrioid Carcinoma	82
slide_585	Uterine Endometrioid Carcinoma	Uterine Papillary Serous Carcinoma	77	Uterine Endometrioid Carcinoma	91	Uterine Endometrioid Carcinoma	66	Uterine Papillary Serous Carcinoma	68	Uterine Endometrioid Carcinoma	68
slide_586	Uterine Endometrioid Carcinoma	Uterine Endometrioid Carcinoma	79	Uterine Endometrioid Carcinoma	85	Uterine Endometrioid Carcinoma	91	Uterine Endometrioid Carcinoma	91	Uterine Endometrioid Carcinoma	92
slide_587	Uterine Endometrioid Carcinoma	Uterine Papillary Serous Carcinoma	72	Uterine Papillary Serous Carcinoma	93	Uterine Papillary Serous Carcinoma	95	Uterine Endometrioid Carcinoma	96	Uterine Papillary Serous Carcinoma	96
slide_588	Uterine Endometrioid Carcinoma	Uterine Endometrioid Carcinoma	78	Uterine Papillary Serous Carcinoma	79	Uterine Endometrioid Carcinoma	81	Uterine Endometrioid Carcinoma	82	Uterine Endometrioid Carcinoma	84
slide_589	Uterine Endometrioid Carcinoma	Uterine Papillary Serous Carcinoma	99	Uterine Papillary Serous Carcinoma	100	Uterine Papillary Serous Carcinoma	55	Uterine Papillary Serous Carcinoma	68	Uterine Papillary Serous Carcinoma	70
slide_590	Uterine Endometrioid Carcinoma	Uterine Papillary Serous Carcinoma	74	Uterine Papillary Serous Carcinoma	86	Uterine Papillary Serous Carcinoma	87	Uterine Papillary Serous Carcinoma	82	Uterine Papillary Serous Carcinoma	83
slide_591	Uterine Endometrioid Carcinoma	Uterine Papillary Serous Carcinoma	93	Uterine Endometrioid Carcinoma	97	Uterine Endometrioid Carcinoma	72	Uterine Endometrioid Carcinoma	84	Uterine Papillary Serous Carcinoma	89
slide_592	Uterine Endometrioid Carcinoma	Uterine Endometrioid Carcinoma	87	Uterine Endometrioid Carcinoma	88	Uterine Endometrioid Carcinoma	92	Uterine Endometrioid Carcinoma	102	Uterine Endometrioid Carcinoma	84
slide_593	Uterine Endometrioid Carcinoma	Uterine Endometrioid Carcinoma	92	Uterine Endometrioid Carcinoma	97	Uterine Endometrioid Carcinoma	100	Uterine Endometrioid Carcinoma	103	Uterine Papillary Serous Carcinoma	103
slide_594	Uterine Endometrioid Carcinoma	Uterine Endometrioid Carcinoma	84	Uterine Endometrioid Carcinoma	85	Uterine Endometrioid Carcinoma	86	Uterine Endometrioid Carcinoma	90	Uterine Endometrioid Carcinoma	99
slide_595	Uterine Endometrioid Carcinoma	Uterine Endometrioid Carcinoma	83	Uterine Endometrioid Carcinoma	88	Uterine Endometrioid Carcinoma	94	Uterine Endometrioid Carcinoma	87	Uterine Endometrioid Carcinoma	102
slide_596	Uterine Endometrioid Carcinoma	Uterine Endometrioid Carcinoma	93	Uterine Endometrioid Carcinoma	106	Uterine Endometrioid Carcinoma	101	Uterine Endometrioid Carcinoma	105	Uterine Endometrioid Carcinoma	96
slide_597	Uterine Endometrioid Carcinoma	Uterine Endometrioid Carcinoma	87	Uterine Endometrioid Carcinoma	88	Uterine Endometrioid Carcinoma	91	Uterine Endometrioid Carcinoma	93	Uterine Endometrioid Carcinoma	93
slide_598	Uterine Endometrioid Carcinoma	Uterine Endometrioid Carcinoma	84	Uterine Endometrioid Carcinoma	95	Uterine Endometrioid Carcinoma	101	Endometrioid Ovarian Cancer	102	Uterine Endometrioid Carcinoma	95
slide_599	Uterine Endometrioid Carcinoma	Uterine Endometrioid Carcinoma	81	Uterine Endometrioid Carcinoma	101	Uterine Endometrioid Carcinoma	121	Uterine Endometrioid Carcinoma	125	Uterine Endometrioid Carcinoma	127
slide_600	Uterine Endometrioid Carcinoma	Uterine Endometrioid Carcinoma	88	Uterine Endometrioid Carcinoma	95	Uterine Endometrioid Carcinoma	99	Uterine Endometrioid Carcinoma	88	Uterine Endometrioid Carcinoma	89
slide_601	Uterine Endometrioid Carcinoma	Uterine Endometrioid Carcinoma	70	Uterine Endometrioid Carcinoma	82	Uterine Endometrioid Carcinoma	99	Uterine Endometrioid Carcinoma	100	Uterine Endometrioid Carcinoma	101
slide_602	Uterine Endometrioid Carcinoma	Uterine Papillary Serous Carcinoma	64	Uterine Papillary Serous Carcinoma	76	Uterine Papillary Serous Carcinoma	78	Uterine Papillary Serous Carcinoma	59	Uterine Papillary Serous Carcinoma	65
slide_603	Uterine Endometrioid Carcinoma	Uterine Papillary Serous Carcinoma	102	Uterine Endometrioid Carcinoma	103	Uterine Endometrioid Carcinoma	112	Uterine Papillary Serous Carcinoma	104	Uterine Papillary Serous Carcinoma	106
slide_604	Uterine Endometrioid Carcinoma	Uterine Endometrioid Carcinoma	86	Uterine Endometrioid Carcinoma	90	Uterine Endometrioid Carcinoma	90	Uterine Endometrioid Carcinoma	92	Uterine Endometrioid Carcinoma	72
slide_605	Uterine Endometrioid Carcinoma	Endometrioid Ovarian Cancer	84	Uterine Endometrioid Carcinoma	88	Uterine Endometrioid Carcinoma	91	Endometrioid Ovarian Cancer	97	Uterine Endometrioid Carcinoma	98
slide_606	Uterine Endometrioid Carcinoma	Uterine Endometrioid Carcinoma	94	Uterine Endometrioid Carcinoma	99	Uterine Endometrioid Carcinoma	102	Uterine Endometrioid Carcinoma	100	Uterine Endometrioid Carcinoma	102
slide_607	Uterine Endometrioid Carcinoma	Uterine Endometrioid Carcinoma	83	Uterine Endometrioid Carcinoma	85	Uterine Endometrioid Carcinoma	91	Uterine Endometrioid Carcinoma	101	Uterine Papillary Serous Carcinoma	84
slide_608	Uterine Endometrioid Carcinoma	Uterine Endometrioid Carcinoma	84	Uterine Endometrioid Carcinoma	85	Uterine Endometrioid Carcinoma	88	Uterine Papillary Serous Carcinoma	90	Uterine Endometrioid Carcinoma	92
slide_609	Uterine Endometrioid Carcinoma	Uterine Endometrioid Carcinoma	83	Uterine Endometrioid Carcinoma	89	Uterine Endometrioid Carcinoma	91	Uterine Endometrioid Carcinoma	94	Uterine Endometrioid Carcinoma	95
slide_610	Uterine Endometrioid Carcinoma	Uterine Endometrioid Carcinoma	76	Uterine Endometrioid Carcinoma	85	Uterine Endometrioid Carcinoma	74	Uterine Endometrioid Carcinoma	81	Uterine Endometrioid Carcinoma	81
slide_611	Uterine Endometrioid Carcinoma	Uterine Endometrioid Carcinoma	94	Uterine Papillary Serous Carcinoma	99	Uterine Endometrioid Carcinoma	103	Uterine Endometrioid Carcinoma	104	Uterine Papillary Serous Carcinoma	99
slide_612	Uterine Endometrioid Carcinoma	Uterine Endometrioid Carcinoma	67	Uterine Endometrioid Carcinoma	68	Uterine Endometrioid Carcinoma	72	Uterine Endometrioid Carcinoma	76	Uterine Endometrioid Carcinoma	77
slide_613	Uterine Endometrioid Carcinoma	Uterine Endometrioid Carcinoma	82	Uterine Endometrioid Carcinoma	94	Uterine Endometrioid Carcinoma	95	Uterine Endometrioid Carcinoma	95	Uterine Endometrioid Carcinoma	96
slide_614	Uterine Endometrioid Carcinoma	Uterine Endometrioid Carcinoma	89	Uterine Endometrioid Carcinoma	97	Uterine Endometrioid Carcinoma	68	Uterine Endometrioid Carcinoma	74	Uterine Endometrioid Carcinoma	81
slide_615	Uterine Endometrioid Carcinoma	Uterine Endometrioid Carcinoma	107	High Grade Serous Ovarian Cancer	112	Uterine Endometrioid Carcinoma	109	Uterine Endometrioid Carcinoma	113	Uterine Endometrioid Carcinoma	114
slide_616	Uterine Endometrioid Carcinoma	Uterine Endometrioid Carcinoma	87	Uterine Papillary Serous Carcinoma	87	Uterine Endometrioid Carcinoma	88	Uterine Endometrioid Carcinoma	89	Uterine Endometrioid Carcinoma	91
slide_617	Uterine Endometrioid Carcinoma	Uterine Endometrioid Carcinoma	84	Uterine Endometrioid Carcinoma	84	Uterine Endometrioid Carcinoma	89	Uterine Endometrioid Carcinoma	89	Uterine Endometrioid Carcinoma	90
slide_618	Uterine Endometrioid Carcinoma	Uterine Endometrioid Carcinoma	70	Uterine Endometrioid Carcinoma	76	Uterine Endometrioid Carcinoma	76	Uterine Endometrioid Carcinoma	82	Uterine Endometrioid Carcinoma	84
slide_619	Uterine Endometrioid Carcinoma	Uterine Endometrioid Carcinoma	89	Uterine Endometrioid Carcinoma	94	Uterine Papillary Serous Carcinoma	95	Uterine Endometrioid Carcinoma	97	Uterine Endometrioid Carcinoma	88
slide_620	Uterine Endometrioid Carcinoma	Uterine Endometrioid Carcinoma	85	Uterine Endometrioid Carcinoma	101	Uterine Endometrioid Carcinoma	85	Uterine Endometrioid Carcinoma	67	Uterine Endometrioid Carcinoma	91
slide_621	Uterine Endometrioid Carcinoma	Uterine Endometrioid Carcinoma	104	Uterine Papillary Serous Carcinoma	110	Uterine Endometrioid Carcinoma	121	Uterine Endometrioid Carcinoma	122	Uterine Endometrioid Carcinoma	123
slide_622	Uterine Endometrioid Carcinoma	Uterine Endometrioid Carcinoma	86	Uterine Endometrioid Carcinoma	95	Uterine Endometrioid Carcinoma	100	Uterine Endometrioid Carcinoma	94	Uterine Endometrioid Carcinoma	72
slide_623	Uterine Endometrioid Carcinoma	Uterine Endometrioid Carcinoma	89	Uterine Endometrioid Carcinoma	91	Uterine Endometrioid Carcinoma	91	Uterine Endometrioid Carcinoma	91	Uterine Endometrioid Carcinoma	82
slide_624	Uterine Endometrioid Carcinoma	Uterine Endometrioid Carcinoma	85	Uterine Endometrioid Carcinoma	86	Uterine Endometrioid Carcinoma	88	Uterine Endometrioid Carcinoma	89	Uterine Endometrioid Carcinoma	91
slide_625	Uterine Endometrioid Carcinoma	Uterine Endometrioid Carcinoma	74	Uterine Papillary Serous Carcinoma	84	Uterine Papillary Serous Carcinoma	85	Uterine Endometrioid Carcinoma	85	Uterine Papillary Serous Carcinoma	86
slide_626	Uterine Endometrioid Carcinoma	Uterine Endometrioid Carcinoma	76	Uterine Endometrioid Carcinoma	78	Uterine Endometrioid Carcinoma	79	Uterine Endometrioid Carcinoma	85	Uterine Endometrioid Carcinoma	85
slide_627	Uterine Endometrioid Carcinoma	Uterine Papillary Serous Carcinoma	65	Uterine Endometrioid Carcinoma	92	Uterine Endometrioid Carcinoma	95	Uterine Endometrioid Carcinoma	98	Uterine Papillary Serous Carcinoma	100
slide_628	Uterine Endometrioid Carcinoma	Uterine Endometrioid Carcinoma	95	Uterine Endometrioid Carcinoma	93	Uterine Endometrioid Carcinoma	96	Uterine Endometrioid Carcinoma	97	Uterine Endometrioid Carcinoma	99
slide_629	Uterine Endometrioid Carcinoma	Uterine Papillary Serous Carcinoma	82	Uterine Papillary Serous Carcinoma	84	Uterine Papillary Serous Carcinoma	88	Uterine Papillary Serous Carcinoma	90	Uterine Papillary Serous Carcinoma	90
slide_630	Uterine Endometrioid Carcinoma	Uterine Endometrioid Carcinoma	90	Uterine Endometrioid Carcinoma	119	Uterine Endometrioid Carcinoma	119	Uterine Endometrioid Carcinoma	124	Uterine Endometrioid Carcinoma	128
slide_631	Uterine Endometrioid Carcinoma	Uterine Papillary Serous Carcinoma	73	Uterine Papillary Serous Carcinoma	75	Uterine Endometrioid Carcinoma	77	Uterine Endometrioid Carcinoma	81	Uterine Papillary Serous Carcinoma	82
slide_632	Uterine Endometrioid Carcinoma	Uterine Endometrioid Carcinoma	76	Uterine Endometrioid Carcinoma	80	Uterine Endometrioid Carcinoma	85	Uterine Endometrioid Carcinoma	74	Uterine Endometrioid Carcinoma	82
slide_633	Uterine Endometrioid Carcinoma	Uterine Papillary Serous Carcinoma	84	Uterine Papillary Serous Carcinoma	98	Uterine Papillary Serous Carcinoma	87	High Grade Serous Ovarian Cancer	90	Uterine Endometrioid Carcinoma	94
slide_634	Uterine Endometrioid Carcinoma	Uterine Papillary Serous Carcinoma	96	Uterine Papillary Serous Carcinoma	103	Uterine Papillary Serous Carcinoma	96	Uterine Endometrioid Carcinoma	82	Uterine Endometrioid Carcinoma	84
slide_635	Uterine Endometrioid Carcinoma	Uterine Endometrioid Carcinoma	85	Uterine Endometrioid Carcinoma	86	Uterine Endometrioid Carcinoma	88	Uterine Endometrioid Carcinoma	88	Uterine Endometrioid Carcinoma	89
slide_636	Uterine Endometrioid Carcinoma	Uterine Endometrioid Carcinoma	90	Uterine Endometrioid Carcinoma	96	Uterine Endometrioid Carcinoma	101	Uterine Endometrioid Carcinoma	91	Uterine Endometrioid Carcinoma	84
slide_637	Uterine Endometrioid Carcinoma	Uterine Endometrioid Carcinoma	81	Uterine Endometrioid Carcinoma	70	Uterine Endometrioid Carcinoma	81	Uterine Endometrioid Carcinoma	83	Uterine Endometrioid Carcinoma	84
slide_638	Uterine Endometrioid Carcinoma	Uterine Endometrioid Carcinoma	89	Uterine Endometrioid Carcinoma	91	Uterine Endometrioid Carcinoma	93	Uterine Endometrioid Carcinoma	94	Uterine Endometrioid Carcinoma	95
slide_639	Uterine Endometrioid Carcinoma	Uterine Papillary Serous Carcinoma	80	Uterine Endometrioid Carcinoma	93	Uterine Endometrioid Carcinoma	94	Uterine Endometrioid Carcinoma	94	Uterine Papillary Serous Carcinoma	94
slide_640	Uterine Endometrioid Carcinoma	Uterine Endometrioid Carcinoma	55	Uterine Endometrioid Carcinoma	74	Uterine Endometrioid Carcinoma	85	Uterine Endometrioid Carcinoma	85	Uterine Endometrioid Carcinoma	86
slide_641	Uterine Endometrioid Carcinoma	Uterine Endometrioid Carcinoma	96	High Grade Serous Ovarian Cancer	97	Uterine Endometrioid Carcinoma	97	Uterine Endometrioid Carcinoma	98	Uterine Endometrioid Carcinoma	98
slide_642	Uterine Endometrioid Carcinoma	Uterine Papillary Serous Carcinoma	83	Uterine Papillary Serous Carcinoma	88	Uterine Papillary Serous Carcinoma	93	Uterine Papillary Serous Carcinoma	93	Uterine Endometrioid Carcinoma	97
slide_643	Uterine Endometrioid Carcinoma	Uterine Papillary Serous Carcinoma	85	Uterine Papillary Serous Carcinoma	99	Uterine Papillary Serous Carcinoma	94	Uterine Papillary Serous Carcinoma	99	Uterine Endometrioid Carcinoma	100
slide_644	Uterine Endometrioid Carcinoma	Uterine Endometrioid Carcinoma	71	Uterine Endometrioid Carcinoma	77	Uterine Endometrioid Carcinoma	77	Uterine Endometrioid Carcinoma	78	Uterine Endometrioid Carcinoma	80
slide_645	Uterine Endometrioid Carcinoma	High Grade Serous Ovarian Cancer	96	High Grade Serous Ovarian Cancer	98	Uterine Endometrioid Carcinoma	99	High Grade Serous Ovarian Cancer	86	Uterine Papillary Serous Carcinoma	87
slide_646	Uterine Endometrioid Carcinoma	Uterine Endometrioid Carcinoma	75	Uterine Endometrioid Carcinoma	76	Uterine Endometrioid Carcinoma	77	Uterine Endometrioid Carcinoma	79	Uterine Endometrioid Carcinoma	82
slide_647	Uterine Endometrioid Carcinoma	Uterine Endometrioid Carcinoma	71	Uterine Endometrioid Carcinoma	98	Uterine Endometrioid Carcinoma	100	Uterine Endometrioid Carcinoma	104	Uterine Endometrioid Carcinoma	111
slide_648	Uterine Endometrioid Carcinoma	Uterine Endometrioid Carcinoma	89	Uterine Papillary Serous Carcinoma	89	Uterine Papillary Serous Carcinoma	93	Uterine Papillary Serous Carcinoma	93	Uterine Papillary Serous Carcinoma	93
slide_649	Uterine Endometrioid Carcinoma	Uterine Endometrioid Carcinoma	75	Uterine Endometrioid Carcinoma	80	Uterine Endometrioid Carcinoma	80	Uterine Endometrioid Carcinoma	84	Uterine Endometrioid Carcinoma	87
slide_650	Uterine Endometrioid Carcinoma	Uterine Endometrioid Carcinoma	97	Uterine Endometrioid Carcinoma	100	Uterine Endometrioid Carcinoma	103	Uterine Endometrioid Carcinoma	103	Uterine Endometrioid Carcinoma	111
slide_651	Uterine Endometrioid Carcinoma	Uterine Endometrioid Carcinoma	86	Uterine Endometrioid Carcinoma	89	Uterine Endometrioid Carcinoma	90	Uterine Endometrioid Carcinoma	81	Uterine Endometrioid Carcinoma	85
slide_652	Uterine Endometrioid Carcinoma	Uterine Endometrioid Carcinoma	78	Uterine Endometrioid Carcinoma	82	Uterine Endometrioid Carcinoma	86	Uterine Endometrioid Carcinoma	88	Uterine Endometrioid Carcinoma	88
slide_653	Uterine Endometrioid Carcinoma	Clear Cell Ovarian Cancer	91	Uterine Endometrioid Carcinoma	100	Clear Cell Ovarian Cancer	103	Uterine Endometrioid Carcinoma	95	Clear Cell Ovarian Cancer	97
slide_654	Uterine Endometrioid Carcinoma	Uterine Endometrioid Carcinoma	64	Uterine Endometrioid Carcinoma	66	Uterine Endometrioid Carcinoma	73	Uterine Endometrioid Carcinoma	75	Uterine Endometrioid Carcinoma	76
slide_655	Uterine Endometrioid Carcinoma	Uterine Endometrioid Carcinoma	97	Uterine Endometrioid Carcinoma	106	Uterine Endometrioid Carcinoma	113	Uterine Endometrioid Carcinoma	118	Uterine Endometrioid Carcinoma	119
slide_656	Uterine Endometrioid Carcinoma	Uterine Endometrioid Carcinoma	69	Uterine Endometrioid Carcinoma	78	Uterine Endometrioid Carcinoma	90	Uterine Endometrioid Carcinoma	91	Uterine Endometrioid Carcinoma	84
slide_657	Uterine Endometrioid Carcinoma	High Grade Serous Ovarian Cancer	85	Uterine Endometrioid Carcinoma	87	High Grade Serous Ovarian Cancer	91	Uterine Endometrioid Carcinoma	94	Uterine Papillary Serous Carcinoma	97
slide_658	Uterine Endometrioid Carcinoma	Uterine Endometrioid Carcinoma	79	Uterine Endometrioid Carcinoma	87	Uterine Endometrioid Carcinoma	93	High Grade Serous Ovarian Cancer	94	Uterine Endometrioid Carcinoma	96
slide_659	Uterine Endometrioid Carcinoma	Uterine Endometrioid Carcinoma	81	Uterine Endometrioid Carcinoma	84	Uterine Endometrioid Carcinoma	88	Uterine Endometrioid Carcinoma	95	Uterine Endometrioid Carcinoma	95
slide_660	Uterine Endometrioid Carcinoma	Uterine Endometrioid Carcinoma	74	Uterine Endometrioid Carcinoma	75	Uterine Papillary Serous Carcinoma	76	Uterine Endometrioid Carcinoma	79	Uterine Papillary Serous Carcinoma	85
slide_661	Uterine Endometrioid Carcinoma	Uterine Endometrioid Carcinoma	83	Uterine Endometrioid Carcinoma	89	Uterine Endometrioid Carcinoma	88	Uterine Endometrioid Carcinoma	88	Uterine Endometrioid Carcinoma	91
slide_662	Uterine Endometrioid Carcinoma	Uterine Papillary Serous Carcinoma	89	Uterine Papillary Serous Carcinoma	107	Uterine Papillary Serous Carcinoma	92	High Grade Serous Ovarian Cancer	103	Uterine Papillary Serous Carcinoma	107
slide_663	Uterine Endometrioid Carcinoma	Uterine Papillary Serous Carcinoma	88	Uterine Endometrioid Carcinoma	88	Uterine Papillary Serous Carcinoma	78	Uterine Endometrioid Carcinoma	95	Uterine Endometrioid Carcinoma	97
slide_664	Uterine Endometrioid Carcinoma	Uterine Endometrioid Carcinoma	76	Uterine Endometrioid Carcinoma	80	Uterine Endometrioid Carcinoma	82	Uterine Endometrioid Carcinoma	85	Uterine Endometrioid Carcinoma	86
slide_665	Uterine Endometrioid Carcinoma	Uterine Endometrioid Carcinoma	68	Uterine Endometrioid Carcinoma	80	Uterine Endometrioid Carcinoma	86	Uterine Endometrioid Carcinoma	97	Uterine Endometrioid Carcinoma	89
slide_666	Uterine Endometrioid Carcinoma	Uterine Endometrioid Carcinoma	74	High Grade Serous Ovarian Cancer	77	High Grade Serous Ovarian Cancer	78	High Grade Serous Ovarian Cancer	79	High Grade Serous Ovarian Cancer	82
slide_667	Uterine Endometrioid Carcinoma	Uterine Endometrioid Carcinoma	80	Uterine Endometrioid Carcinoma	85	Uterine Endometrioid Carcinoma	88	Uterine Endometrioid Carcinoma	89	Uterine Endometrioid Carcinoma	89
slide_668	Uterine Endometrioid Carcinoma	High Grade Serous Ovarian Cancer	90	High Grade Serous Ovarian Cancer	81	Uterine Endometrioid Carcinoma	85	High Grade Serous Ovarian Cancer	91	Uterine Papillary Serous Carcinoma	94
slide_669	Uterine Endometrioid Carcinoma	Uterine Endometrioid Carcinoma	83	Uterine Endometrioid Carcinoma	91	Uterine Endometrioid Carcinoma	106	Uterine Endometrioid Carcinoma	107	Uterine Endometrioid Carcinoma	119
slide_670	Uterine Endometrioid Carcinoma	Uterine Papillary Serous Carcinoma	91	Uterine Papillary Serous Carcinoma	95	Uterine Endometrioid Carcinoma	98	Uterine Papillary Serous Carcinoma	84	High Grade Serous Ovarian Cancer	89
slide_671	Uterine Endometrioid Carcinoma	Uterine Endometrioid Carcinoma	89	Uterine Endometrioid Carcinoma	90	Uterine Endometrioid Carcinoma	92	Uterine Endometrioid Carcinoma	78	Uterine Endometrioid Carcinoma	80
slide_672	Uterine Endometrioid Carcinoma	Uterine Endometrioid Carcinoma	82	Uterine Endometrioid Carcinoma	83	Uterine Endometrioid Carcinoma	83	Uterine Endometrioid Carcinoma	84	Uterine Endometrioid Carcinoma	86
slide_673	Uterine Endometrioid Carcinoma	Uterine Endometrioid Carcinoma	98	Uterine Endometrioid Carcinoma	100	Uterine Endometrioid Carcinoma	103	Uterine Endometrioid Carcinoma	107	Uterine Endometrioid Carcinoma	112
slide_674	Uterine Endometrioid Carcinoma	Uterine Endometrioid Carcinoma	84	Uterine Endometrioid Carcinoma	95	Uterine Endometrioid Carcinoma	96	Uterine Endometrioid Carcinoma	75	Uterine Endometrioid Carcinoma	84
slide_675	Uterine Endometrioid Carcinoma	Uterine Endometrioid Carcinoma	86	High Grade Serous Ovarian Cancer	88	High Grade Serous Ovarian Cancer	91	Uterine Endometrioid Carcinoma	97	Uterine Endometrioid Carcinoma	98
slide_676	Uterine Endometrioid Carcinoma	Uterine Endometrioid Carcinoma	84	Uterine Endometrioid Carcinoma	89	Uterine Endometrioid Carcinoma	96	Uterine Endometrioid Carcinoma	85	Uterine Endometrioid Carcinoma	86
slide_677	Uterine Endometrioid Carcinoma	Endometrioid Ovarian Cancer	96	Endometrioid Ovarian Cancer	99	Endometrioid Ovarian Cancer	86	Uterine Endometrioid Carcinoma	87	Uterine Endometrioid Carcinoma	96
slide_678	Uterine Endometrioid Carcinoma	Uterine Papillary Serous Carcinoma	78	Uterine Endometrioid Carcinoma	86	Uterine Endometrioid Carcinoma	89	Uterine Endometrioid Carcinoma	94	Uterine Endometrioid Carcinoma	78
slide_679	Uterine Endometrioid Carcinoma	Uterine Endometrioid Carcinoma	78	Uterine Endometrioid Carcinoma	79	Uterine Endometrioid Carcinoma	86	Uterine Endometrioid Carcinoma	87	Uterine Endometrioid Carcinoma	90
slide_680	Uterine Endometrioid Carcinoma	Uterine Endometrioid Carcinoma	92	Uterine Endometrioid Carcinoma	97	Uterine Endometrioid Carcinoma	105	Uterine Endometrioid Carcinoma	106	Uterine Endometrioid Carcinoma	107
slide_681	Uterine Endometrioid Carcinoma	Uterine Endometrioid Carcinoma	91	Uterine Endometrioid Carcinoma	91	High Grade Serous Ovarian Cancer	95	Uterine Endometrioid Carcinoma	86	Uterine Papillary Serous Carcinoma	90
slide_682	Uterine Endometrioid Carcinoma	Uterine Papillary Serous Carcinoma	65	Uterine Papillary Serous Carcinoma	68	Uterine Papillary Serous Carcinoma	70	Uterine Endometrioid Carcinoma	70	Uterine Endometrioid Carcinoma	73
slide_683	Uterine Endometrioid Carcinoma	Uterine Endometrioid Carcinoma	78	Uterine Endometrioid Carcinoma	81	Uterine Endometrioid Carcinoma	85	Uterine Endometrioid Carcinoma	89	Uterine Endometrioid Carcinoma	72
slide_684	Uterine Endometrioid Carcinoma	Clear Cell Ovarian Cancer	64	Uterine Endometrioid Carcinoma	101	Uterine Endometrioid Carcinoma	85	High Grade Serous Ovarian Cancer	94	Uterine Endometrioid Carcinoma	84
slide_685	Uterine Endometrioid Carcinoma	Uterine Endometrioid Carcinoma	94	Uterine Endometrioid Carcinoma	94	Uterine Endometrioid Carcinoma	95	Uterine Endometrioid Carcinoma	97	Uterine Endometrioid Carcinoma	101
slide_686	Uterine Endometrioid Carcinoma	Uterine Papillary Serous Carcinoma	74	Uterine Endometrioid Carcinoma	85	Uterine Endometrioid Carcinoma	88	High Grade Serous Ovarian Cancer	95	Uterine Papillary Serous Carcinoma	98
slide_687	Uterine Endometrioid Carcinoma	Uterine Endometrioid Carcinoma	81	Uterine Endometrioid Carcinoma	84	Uterine Endometrioid Carcinoma	90	Uterine Endometrioid Carcinoma	88	Uterine Endometrioid Carcinoma	91
slide_688	Uterine Endometrioid Carcinoma	Uterine Endometrioid Carcinoma	74	Uterine Endometrioid Carcinoma	91	Uterine Endometrioid Carcinoma	98	Uterine Endometrioid Carcinoma	98	Uterine Endometrioid Carcinoma	107
slide_689	Uterine Endometrioid Carcinoma	Uterine Endometrioid Carcinoma	89	Uterine Papillary Serous Carcinoma	92	Uterine Papillary Serous Carcinoma	95	Uterine Endometrioid Carcinoma	97	Uterine Endometrioid Carcinoma	98
slide_690	Uterine Endometrioid Carcinoma	Uterine Papillary Serous Carcinoma	90	Uterine Papillary Serous Carcinoma	87	Uterine Papillary Serous Carcinoma	92	High Grade Serous Ovarian Cancer	94	Uterine Endometrioid Carcinoma	94
slide_691	Uterine Endometrioid Carcinoma	Uterine Endometrioid Carcinoma	79	Uterine Endometrioid Carcinoma	79	Uterine Endometrioid Carcinoma	82	Uterine Endometrioid Carcinoma	83	Uterine Endometrioid Carcinoma	90
slide_692	Uterine Endometrioid Carcinoma	Uterine Endometrioid Carcinoma	98	Uterine Endometrioid Carcinoma	102	Uterine Endometrioid Carcinoma	102	Uterine Endometrioid Carcinoma	105	Uterine Endometrioid Carcinoma	81
slide_693	Uterine Endometrioid Carcinoma	Uterine Endometrioid Carcinoma	99	Uterine Endometrioid Carcinoma	99	Uterine Endometrioid Carcinoma	102	Uterine Endometrioid Carcinoma	103	Uterine Endometrioid Carcinoma	87
slide_694	Uterine Endometrioid Carcinoma	Uterine Endometrioid Carcinoma	71	High Grade Serous Ovarian Cancer	84	Uterine Endometrioid Carcinoma	90	Uterine Endometrioid Carcinoma	95	Uterine Endometrioid Carcinoma	89
slide_695	Uterine Endometrioid Carcinoma	Uterine Endometrioid Carcinoma	94	Uterine Papillary Serous Carcinoma	98	Uterine Endometrioid Carcinoma	100	Uterine Papillary Serous Carcinoma	71	Uterine Endometrioid Carcinoma	95
slide_696	Uterine Endometrioid Carcinoma	Uterine Endometrioid Carcinoma	75	Uterine Endometrioid Carcinoma	75	Uterine Endometrioid Carcinoma	79	Uterine Endometrioid Carcinoma	81	Uterine Endometrioid Carcinoma	85
slide_697	Uterine Endometrioid Carcinoma	Uterine Endometrioid Carcinoma	70	Uterine Endometrioid Carcinoma	76	Uterine Endometrioid Carcinoma	80	Uterine Endometrioid Carcinoma	85	Uterine Endometrioid Carcinoma	86
slide_698	Uterine Endometrioid Carcinoma	Uterine Endometrioid Carcinoma	85	Uterine Endometrioid Carcinoma	87	Uterine Endometrioid Carcinoma	87	Uterine Endometrioid Carcinoma	88	Uterine Endometrioid Carcinoma	89
slide_699	Uterine Endometrioid Carcinoma	Uterine Endometrioid Carcinoma	64	Uterine Endometrioid Carcinoma	107	Uterine Endometrioid Carcinoma	111	Uterine Endometrioid Carcinoma	120	Uterine Endometrioid Carcinoma	99
slide_700	Uterine Endometrioid Carcinoma	Uterine Papillary Serous Carcinoma	80	Uterine Endometrioid Carcinoma	99	Uterine Papillary Serous Carcinoma	84	Uterine Papillary Serous Carcinoma	85	Uterine Endometrioid Carcinoma	93
slide_701	Uterine Endometrioid Carcinoma	Uterine Endometrioid Carcinoma	90	Uterine Endometrioid Carcinoma	106	Uterine Endometrioid Carcinoma	109	Uterine Endometrioid Carcinoma	109	Uterine Endometrioid Carcinoma	114
slide_702	Uterine Endometrioid Carcinoma	Uterine Endometrioid Carcinoma	75	Uterine Endometrioid Carcinoma	78	Uterine Endometrioid Carcinoma	80	Uterine Endometrioid Carcinoma	81	Uterine Endometrioid Carcinoma	86
slide_703	Uterine Endometrioid Carcinoma	Uterine Papillary Serous Carcinoma	78	Uterine Endometrioid Carcinoma	95	Uterine Endometrioid Carcinoma	97	Uterine Endometrioid Carcinoma	99	Uterine Papillary Serous Carcinoma	89
slide_704	Uterine Endometrioid Carcinoma	Uterine Endometrioid Carcinoma	69	Uterine Endometrioid Carcinoma	78	Uterine Endometrioid Carcinoma	72	Uterine Endometrioid Carcinoma	76	Uterine Endometrioid Carcinoma	82
slide_705	Uterine Endometrioid Carcinoma	Uterine Papillary Serous Carcinoma	69	Uterine Papillary Serous Carcinoma	83	Uterine Papillary Serous Carcinoma	76	Uterine Papillary Serous Carcinoma	80	Uterine Endometrioid Carcinoma	81
slide_706	Uterine Endometrioid Carcinoma	High Grade Serous Ovarian Cancer	92	Uterine Papillary Serous Carcinoma	80	Uterine Endometrioid Carcinoma	81	Uterine Endometrioid Carcinoma	89	High Grade Serous Ovarian Cancer	90
slide_707	Uterine Endometrioid Carcinoma	Clear Cell Ovarian Cancer	89	Clear Cell Ovarian Cancer	91	Clear Cell Ovarian Cancer	97	Clear Cell Ovarian Cancer	98	Uterine Endometrioid Carcinoma	102
slide_708	Uterine Endometrioid Carcinoma	Uterine Endometrioid Carcinoma	99	Uterine Endometrioid Carcinoma	103	Uterine Endometrioid Carcinoma	87	Uterine Endometrioid Carcinoma	90	Uterine Endometrioid Carcinoma	92
slide_709	Uterine Endometrioid Carcinoma	Uterine Endometrioid Carcinoma	82	Uterine Endometrioid Carcinoma	85	Uterine Endometrioid Carcinoma	88	Uterine Endometrioid Carcinoma	95	Uterine Endometrioid Carcinoma	82
slide_710	Uterine Endometrioid Carcinoma	Uterine Endometrioid Carcinoma	86	Uterine Endometrioid Carcinoma	94	Uterine Endometrioid Carcinoma	96	Uterine Endometrioid Carcinoma	85	Uterine Endometrioid Carcinoma	93
slide_711	Uterine Endometrioid Carcinoma	Uterine Endometrioid Carcinoma	88	Uterine Papillary Serous Carcinoma	102	High Grade Serous Ovarian Cancer	104	Uterine Papillary Serous Carcinoma	100	Uterine Papillary Serous Carcinoma	106
slide_712	Uterine Endometrioid Carcinoma	Uterine Endometrioid Carcinoma	86	Uterine Endometrioid Carcinoma	90	Uterine Endometrioid Carcinoma	65	Uterine Endometrioid Carcinoma	70	Uterine Endometrioid Carcinoma	79
slide_713	Uterine Endometrioid Carcinoma	Uterine Endometrioid Carcinoma	103	Endometrioid Ovarian Cancer	106	Uterine Endometrioid Carcinoma	106	High Grade Serous Ovarian Cancer	108	Uterine Endometrioid Carcinoma	108
slide_714	Uterine Endometrioid Carcinoma	Uterine Endometrioid Carcinoma	85	Uterine Endometrioid Carcinoma	98	Uterine Endometrioid Carcinoma	99	Uterine Endometrioid Carcinoma	100	Uterine Endometrioid Carcinoma	100
slide_715	Uterine Endometrioid Carcinoma	High Grade Serous Ovarian Cancer	70	High Grade Serous Ovarian Cancer	71	High Grade Serous Ovarian Cancer	75	High Grade Serous Ovarian Cancer	76	High Grade Serous Ovarian Cancer	81
slide_716	Uterine Endometrioid Carcinoma	Uterine Papillary Serous Carcinoma	92	Uterine Endometrioid Carcinoma	107	Uterine Endometrioid Carcinoma	110	Uterine Endometrioid Carcinoma	111	Uterine Endometrioid Carcinoma	93
slide_717	Uterine Endometrioid Carcinoma	Uterine Endometrioid Carcinoma	81	Uterine Endometrioid Carcinoma	93	Uterine Endometrioid Carcinoma	94	Uterine Endometrioid Carcinoma	86	Uterine Endometrioid Carcinoma	87
slide_718	Uterine Endometrioid Carcinoma	Uterine Endometrioid Carcinoma	78	Uterine Endometrioid Carcinoma	80	Uterine Endometrioid Carcinoma	80	Uterine Endometrioid Carcinoma	81	Uterine Endometrioid Carcinoma	82
slide_719	Uterine Endometrioid Carcinoma	Endometrioid Ovarian Cancer	96	Endometrioid Ovarian Cancer	99	Uterine Endometrioid Carcinoma	105	High Grade Serous Ovarian Cancer	106	Uterine Endometrioid Carcinoma	106
slide_720	Uterine Endometrioid Carcinoma	Uterine Endometrioid Carcinoma	95	Uterine Endometrioid Carcinoma	101	Uterine Endometrioid Carcinoma	101	Uterine Endometrioid Carcinoma	102	Uterine Endometrioid Carcinoma	103
slide_721	Uterine Endometrioid Carcinoma	Uterine Endometrioid Carcinoma	86	Uterine Endometrioid Carcinoma	98	Uterine Endometrioid Carcinoma	91	Uterine Endometrioid Carcinoma	92	Uterine Papillary Serous Carcinoma	93
slide_722	Clear Cell Ovarian Cancer	Clear Cell Ovarian Cancer	82	Clear Cell Ovarian Cancer	91	High Grade Serous Ovarian Cancer	92	Clear Cell Ovarian Cancer	86	Clear Cell Ovarian Cancer	88
slide_723	Clear Cell Ovarian Cancer	Clear Cell Ovarian Cancer	95	Clear Cell Ovarian Cancer	96	Uterine Endometrioid Carcinoma	104	Clear Cell Ovarian Cancer	107	Clear Cell Ovarian Cancer	108
slide_724	Clear Cell Ovarian Cancer	Clear Cell Ovarian Cancer	91	Clear Cell Ovarian Cancer	92	Uterine Papillary Serous Carcinoma	94	High Grade Serous Ovarian Cancer	98	Uterine Endometrioid Carcinoma	100
slide_725	Clear Cell Ovarian Cancer	Clear Cell Ovarian Cancer	88	Clear Cell Ovarian Cancer	94	Clear Cell Ovarian Cancer	98	Clear Cell Ovarian Cancer	98	Uterine Endometrioid Carcinoma	81
slide_726	Clear Cell Ovarian Cancer	High Grade Serous Ovarian Cancer	92	Endometrioid Ovarian Cancer	108	High Grade Serous Ovarian Cancer	111	Endometrioid Ovarian Cancer	100	Uterine Endometrioid Carcinoma	109
slide_727	Clear Cell Ovarian Cancer	Clear Cell Ovarian Cancer	103	Clear Cell Ovarian Cancer	104	Clear Cell Ovarian Cancer	97	Clear Cell Ovarian Cancer	98	High Grade Serous Ovarian Cancer	106
slide_728	Clear Cell Ovarian Cancer	Clear Cell Ovarian Cancer	77	Clear Cell Ovarian Cancer	80	Clear Cell Ovarian Cancer	105	Clear Cell Ovarian Cancer	103	Uterine Endometrioid Carcinoma	106
slide_729	Clear Cell Ovarian Cancer	Clear Cell Ovarian Cancer	83	Uterine Endometrioid Carcinoma	101	Uterine Papillary Serous Carcinoma	102	Uterine Endometrioid Carcinoma	95	Uterine Papillary Serous Carcinoma	100
slide_730	Clear Cell Ovarian Cancer	Uterine Endometrioid Carcinoma	77	Uterine Endometrioid Carcinoma	88	Uterine Endometrioid Carcinoma	94	Uterine Endometrioid Carcinoma	95	Uterine Endometrioid Carcinoma	96
slide_731	Clear Cell Ovarian Cancer	Clear Cell Ovarian Cancer	104	Uterine Endometrioid Carcinoma	114	Clear Cell Ovarian Cancer	105	Clear Cell Ovarian Cancer	112	High Grade Serous Ovarian Cancer	100
slide_732	Clear Cell Ovarian Cancer	Uterine Endometrioid Carcinoma	74	High Grade Serous Ovarian Cancer	92	High Grade Serous Ovarian Cancer	92	High Grade Serous Ovarian Cancer	88	Uterine Papillary Serous Carcinoma	92
slide_733	Clear Cell Ovarian Cancer	Uterine Endometrioid Carcinoma	68	Uterine Endometrioid Carcinoma	93	Uterine Endometrioid Carcinoma	111	Uterine Endometrioid Carcinoma	122	Uterine Endometrioid Carcinoma	124
slide_734	Clear Cell Ovarian Cancer	Clear Cell Ovarian Cancer	98	Uterine Endometrioid Carcinoma	100	Clear Cell Ovarian Cancer	107	Clear Cell Ovarian Cancer	102	Clear Cell Ovarian Cancer	103
slide_735	Clear Cell Ovarian Cancer	Clear Cell Ovarian Cancer	92	Clear Cell Ovarian Cancer	94	Uterine Endometrioid Carcinoma	110	Clear Cell Ovarian Cancer	114	Uterine Papillary Serous Carcinoma	115
slide_736	Clear Cell Ovarian Cancer	Uterine Papillary Serous Carcinoma	98	Uterine Endometrioid Carcinoma	99	Uterine Papillary Serous Carcinoma	86	Uterine Endometrioid Carcinoma	96	Uterine Endometrioid Carcinoma	97
slide_737	Clear Cell Ovarian Cancer	Clear Cell Ovarian Cancer	89	Clear Cell Ovarian Cancer	110	Clear Cell Ovarian Cancer	119	Uterine Endometrioid Carcinoma	106	Uterine Endometrioid Carcinoma	112
slide_738	Clear Cell Ovarian Cancer	High Grade Serous Ovarian Cancer	96	High Grade Serous Ovarian Cancer	110	High Grade Serous Ovarian Cancer	86	Endometrioid Ovarian Cancer	91	High Grade Serous Ovarian Cancer	100
slide_739	Clear Cell Ovarian Cancer	Clear Cell Ovarian Cancer	90	Uterine Endometrioid Carcinoma	108	Clear Cell Ovarian Cancer	110	Clear Cell Ovarian Cancer	114	Uterine Endometrioid Carcinoma	116
slide_740	Clear Cell Ovarian Cancer	High Grade Serous Ovarian Cancer	75	Uterine Endometrioid Carcinoma	95	Uterine Endometrioid Carcinoma	96	High Grade Serous Ovarian Cancer	98	High Grade Serous Ovarian Cancer	104
slide_741	Clear Cell Ovarian Cancer
slide_742	Clear Cell Ovarian Cancer	Clear Cell Ovarian Cancer	95	Clear Cell Ovarian Cancer	107	Uterine Papillary Serous Carcinoma	113	Clear Cell Ovarian Cancer	92	Clear Cell Ovarian Cancer	95
slide_743	Clear Cell Ovarian Cancer	Clear Cell Ovarian Cancer	94	Clear Cell Ovarian Cancer	101	Clear Cell Ovarian Cancer	88	Uterine Endometrioid Carcinoma	101	High Grade Serous Ovarian Cancer	96
slide_744	Clear Cell Ovarian Cancer	Clear Cell Ovarian Cancer	80	High Grade Serous Ovarian Cancer	95	Clear Cell Ovarian Cancer	76	Uterine Endometrioid Carcinoma	99	Uterine Papillary Serous Carcinoma	89
slide_745	Clear Cell Ovarian Cancer	Clear Cell Ovarian Cancer	99	Clear Cell Ovarian Cancer	106	Clear Cell Ovarian Cancer	107	Uterine Endometrioid Carcinoma	108	Uterine Endometrioid Carcinoma	100
slide_746	Clear Cell Ovarian Cancer	Clear Cell Ovarian Cancer	94	Uterine Endometrioid Carcinoma	97	Endometrioid Ovarian Cancer	101	Clear Cell Ovarian Cancer	103	Endometrioid Ovarian Cancer	94
slide_747	Clear Cell Ovarian Cancer	Clear Cell Ovarian Cancer	88	Clear Cell Ovarian Cancer	99	Clear Cell Ovarian Cancer	102	Clear Cell Ovarian Cancer	108	Uterine Endometrioid Carcinoma	109
slide_748	Clear Cell Ovarian Cancer	High Grade Serous Ovarian Cancer	82	High Grade Serous Ovarian Cancer	87	High Grade Serous Ovarian Cancer	91	Uterine Endometrioid Carcinoma	95	High Grade Serous Ovarian Cancer	97
slide_749	Clear Cell Ovarian Cancer	Clear Cell Ovarian Cancer	84	Clear Cell Ovarian Cancer	97	Clear Cell Ovarian Cancer	98	Clear Cell Ovarian Cancer	100	Clear Cell Ovarian Cancer	87
slide_750	Clear Cell Ovarian Cancer	Clear Cell Ovarian Cancer	87	Uterine Endometrioid Carcinoma	101	Clear Cell Ovarian Cancer	88	Clear Cell Ovarian Cancer	91	Clear Cell Ovarian Cancer	98
slide_751	Clear Cell Ovarian Cancer	Uterine Endometrioid Carcinoma	96	Uterine Endometrioid Carcinoma	104	Uterine Endometrioid Carcinoma	110	Uterine Endometrioid Carcinoma	113	High Grade Serous Ovarian Cancer	101
slide_752	Clear Cell Ovarian Cancer	Clear Cell Ovarian Cancer	78	Clear Cell Ovarian Cancer	85	Clear Cell Ovarian Cancer	89	Clear Cell Ovarian Cancer	90	High Grade Serous Ovarian Cancer	84
slide_753	Clear Cell Ovarian Cancer	Clear Cell Ovarian Cancer	102	Endometrioid Ovarian Cancer	102	Clear Cell Ovarian Cancer	106	Clear Cell Ovarian Cancer	112	Uterine Endometrioid Carcinoma	89
slide_754	Clear Cell Ovarian Cancer	Uterine Endometrioid Carcinoma	99	Uterine Endometrioid Carcinoma	99	Uterine Endometrioid Carcinoma	100	Uterine Endometrioid Carcinoma	101	Uterine Endometrioid Carcinoma	102
slide_755	Clear Cell Ovarian Cancer	Clear Cell Ovarian Cancer	84	Clear Cell Ovarian Cancer	88	High Grade Serous Ovarian Cancer	93	Uterine Papillary Serous Carcinoma	93	Uterine Papillary Serous Carcinoma	84
slide_756	Clear Cell Ovarian Cancer	Clear Cell Ovarian Cancer	88	Uterine Endometrioid Carcinoma	99	Clear Cell Ovarian Cancer	101	Clear Cell Ovarian Cancer	103	High Grade Serous Ovarian Cancer	103
slide_757	Clear Cell Ovarian Cancer	High Grade Serous Ovarian Cancer	97	High Grade Serous Ovarian Cancer	124	High Grade Serous Ovarian Cancer	100	High Grade Serous Ovarian Cancer	102	High Grade Serous Ovarian Cancer	105
slide_758	Clear Cell Ovarian Cancer	Uterine Endometrioid Carcinoma	53	Uterine Papillary Serous Carcinoma	79	High Grade Serous Ovarian Cancer	95	Uterine Endometrioid Carcinoma	96	Uterine Papillary Serous Carcinoma	62
slide_759	Clear Cell Ovarian Cancer	High Grade Serous Ovarian Cancer	93	High Grade Serous Ovarian Cancer	95	High Grade Serous Ovarian Cancer	96	High Grade Serous Ovarian Cancer	96	Uterine Endometrioid Carcinoma	97
slide_760	Clear Cell Ovarian Cancer	Clear Cell Ovarian Cancer	96	High Grade Serous Ovarian Cancer	104	Uterine Endometrioid Carcinoma	98	High Grade Serous Ovarian Cancer	89	Uterine Endometrioid Carcinoma	102
slide_761	Clear Cell Ovarian Cancer	Clear Cell Ovarian Cancer	92	Clear Cell Ovarian Cancer	96	Clear Cell Ovarian Cancer	89	High Grade Serous Ovarian Cancer	93	Clear Cell Ovarian Cancer	96
slide_762	Clear Cell Ovarian Cancer	Clear Cell Ovarian Cancer	94	Clear Cell Ovarian Cancer	73	High Grade Serous Ovarian Cancer	90	Clear Cell Ovarian Cancer	92	High Grade Serous Ovarian Cancer	96
slide_763	Clear Cell Ovarian Cancer	Clear Cell Ovarian Cancer	99	Clear Cell Ovarian Cancer	101	Uterine Endometrioid Carcinoma	102	Clear Cell Ovarian Cancer	106	Clear Cell Ovarian Cancer	106
slide_764	Clear Cell Ovarian Cancer	Clear Cell Ovarian Cancer	104	Clear Cell Ovarian Cancer	106	Clear Cell Ovarian Cancer	108	High Grade Serous Ovarian Cancer	108	Uterine Endometrioid Carcinoma	109
slide_765	Clear Cell Ovarian Cancer	Endometrioid Ovarian Cancer	86	Endometrioid Ovarian Cancer	92	Endometrioid Ovarian Cancer	92	Uterine Endometrioid Carcinoma	93	Uterine Endometrioid Carcinoma	94
slide_766	Clear Cell Ovarian Cancer	High Grade Serous Ovarian Cancer	83	High Grade Serous Ovarian Cancer	94	High Grade Serous Ovarian Cancer	94	High Grade Serous Ovarian Cancer	88	Uterine Endometrioid Carcinoma	79
slide_767	Clear Cell Ovarian Cancer	Clear Cell Ovarian Cancer	97	High Grade Serous Ovarian Cancer	95	High Grade Serous Ovarian Cancer	97	Clear Cell Ovarian Cancer	99	Clear Cell Ovarian Cancer	99
slide_768	Clear Cell Ovarian Cancer	Clear Cell Ovarian Cancer	83	Uterine Endometrioid Carcinoma	85	Clear Cell Ovarian Cancer	90	Clear Cell Ovarian Cancer	94	High Grade Serous Ovarian Cancer	97
slide_769	Clear Cell Ovarian Cancer	Uterine Endometrioid Carcinoma	87	Uterine Endometrioid Carcinoma	89	Uterine Endometrioid Carcinoma	81	Uterine Endometrioid Carcinoma	82	Uterine Endometrioid Carcinoma	84
slide_770	Uterine Papillary Serous Carcinoma	Uterine Endometrioid Carcinoma	70	Uterine Papillary Serous Carcinoma	76	Uterine Endometrioid Carcinoma	87	Uterine Endometrioid Carcinoma	91	Uterine Endometrioid Carcinoma	91
slide_771	Uterine Papillary Serous Carcinoma	Uterine Papillary Serous Carcinoma	99	Uterine Papillary Serous Carcinoma	105	Uterine Papillary Serous Carcinoma	105	Uterine Endometrioid Carcinoma	85	Uterine Papillary Serous Carcinoma	87
slide_772	Uterine Papillary Serous Carcinoma	Uterine Endometrioid Carcinoma	93	Uterine Endometrioid Carcinoma	111	Uterine Endometrioid Carcinoma	108	Uterine Endometrioid Carcinoma	96	Uterine Papillary Serous Carcinoma	103
slide_773	Uterine Papillary Serous Carcinoma	Uterine Endometrioid Carcinoma	77	Uterine Endometrioid Carcinoma	89	Uterine Endometrioid Carcinoma	92	Uterine Endometrioid Carcinoma	93	Uterine Endometrioid Carcinoma	91
slide_774	Uterine Papillary Serous Carcinoma	Endometrioid Ovarian Cancer	73	Uterine Endometrioid Carcinoma	93	High Grade Serous Ovarian Cancer	93	High Grade Serous Ovarian Cancer	94	Endometrioid Ovarian Cancer	42
slide_775	Uterine Papillary Serous Carcinoma	Uterine Papillary Serous Carcinoma	92	Uterine Endometrioid Carcinoma	108	Uterine Papillary Serous Carcinoma	83	Uterine Endometrioid Carcinoma	92	Uterine Endometrioid Carcinoma	97
slide_776	Uterine Papillary Serous Carcinoma	Uterine Papillary Serous Carcinoma	94	Uterine Papillary Serous Carcinoma	100	Uterine Endometrioid Carcinoma	101	Uterine Papillary Serous Carcinoma	87	Uterine Endometrioid Carcinoma	100
slide_777	Uterine Papillary Serous Carcinoma	Uterine Papillary Serous Carcinoma	89	Uterine Papillary Serous Carcinoma	93	Uterine Papillary Serous Carcinoma	96	Uterine Papillary Serous Carcinoma	87	Uterine Papillary Serous Carcinoma	95
slide_778	Uterine Papillary Serous Carcinoma	Uterine Papillary Serous Carcinoma	88	Uterine Endometrioid Carcinoma	89	Uterine Papillary Serous Carcinoma	87	Uterine Endometrioid Carcinoma	91	Uterine Endometrioid Carcinoma	92
slide_779	Uterine Papillary Serous Carcinoma	Uterine Papillary Serous Carcinoma	73	Uterine Endometrioid Carcinoma	89	Uterine Endometrioid Carcinoma	96	Uterine Endometrioid Carcinoma	81	Uterine Endometrioid Carcinoma	90
slide_780	Uterine Papillary Serous Carcinoma	Uterine Endometrioid Carcinoma	95	Uterine Endometrioid Carcinoma	97	Uterine Endometrioid Carcinoma	100	Uterine Endometrioid Carcinoma	100	Uterine Endometrioid Carcinoma	82
slide_781	Uterine Papillary Serous Carcinoma	Endometrioid Ovarian Cancer	80	Endometrioid Ovarian Cancer	83	High Grade Serous Ovarian Cancer	83	High Grade Serous Ovarian Cancer	85	High Grade Serous Ovarian Cancer	85
slide_782	Uterine Papillary Serous Carcinoma	Uterine Papillary Serous Carcinoma	88	Uterine Papillary Serous Carcinoma	88	Uterine Papillary Serous Carcinoma	90	Uterine Papillary Serous Carcinoma	92	Uterine Endometrioid Carcinoma	96
slide_783	Uterine Papillary Serous Carcinoma	Uterine Endometrioid Carcinoma	78	Uterine Endometrioid Carcinoma	80	Uterine Endometrioid Carcinoma	81	Uterine Endometrioid Carcinoma	83	Uterine Papillary Serous Carcinoma	86
slide_784	Uterine Papillary Serous Carcinoma	Uterine Papillary Serous Carcinoma	68	Uterine Endometrioid Carcinoma	89	Uterine Endometrioid Carcinoma	91	Uterine Endometrioid Carcinoma	93	Uterine Papillary Serous Carcinoma	94
slide_785	Uterine Papillary Serous Carcinoma	Uterine Papillary Serous Carcinoma	83	Uterine Papillary Serous Carcinoma	92	Uterine Endometrioid Carcinoma	93	Uterine Endometrioid Carcinoma	94	Uterine Papillary Serous Carcinoma	96
slide_786	Uterine Papillary Serous Carcinoma	Uterine Papillary Serous Carcinoma	71	High Grade Serous Ovarian Cancer	86	Uterine Papillary Serous Carcinoma	64	Uterine Endometrioid Carcinoma	68	Uterine Papillary Serous Carcinoma	70
slide_787	Uterine Papillary Serous Carcinoma	Uterine Endometrioid Carcinoma	95	Uterine Endometrioid Carcinoma	97	Uterine Endometrioid Carcinoma	100	Uterine Endometrioid Carcinoma	115	Uterine Endometrioid Carcinoma	117
slide_788	Uterine Papillary Serous Carcinoma	Uterine Papillary Serous Carcinoma	98	Uterine Endometrioid Carcinoma	104	Uterine Papillary Serous Carcinoma	104	Uterine Papillary Serous Carcinoma	102	High Grade Serous Ovarian Cancer	99
slide_789	Uterine Papillary Serous Carcinoma	Uterine Endometrioid Carcinoma	96	Uterine Endometrioid Carcinoma	117	Uterine Endometrioid Carcinoma	120	Uterine Endometrioid Carcinoma	120	Uterine Endometrioid Carcinoma	123
slide_790	Uterine Papillary Serous Carcinoma	Uterine Papillary Serous Carcinoma	85	Uterine Papillary Serous Carcinoma	85	Uterine Endometrioid Carcinoma	89	Uterine Endometrioid Carcinoma	90	Uterine Endometrioid Carcinoma	81
slide_791	Uterine Papillary Serous Carcinoma	Uterine Endometrioid Carcinoma	73	Uterine Endometrioid Carcinoma	79	Uterine Endometrioid Carcinoma	79	Uterine Papillary Serous Carcinoma	79	Uterine Endometrioid Carcinoma	81
[truncated: 7,243 more rows]

## Sheet: S10
Rare diseases retrieval (BWH independent test set + TCGA)
[truncated: 1,786 more rows]

[truncated: 6 more sheets: S11, S12, S13, S14, S15, S16]
