# Supplementary material for: Fast and scalable search of whole-slide images via self-supervised deep learning
Source: Nat Biomed Eng. 2022 Oct 10;6(12):1420–34. doi: 10.1038/s41551-022-00929-8 (PMC9792371; doi:10.1038/s41551-022-00929-8)
Supplement: Supplementary file 4 — Source data. [file 41551_2022_929_MOESM4_ESM.xlsx]

## Sheet: panel-a
Subtype	Number of slides	mMV1
		SISH	Yottixel
GBM	816	87.62	43
LGG	838	97.02	42.5
ACC	227	95.59	42.5
PCPG	196	91.84	46.25
THCA	518	98.07	50
COAD	441	40.82	32.5
ESCA	158	81.01	30
READ	158	51.9	5
STAD	357	72.55	33.5
UCEC	566	82.33	45
CESC	278	82.01	30
UCS	87	74.71	20
OV	107	85.05	32.5
UVM	80	77.5	42.5
SKCM	473	99.58	50
CHOL	39	58.97	22.5
LIHC	371	85.71	43.5
PAAD	209	85.17	42.5
LUAD	530	80.38	32.5
LUSC	512	71.68	40
MESO	86	66.28	5
BLCA	457	91.9	46
KIRC	519	91.52	45
KICH	121	90.08	35
KIRP	297	67	30
TGCT	254	97.64	50
PRAD	449	98.44	50
DLBC	43	90.7	30
THYM	180	93.89	50
	9367	82.309	36.8017

## Sheet: panel-b
Subtype	Number of slides	mMV3
		SISH	Yottixel
GBM	816	87.75	67.09
LGG	838	97.14	66.14
ACC	227	96.04	68.17
PCPG	196	91.84	67.51
THCA	518	98.26	73.8
COAD	441	45.58	54.32
ESCA	158	81.01	44.94
READ	158	46.84	7.6
STAD	357	73.11	54.31
UCEC	566	82.86	68.61
CESC	278	80.58	46.23
UCS	87	72.41	31.11
OV	107	84.11	48.49
UVM	80	72.5	63.13
SKCM	473	99.58	74.79
CHOL	39	56.41	33.04
LIHC	371	90.3	68.58
PAAD	209	88.04	66.77
LUAD	530	79.81	51.73
LUSC	512	71.48	60.85
MESO	86	62.79	6.57
BLCA	457	92.78	70.91
KIRC	519	92.1	68.33
KICH	121	90.08	55.46
KIRP	297	66.33	48.61
TGCT	254	97.64	74.61
PRAD	449	98.44	74.22
DLBC	43	88.37	44.07
THYM	180	94.44	74.44
	9367	82.0214	56.3597

## Sheet: panel-c
Subtype	Number of slides	mMV5
		SISH	Yottixel
GBM	816	87.75	91.18
LGG	838	97.02	89.77
ACC	227	96.04	93.83
PCPG	196	91.84	88.77
THCA	518	98.07	97.66
COAD	441	48.3	76.14
ESCA	158	79.75	59.87
READ	158	44.94	10.19
STAD	357	74.23	75.12
UCEC	566	84.28	92.22
CESC	278	78.78	62.45
UCS	87	71.26	42.22
OV	107	83.18	66.98
UVM	80	70	83.75
SKCM	473	99.58	99.57
CHOL	39	46.15	43.58
LIHC	371	90.3	93.65
PAAD	209	89.47	91.04
LUAD	530	79.81	70.96
LUSC	512	71.68	81.7
MESO	86	55.81	8.13
BLCA	457	93.22	95.81
KIRC	519	92.29	91.66
KICH	121	90.1	75.92
KIRP	297	66.33	67.22
TGCT	254	97.64	99.21
PRAD	449	98.44	98.43
DLBC	43	88.37	58.13
THYM	180	93.89	98.87
	9367	81.3283	76.001

## Sheet: panel-d
Subtype	Number of slides (TCGA)	NUmber of slides (TCGA+CPTAC)	mMV@5(TCGA)	mMV@5(TCGA+CPTAC)
KIRP	297	297	66.33	70.03
KIRC	519	1022	92.29	93.39
KICH	121	121	90.1	86.78
BLCA	457	457	93.22	91.47
UVM	80	80	70	66.25
SKCM	473	756	99.58	99.6
LUSC	512	1191	71.68	72.71
LUAD	530	1199	79.81	83.24
MESO	86	86	55.81	33.72
OV	107	107	83.18	82.24
UCS	87	87	71.26	68.97
CESC	278	278	78.78	80.58
UCEC	566	1110	84.28	89.91

## Sheet: panel-e
Site	Number of slides	Naïve	Weigted count	Clean	Filter
Brain	1654	90.62	91.05	92.09	92.39
Endocrine	941	86.68	87.53	93.58	95.32
Gastrointestinal	1114	55.73	58.81	59.87	61.81
Gynecological	1038	57.34	61.65	75.63	79.38
Hematopoietic	223	70.65	72.98	87.87	91.13
Melanocytic	553	80.63	80.63	81.15	84.79
Liver/PB	619	61.8	64.93	75.51	75.31
Pulmonary	1128	55.43	57.61	66.49	69.1
Urinary	1394	70.28	71.21	83.12	85.48
Prostate/Testis	703	96.47	96.47	97.65	98.04
	9367

## Sheet: panel-f
brain	SISH	13.8857	9.87767	16.9868	14.7852	12.9148	17.4293	9.50887	6.80791	10.1927	12.1609	16.807	19.6895	19.9748	12.8399	21.0256	22.2383	9.57315	9.88373	19.1091	21.4223	21.8406	11.9979	14.4389	21.7254	10.2582	13.3944	16.3181	16.1025	14.9714	15.4157	19.8895	12.4377	9.30694	12.8074	11.2353	12.1938	18.7033	22.2771	11.734	8.40429	6.44153	16.8179	13.9843	15.206	19.1739	18.626	18.7363	6.64546
uniary	SISH	15.7893	18.7001	15.4713	28.8434	22.1782	11.3905	18.7954	15.4829	18.2772	12.4646	17.5631	11.2842	25.7222	23.1359	10.9316	8.08514	14.8568	26.5658	8.44371	45.5009	18.3988	13.5866	10.0979	28.4474	7.54676	17.4666	19.8708	23.8337	12.2131	20.2329	17.5378	15.3161	13.229	18.6903	12.1857	11.1906	12.6529	13.0588	11.2659	11.2249	12.2916	9.0072	13.5931	15.1058	10.6689	20.9584	15.6202	12.8469
pulmonary	SISH	10.9863	8.22094	17.1394	7.53198	7.78626	26.1642	17.5968	20.0918	14.9087	14.9219	9.50603	12.1308	14.7066	15.788	14.6479	10.8128	17.9249	7.18367	16.2871	15.1936	11.3346	13.733	13.2618	15.064	7.57933	21.3232	14.5723	18.4316	11.0324	14.4099	12.8168	8.84872	11.3797	11.5758	17.9257	6.36382	10.7635	16.8596	11.3712	24.2106	7.13342	14.8781	12.9138	12.6402	15.2448	12.984	15.1995	16.8982
gastrointestine	SISH	24.6539	16.6829	18.3414	24.9417	10.2964	10.9952	13.8919	18.3065	15.3301	17.7612	8.9854	21.2819	16.3833	10.6865	14.5599	8.57836	10.8899	16.9934	14.7671	16.8513	12.9346	17.7148	14.3808	20.2116	11.1267	18.2024	13.7484	12.9699	12.0514	21.2893	15.3901	15.8151	9.16416	8.89865	5.48521	18.2171	9.47446	15.5141	4.90644	11.6796	22.6763	17.0528	12.64	13.5211	11.5096	13.3058	13.4797	9.0466
gynecology	SISH	10.7201	13.3181	16.4342	20.1471	16.654	14.2619	19.1774	23.8359	12.7602	13.4079	14.2871	20.7607	14.0216	16.5968	26.0138	9.94438	21.8934	18.2599	23.8438	16.8429	10.5469	4.57745	17.0725	6.11662	8.08071	13.6446	19.2848	9.97268	7.36239	17.2296	11.0716	14.8283	11.0147	18.9248	13.6883	9.19441	15.8778	22.7185	7.12835	20.1739	10.7249	7.85366	13.9944	9.4125	20.7947	5.35604	14.7692	6.66492
endocrine	SISH	17.33	13.0578	15.8483	8.37439	17.8447	15.501	18.6042	17.0689	14.0538	12.5671	19.79	11.0342	10.9995	16.5233	13.7937	16.0617	17.0092	14.6395	16.7833	9.89963	14.7109	12.7457	22.0182	10.1814	14.2046	9.24178	21.5932	10.4083	20.1127	12.9295	10.8897	13.2413	13.5979	20.7878	16.7071	13.5766	6.47069	15.5657	11.7838	14.9686	12.6152	8.79808	16.3733	15.7509	13.6524	17.6412	14.0465	23.432
prostate	SISH	10.304	13.3351	18.4121	11.3037	13.2778	14.4177	10.8145	13.5004	20.544	14.8233	11.2198	10.2674	19.6539	9.93703	12.2324	21.0472	7.77749	10.678	8.57522	15.0706	11.1004	12.0459	16.2559	13.4063	14.3697	13.2459	9.23775	13.6535	11.3803	15.0817	10.5993	11.7482	18.9753	9.25708	16.0082	12.7386	11.4556	11.1956	13.6345	6.38763	16.527	9.3576	13.9348	15.8475	9.86275	3.14893	24.2878	11.569
liver	SISH	8.35085	11.1525	11.8794	26.6616	19.3933	12.2735	23.8816	8.57573	14.6058	28.8692	13.0617	12.5333	19.801	19.2448	18.0967	11.7141	15.4806	14.2488	16.5859	20.8589	12.3114	18.4846	17.876	8.39165	18.4011	12.4554	25.1266	14.7183	17.1539	10.4029	9.87699	14.3058	18.1484	11.525	15.7415	14.4549	13.0074	12.5612	11.92	14.2552	18.4524	15.8228	18.6839	6.63019	14.0459	12.9561	13.3727	9.96218
melanocyte	SISH	23.4663	8.84737	13.1888	14.8399	15.9165	11.284	7.50464	9.09952	3.22033	16.7207	9.10321	13.3481	12.9939	17.6054	14.9898	12.974	17.424	13.8328	14.0216	8.49438	5.94389	11.231	7.15673	9.73308	13.3068	9.91255	11.2777	9.61447	15.4272	10.2437	14.191	12.3662	6.87567	15.7556	6.98239	8.20742	17.8837	9.82876	7.71245	10.4375	7.36747	14.5044	6.02799	13.7347	11.3812	7.69335	13.3206	10.1868
hematopoietic	SISH	15.9405	9.81116	15.6285	12.1229	16.8651	14.2173	10.619	20.5203	10.9505	9.02829	9.39322	10.7107	11.4836	8.25326	11.3286	12.0595	5.65003	5.62644	7.88751	21.2655	10.2115	8.54886	15.5401	11.522	8.92755	7.53971	3.64072	9.20223	10.3322	15.5832	11.6366	12.2279	6.32277	8.04462	6.60071	11.0083	8.15431	5.61395	7.97824	8.71282	7.52739	5.94934	7.43031	15.1109	3.23467	8.90665	6.39178	9.86619
brain	Yottixel	34.4554	33.9557	24.4465	40.4126	36.314	30.5611	41.6777	25.4155	16.3917	31.0216	29.0339	42.3829	48.7862	47.795	32.7167	49.0775	47.2686	18.9434	19.8067	41.9647	46.653	53.5118	26.8606	35.0542	56.8411	24.2031	32.0736	39.5524	41.164	32.8122	40.6211	46.4373	28.8508	21.0552	35.2903	25.9052	30.77	46.8458	50.4845	27.8788	22.3285	15.3469	41.5138	33.7497	36.3656	47.8079	38.585	47.079
uniary	Yottixel	33.4306	38.5701	32.1164	61.3538	47.1394	28.784	38.534	32.1424	39.4254	25.7473	36.4818	23.7737	56.2624	49.9732	25.5866	18.3184	32.3035	33.8945	19.3063	95.7976	44.1272	29.9643	21.6645	38.4434	18.932	36.894	42.6531	51.0913	27.0353	42.111	37.3639	31.9573	32.8856	64.723	26.4996	31.7075	28.3291	31.3134	37.768	23.6391	26.024	19.7832	28.8198	35.2915	22.8911	43.8668	49.3566	27.0451
pulmonary	Yottixel	19.8033	17.2994	29.9348	17.7304	14.4644	45.0895	29.9256	33.3209	24.863	29.296	16.2996	32.0973	29.0363	29.639	25.4123	20.4027	35.2718	15.7738	29.2874	26.5615	20.6643	24.246	29.7862	29.0784	21.1583	36.5499	27.7539	34.2446	25.9673	24.1962	24.2527	21.1842	20.6768	21.401	48.4567	14.9542	19.4716	29.7872	36.8518	41.219	11.8639	32.1645	23.0526	29.3689	25.758	21.9635	27.9642	31.1558
gastrointestine	Yottixel	25.7801	22.0682	25.309	35.3497	15.6612	17.2356	22.1611	28.0423	24.5806	26.678	16.7367	38.1055	26.2112	18.3163	26.1	16.0004	17.9856	28.0579	24.8311	23.1917	16.7001	24.5731	20.6733	31.8565	18.5897	28.6797	20.8514	23.1909	19.1787	35.2947	31.3223	25.2915	15.8404	14.5565	15.3258	30.6203	14.5359	24.8904	12.9802	19.8783	34.6854	35.8672	26.652	20.7748	17.9424	19.8629	27.7509	18.4818
gynecology	Yottixel	35.6914	28.7717	28.5269	35.354	29.9218	27.7229	34.1537	43.3163	23.7963	25.8814	25.8767	38.2408	28.8396	30.553	46.4413	18.3083	39.9503	35.2838	54.0808	36.6803	19.1716	8.17647	31.1294	11.6699	15.477	27.2651	43.56	21.4429	13.0299	30.54	19.1404	26.231	20.7237	39.0757	25.3794	16.5007	28.1617	43.8362	12.8142	35.3262	18.6859	16.9539	25.8097	18.1453	38.7611	14.1937	29.2257	15.0484
endocrine	Yottixel	26.6497	21.8545	26.8141	18.9933	26.7935	29.274	27.882	25.2484	27.8346	18.0446	29.7797	16.202	17.3002	26.4915	24.2451	27.0758	26.4414	22.0137	25.825	17.2407	21.2819	24.9239	33.1677	16.3291	23.3457	15.3595	33.5041	15.7683	32.5584	21.3143	16.8419	22.5332	22.6547	31.302	26.5238	21.4867	21.8131	23.4557	18.7876	22.8867	31.0026	15.4555	26.282	27.8327	21.7835	27.592	23.5428	35.1285
prostate	Yottixel	14.5366	19.3744	21.528	11.8469	16.2333	19.5415	21.7202	15.2516	20.8719	18.0808	13.2632	11.7871	20.9886	12.9457	15.8566	23.8639	10.3727	17.7702	9.82102	17.0933	12.532	18.2933	17.7909	18.276	17.7765	16.4772	10.8246	16.163	17.6691	15.8695	14.3458	21.6655	21.8125	14.0604	20.6184	15.27	13.9521	12.8509	16.0089	10.7305	19.2937	14.1286	16.3239	20.3624	17.5442	4.52079	29.8816	14.2033
liver	Yottixel	13.8386	13.0283	13.5696	28.4387	23.8942	20.7441	30.1108	10.1805	22.4095	33.0013	15.6196	22.5365	24.9263	22.2488	19.1862	13.7303	18.5361	15.3037	21.8937	26.7733	18.028	20.1859	29.9602	15.2039	20.458	17.5707	28.6353	18.3085	25.2503	11.4856	17.6914	19.4803	26.0885	16.3801	20.827	21.433	26.0817	19.4663	20.2373	15.3713	21.6777	19.6453	21.627	7.5402	17.1718	14.735	15.5012	11.0033
melanocyte	Yottixel	22.1768	10.2551	16.7581	15.1097	17.8024	12.0299	11.6504	10.6178	4.20895	16.6337	10.6555	13.2163	12.6441	17.5777	13.4296	11.841	19.0391	14.8687	13.6168	9.50265	8.67774	11.1639	9.69355	9.36618	16.1357	10.7405	13.6159	11.7792	15.4961	9.93356	18.4598	14.9626	7.72271	15.4571	10.7423	8.02171	18.2049	15.5592	8.73898	10.7426	8.13766	14.3117	7.21358	16.1457	13.2299	9.55235	13.6827	15.7924
hematopoietic	Yottixel	6.47654	5.77041	6.52691	5.49155	7.045	7.11555	4.53221	6.97686	7.11048	4.73092	3.88982	7.13037	6.63739	4.96231	4.90358	6.44019	3.02711	4.27251	4.57985	8.19344	6.71369	6.43863	8.1833	6.19624	8.72867	4.39609	2.98032	6.09694	6.87105	8.35392	6.68433	8.55676	4.89623	5.62348	4.93027	4.66874	4.61193	3.89196	5.79806	4.22857	4.95767	4.66362	3.08904	6.4075	2.80154	5.27155	3.47545	6.70271
[truncated: 1,607 more columns]
