# Supplementary material for: Fast and scalable search of whole-slide images via self-supervised deep learning
Source: Nat Biomed Eng. 2022 Oct 10;6(12):1420–34. doi: 10.1038/s41551-022-00929-8 (PMC9792371; doi:10.1038/s41551-022-00929-8)
Supplement: Supplementary file 5 — Source data. [file 41551_2022_929_MOESM5_ESM.xlsx]

## Sheet: panel-a
Subtype	Number of slides	mMV1
		SISH	Yottixel
GBM	380	87.11	91.84
LGG	62	45.16	40.32
ASTR	46	23.91	17.39
AASTR	30	50	33.33
ODG	28	53.57	32.14
THPA	316	96.2	86.08
THME	202	77.72	80.69
THFO	150	68	72
THAP	114	77.19	71.93
THHC	56	71.43	64.29
COADREAD	1024	92.09	92.97
ESCA	178	42.13	47.19
ESCC	41	26.83	14.63
ANSC	39	38.46	33.33
UEC	480	73.54	80.83
HGSOC	242	60.33	52.07
USC	157	42.04	31.21
EOV	64	35.94	20.31
CCOV	48	64.58	35.42
CHOL	55	49.09	69.09
HCC	47	74.47	74.47
GBC	37	72.97	56.76
MEL	197	74.11	76.65
MCC	75	82.67	69.33
CSCC	38	63.16	34.21
LUAD	1377	79.74	84.97
LUSC	392	59.95	49.49
LUCA	53	73.58	20.75
SCLC	28	42.86	17.86
BLCA	406	86.45	91.38
KIRC	271	85.61	89.3
KIRP	96	61.46	58.33
KICH	67	85.07	70.15
UTUC	47	63.83	42.55
WT	43	88.37	76.74
IDC	859	97.56	93.36
ILC	290	50.34	53.1

## Sheet: panel-b
Subtype	Number of slides	mMV3
		SISH	Yottixel
GBM	380	90.26	96.32
LGG	62	32.26	37.1
ASTR	46	15.21	17.39
AASTR	30	33.33	30
ODG	28	46.43	35.71
THPA	316	96.84	95.25
THME	202	77.23	82.67
THFO	150	65.33	64.67
THAP	114	76.32	69.3
THHC	56	69.64	62.5
COADREAD	1024	95.41	96.78
ESCA	178	35.39	41.01
ESCC	41	21.95	14.63
ANSC	39	17.95	30.77
UEC	480	77.29	86.88
HGSOC	242	62.81	53.72
USC	157	39.49	26.11
EOV	64	28.15	14.06
CCOV	48	62.5	37.5
CHOL	55	49.09	74.54
HCC	47	76.6	78.72
GBC	37	72.97	62.16
MEL	197	79.19	84.77
MCC	75	80	66.67
CSCC	38	50	28.95
LUAD	1377	83.44	92.3
LUSC	392	57.65	44.39
LUCA	53	60.38	13.21
SCLC	28	35.71	17.86
BLCA	406	87.68	92.12
KIRC	271	86.72	92.62
KIRP	96	60.42	54.17
KICH	67	86.57	64.18
UTUC	47	55.32	25.53
WT	43	88.37	72.09
IDC	859	97.44	98.25
ILC	290	50.69	50

## Sheet: panel-c
Subtype	Number of slides	mMV5
		SISH	Yottixel
GBM	380	93.68	97.63
LGG	62	27.42	33.87
ASTR	46	19.56	13.04
AASTR	30	33.33	20
ODG	28	35.71	25
THPA	316	97.47	98.73
THME	202	76.73	83.66
THFO	150	65.33	64.67
THAP	114	74.56	65.79
THHC	56	66.07	51.79
COADREAD	1024	96.68	98.14
ESCA	178	28.65	44.38
ESCC	41	24.39	7.32
ANSC	39	17.95	25.64
UEC	480	78.96	89.58
HGSOC	242	64.88	57.02
USC	157	29.94	24.84
EOV	64	21.88	18.75
CCOV	48	60.42	29.17
CHOL	55	49.09	69.09
HCC	47	76.6	82.98
GBC	37	78.38	62.16
MEL	197	79.7	88.83
MCC	75	77.33	61.33
CSCC	38	47.37	28.95
LUAD	1377	84.46	94.19
LUSC	392	54.59	44.64
LUCA	53	56.6	9.43
SCLC	28	28.57	10.71
BLCA	406	88.42	94.58
KIRC	271	87.08	95.57
KIRP	96	59.38	50
KICH	67	83.58	64.18
UTUC	47	55.32	27.66
WT	43	86.05	76.74
IDC	859	97.44	99.19
ILC	290	49.66	46.9

## Sheet: panel-d
Subtype	Number of slides	mAP5
		SISH	Yottixel
GBM	380	88.98	88.22
LGG	62	21.85	20.49
ASTR	46	10.97	8.9
AASTR	30	23.99	14.42
ODG	28	26.19	17.76
THPA	316	95.36	79.73
THME	202	74.48	72.51
THFO	150	59.26	49.61
THAP	114	69.61	53.68
THHC	56	50.78	38.53
COADREAD	1024	92.85	89.86
ESCA	178	24.91	30.2
ESCC	41	12.38	6.81
ANSC	39	15.16	13.26
UEC	480	72.26	68.99
HGSOC	242	50.24	34.77
USC	157	24.27	18.55
EOV	64	15.93	11.93
CCOV	48	37.62	16.89
CHOL	55	46.09	46.19
HCC	47	67.5	52.61
GBC	37	64.24	49.05
MEL	197	73	66.8
MCC	75	72.9	52.89
CSCC	38	42.18	21.45
LUAD	1377	79.9	77.25
LUSC	392	49.05	35.87
LUCA	53	45.51	8.31
SCLC	28	23.79	12.57
BLCA	406	86.81	86.67
KIRC	271	84.69	80.72
KIRP	96	51.89	39.99
KICH	67	81.56	57.22
UTUC	47	32.55	17.97
WT	43	82.22	67.36
IDC	859	97.3	88.17
ILC	290	48.56	49.3
