# Supplementary material for: Fast and scalable search of whole-slide images via self-supervised deep learning
Source: Nat Biomed Eng. 2022 Oct 10;6(12):1420–34. doi: 10.1038/s41551-022-00929-8 (PMC9792371; doi:10.1038/s41551-022-00929-8)
Supplement: Supplementary file 6 — Source data. [file 41551_2022_929_MOESM6_ESM.xlsx]

## Sheet: panel-a
Subtype	Number of slides	mMV@1
		SISH	Yottixel
ASTR	46	34.78	26.09
AASTR	30	43.33	53.33
ODG	28	46.43	60.71
PAST	20	65	45
AODG	14	14.29	21.43
THME	202	78.22	83.66
THFO	150	76.67	74.67
THAP	114	80.7	76.32
THHC	56	82.14	69.64
ESCC	41	58.54	58.54
ANSC	39	64.1	61.54
USC	157	92.99	91.08
EOV	64	46.88	46.88
CCOV	48	62.5	47.92
PAAD	209	91.87	92.82
CHOL	94	70.21	71.28
PANET	77	80.52	71.43
GBC	37	78.38	40.54
LUCA	53	96.23	83.02
SCLC	28	64.29	64.29
KICH	188	97.34	98.4
UTUC	47	85.11	78.72
WT	43	95.35	83.72
	1785	69.8204	65.2622

## Sheet: panel-b
Subtype	Number of slides	mMV@3
		SISH	Yottixel
ASTR	46	36.96	26.09
AASTR	30	43.33	43.33
ODG	28	39.29	53.57
PAST	20	55	40
AODG	14	14.29	14.29
THME	202	78.71	87.62
THFO	150	74	69.33
THAP	114	78.95	72.81
THHC	56	80.36	66.07
ESCC	41	58.54	70.73
ANSC	39	64.1	66.67
USC	157	94.27	96.18
EOV	64	45.31	53.13
CCOV	48	60.42	47.92
PAAD	209	94.74	94.74
CHOL	94	69.15	71.28
PANET	77	80.52	76.62
GBC	37	78.38	40.54
LUCA	53	96.23	94.34
SCLC	28	60.71	67.86
KICH	188	97.34	98.94
UTUC	47	85.11	87.23
WT	43	95.35	86.04
	1785	68.7417	66.3187

## Sheet: panel-c
Subtype	Number of slides	mMV@5
		SISH	Yottixel
ASTR	46	32.61	36.96
AASTR	30	40	40
ODG	28	42.86	42.86
PAST	20	55	45
AODG	14	7.14	7.14
THME	202	80.2	89.11
THFO	150	72.67	70.66
THAP	114	77.19	71.93
THHC	56	75	55.36
ESCC	41	53.66	65.85
ANSC	39	66.67	71.79
USC	157	93.63	98.09
EOV	64	43.75	50
CCOV	48	58.33	50
PAAD	209	94.26	95.69
CHOL	94	69.15	74.47
PANET	77	76.62	75.32
GBC	37	70.27	37.84
LUCA	53	96.23	96.23
SCLC	28	57.14	67.86
KICH	188	97.34	98.94
UTUC	47	85.11	82.98
WT	43	95.35	90.7
	1785	66.9643	65.86

## Sheet: panel-d
Subtype	Number of slides	mAP@5
		SISH	Yottixel
ASTR	46	24.55	19.92
AASTR	30	29.31	21.96
ODG	28	27.33	26.26
PAST	20	38.68	27.48
AODG	14	6.57	9.74
THME	202	77.59	75.33
THFO	150	68.09	53.09
THAP	114	73.98	57.46
THHC	56	59.03	41.2
ESCC	41	52.54	45.87
ANSC	39	63.53	51.48
USC	157	93.04	84.83
EOV	64	38.79	35.47
CCOV	48	54.85	32.21
PAAD	209	91.41	81.77
CHOL	94	63.12	57.52
PANET	77	70.55	53.37
GBC	37	51.73	28.87
LUCA	53	95.78	78.58
SCLC	28	52.61	48.98
KICH	188	97.39	97.33
UTUC	47	80.45	70.45
WT	43	92.84	78.75
	1785	61.033	51.2139
