# Supplementary material for: Fast and scalable search of whole-slide images via self-supervised deep learning
Source: Nat Biomed Eng. 2022 Oct 10;6(12):1420–34. doi: 10.1038/s41551-022-00929-8 (PMC9792371; doi:10.1038/s41551-022-00929-8)
Supplement: Supplementary file 7 — Source data. [file 41551_2022_929_MOESM7_ESM.xlsx]

## Sheet: panel-a
Anatomic site	Number of slides	mMV@10
		SISH	Yottixel
Brain	1654	95.77	91.6
Pulmonary	1128	71.63	76.19
Prostate/Testis	703	84.35	82.88
Breast	1123	75.78	71.5
Gastrointestinal	1114	56.1	67.91
Urinary	1394	54.16	69.21
Gynecological	1038	69.36	66.89
Endocrine	941	70.03	77.13
Liver/PB	619	72.54	64.72
Head and Neck	471	51.38	54.5
Melanocytic	553	48.64	43.73
Mesenchymal	600	61.67	53.7
Hematopoietic	223	79.37	56.56

## Sheet: panel-b
SISH	500	7.08151	13.5995	12.8743	8.42408	11.2375	13.4882	14.6389	8.06363	9.40904	12.5147	4.36862	13.9023	10.8307	5.74379	16.0898	11.9232	15.7365	10.1261	14.1836	6.70836	5.90788	3.1979	14.0408	14.0907	8.01729	12.4388	12.8401	9.90181	12.161	10.5502	9.63384	14.1873	9.16268	11.4529	14.7805	13.2476	9.17389	9.45216	8.15088	15.2297	11.9067	15.0034	17.5099	19.4939	16.237	19.5106	7.16029	20.5981
Yottixel	500	10.7142	13.3973	7.69891	19.3167	15.5621	8.77014	6.1375	8.81903	12.8088	12.7198	14.6709	15.7407	5.533	10.9812	14.437	15.926	11.7871	16.1683	9.66177	12.7866	7.42824	3.22974	6.65478	7.34652	11.385	7.31469	9.46086	9.64496	13.7473	10.5592	9.87872	10.3085	13.1433	13.4508	8.29481	9.81933	6.64914	9.70036	11.294	15.6329	10.781	15.1452	11.0799	5.64917	12.729	15.6908	14.6875	13.2897
SISH	1000	13.509	17.3789	13.8532	13.9714	9.16311	11.5441	13.6784	22.3549	12.7776	12.3492	8.87189	9.9682	17.2349	12.6374	16.3331	15.5753	5.0348	13.7377	8.27938	13.5048	8.15176	11.8938	12.2781	10.018	11.4169	12.2228	16.4276	19.0317	19.512	18.6022	12.0521	9.33247	19.9321	14.0091	12.6889	10.3894	15.0237	15.2372	5.80914	7.74311	9.36287	27.9468	14.1059	11.2679	28.7061	13.0564	8.64367	13.052
Yottixel	1000	24.8072	21.8955	18.3092	12.7509	39.0211	33.9854	30.8327	18.6752	12.3898	20.9199	24.5371	18.0708	22.2622	35.3443	27.1857	16.4513	23.642	22.2327	21.817	20.4156	15.4301	25.3679	22.1625	23.7656	25.7413	20.6048	18.8725	16.4955	31.777	22.381	32.3203	36.3226	14.542	9.39362	26.245	23.6154	25.3322	13.1315	18.5914	27.7796	15.4346	22.3118	20.6054	23.8594	21.3008	22.0588	29.2015	15.8404
SISH	2000	15.969	16.6585	20.12	12.0929	15.1102	8.03108	11.8396	23.3392	13.7802	15.4886	19.4034	9.0433	20.7616	15.4395	10.53	21.2498	18.6889	10.3003	20.7695	9.13014	16.4957	10.2751	14.6911	17.5465	11.8018	10.5753	10.7035	13.0382	17.8917	14.179	17.7429	20.2368	13.6241	14.2842	17.5271	11.1737	15.7875	10.5719	11.4832	15.0416	14.0235	18.2415	14.7315	18.7252	13.2007	15.5556	15.7592	14.8829
Yottixel	2000	65.9201	52.2712	38.8922	52.7504	48.4106	50.1156	36.1721	29.7219	34.9268	40.4338	25.9191	35.494	45.5534	48.0944	44.3774	37.4497	65.0771	61.5571	40.9691	56.6082	70.9264	61.564	46.9507	28.0583	45.4278	34.5717	38.5648	48.0081	47.8447	29.6341	35.2708	62.0885	33.4446	43.6783	31.869	49.0378	18.7322	25.5841	40.9148	61.101	30.9704	47.1202	38.6167	40.4387	45.2518	56.3983	46.5254	36.3134
SISH	3000	15.608	10.6458	16.0962	15.6897	9.49415	9.37665	8.31561	13.604	15.1696	13.0714	15.7396	20.5858	31.1975	8.00425	19.0736	15.7844	11.8927	20.3863	20.0416	14.0911	14.905	18.86	9.68068	9.93474	13.419	15.5476	15.1281	11.475	11.3855	12.5101	17.7646	7.30999	16.9856	19.8675	12.7248	14.8343	12.9452	10.8315	14.6155	16.8854	22.1619	12.6803	6.77151	17.6625	9.48283	14.9708	10.9432	7.88586
Yottixel	3000	43.4215	50.7517	89.3907	128.944	60.0661	80.9659	105.378	73.6999	77.2789	80.9206	70.8796	37.6617	69.0409	94.8405	58.8164	99.5581	67.8614	53.5498	80.7755	30.947	74.343	61.757	100.563	70.0642	71.6511	111.728	55.0452	69.3305	57.9281	68.2132	51.949	51.1803	86.9791	57.8435	42.0366	45.4963	61.2485	72.0251	72.9681	97.8419	76.1193	74.8972	37.9078	63.7853	53.4494	99.903	52.1905	60.2065
SISH	4000	7.76805	23.5779	9.34063	14.0153	16.4876	11.4841	8.83198	16.6451	13.3985	14.5965	13.9991	17.7147	4.73979	11.198	7.90515	27.8556	13.4926	14.7042	13.724	12.951	12.3076	15.5475	15.108	8.43542	14.6823	16.1977	18.593	13.8428	18.1326	16.8018	15.1066	11.9954	11.5494	12.2764	11.4433	12.644	9.3787	17.9704	12.0496	19.6904	10.4865	18.5885	12.9561	12.2345	12.2935	14.9722	12.9076	19.5032
Yottixel	4000	105.253	73.2899	100.885	61.1494	109.547	103.746	57.3618	88.6583	81.847	85.0207	50.9495	91.584	120.491	69.7206	59.5627	113.637	89.4272	65.9337	124.004	62.2619	100.663	114.603	83.6635	22.471	58.539	118.931	84.7989	123.625	68.887	86.3194	90.6378	84.904	98.5125	117.096	108.916	82.8533	105.615	80.0005	168.384	126.716	141.944	76.5229	115.263	75.0916	137.681	25.1354	109.873	116.084
SISH	5000	5.90931	22.2123	7.41579	7.91949	12.8514	21.6003	13.2101	17.9993	11.1486	20.5314	17.0354	16.1995	21.799	6.94887	13.4181	14.2188	12.8585	28.0495	21.0472	16.9362	10.9797	7.56381	11.8002	14.0412	10.7977	5.62904	19.9992	13.7844	8.52455	17.0059	12.0353	20.7384	7.89233	15.671	14.6171	16.5274	14.1405	21.9584	15.8977	12.664	20.8664	8.71366	17.818	11.1989	16.2477	16.8713	15.7642	9.30431
Yottixel	5000	103.413	80.579	81.5489	91.7533	92.9259	57.0502	59.1411	48.447	137.972	61.1643	166.276	90.5934	136.151	131.116	122.321	138.463	139.098	99.7505	113.176	102.53	129.27	88.9974	145.352	104.888	44.5352	86.2434	102.153	92.1178	114.811	135.911	104.52	124.426	111.295	159.147	127.722	136.729	86.8021	57.1928	161.603	110.275	119.911	172.275	112.918	94.6267	157.88	140.982	118.744	111.067
SISH	7000	15.6581	8.78115	10.5833	10.9124	15.4956	18.2009	7.44464	16.4051	11.4318	14.5034	15.8919	10.7162	17.8512	15.3386	10.1012	16.6419	8.40109	15.6506	10.859	20.8396	16.0621	16.436	13.9133	16.9522	5.67435	16.0718	18.8397	19.4825	18.0218	9.43243	18.6187	16.7852	18.1636	15.5377	16.1072	11.0565	14.9439	17.9522	15.6198	7.6675	12.6477	17.8015	11.2847	4.87252	14.6088	17.2905	5.58441	11.4655
Yottixel	7000	171.439	118.806	120.045	168.856	105.803	174.454	199.581	126.621	174.595	79.9405	159.864	113.247	116.887	166.613	195.649	181.711	92.2023	170.099	122.933	155.788	63.9726	209.992	225.957	181.134	174.241	169.16	186.58	192.691	213.083	101.961	206.294	177.868	202.54	175.465	168.44	168.672	195.895	162.389	119.083	81.9186	139.643	203.186	170.5	122.315	190.917	59.0482	63.9093	124.65
SISH	9000	15.6311	8.79077	10.7513	11.011	15.6936	18.3757	7.48853	16.2799	11.461	15.0108	16.0404	10.6906	17.8105	15.2981	10.1036	16.5464	8.43336	15.3599	10.76	20.4041	15.8428	16.2861	13.836	17.0023	5.66746	15.9295	18.8285	19.7381	17.9246	9.40502	18.615	16.8582	18.249	15.6011	16.0125	11.0316	14.8633	17.8292	15.5551	7.54713	12.6177	17.8137	11.2454	4.9896	14.8857	17.2148	5.74433	11.5034
Yottixel	9000	161.46	201.664	227.305	146.202	166.108	173.158	196.863	204.125	171.166	206.454	139.364	177.748	255.289	217.257	148.227	171.969	270.518	184.53	155.96	310.472	91.7798	88.7203	165.786	166.905	109.389	252.807	244.926	249.685	261.808	193.901	183.637	138.047	232.076	195.771	107.515	190.593	138.507	173.284	180.784	144.286	166.685	349.459	255.171	229.601	323.763	291.619	182.909	159.944
SISH	11561	19.7855	11.5647	10.7917	24.9353	15.3939	20.0882	9.75242	17.9366	18.2674	12.8782	17.7705	10.728	13.544	20.1226	19.5781	10.7157	14.1468	13.7447	10.0189	14.4525	4.79774	21.7591	14.5297	15.6502	11.6845	22.8786	8.9821	15.4113	12.1927	10.1394	9.8616	18.695	19.4026	15.709	8.48616	13.9003	13.2356	12.7088	15.7357	12.5835	21.5661	13.6581	12.201	22.8888	10.4557	22.2789	20.0743	17.77
Yottixel	11561	186.145	204.917	335.101	415.499	256.553	165.961	334.731	318.631	314.378	297.979	179.699	226.54	214.878	327.671	179.608	333.646	80.0858	239.764	227.046	245.076	172.068	374.935	250.4	272.073	198.278	378.766	174.931	208.664	154.531	267.654	314.915	335.207	171.71	288.498	146.047	238.621	233.278	276.182	216.89	215.896	213.269	368.642	187.965	256.965	402.249	382.376	345.043	309.333
[truncated: 2,951 more columns]
