# Supplementary material for: Fast and scalable search of whole-slide images via self-supervised deep learning
Source: Nat Biomed Eng. 2022 Oct 10;6(12):1420–34. doi: 10.1038/s41551-022-00929-8 (PMC9792371; doi:10.1038/s41551-022-00929-8)
Supplement: Supplementary file 8 — Source data. [file 41551_2022_929_MOESM8_ESM.xlsx]

## Sheet: panel-a
Patch label	Number of patches	mMV@5
		SISH	Yottixel
TUM	14317	97.74	97.97
MUS	13536	96.48	96.82
LYM	11557	99.84	99.9
DEB	11512	98.33	98.45
BACK	10566	99.56	99.82
STR	10446	97.26	97.35
ADI	10407	98.87	99.09
MUC	8896	97.55	97.75
NORM	8763	97.18	97.24

## Sheet: panel-b
Patch label	Number of patches	mMV@5
		SISH	Yottixel
tumor	1181	95.17	95.51
stroma	1680	87.14	87.86
normal	1832	98.58	98.53

## Sheet: panel-c
Patch label	Number of patches	mMV@5
		SISH	Yottixel
GP3	2320	88.66	87.5
GP4	2289	91	91.13
GP5	170	86.47	85.29
Normal	2000	95.45	94.35

## Sheet: panel-d
Patch label	Number of patches	mMV@5
		SISH	Yottixel
Epithelial	10800	89.32	89.58
Connective Proper	13085	96.55	97.09
Blood	9834	83.47	84.59
Skeletal	543	81.58	93.18
Adipose	673	63.15	65.38
Muscular	4922	74.97	75.4
Nervous	2296	96.39	97.13
Glandular	7944	93.72	94.31
Transport vessel	6045	56.51	56.99

## Sheet: panel-e
Patch label	Number of patches	mMV@5
		SISH	Yottixel
stroma	6850	95.75	96.09
tumor	6189	94.51	94.81
inflammatory	3018	79.72	80.58
necrosis	1291	57.09	59.49
